# Supplementary material for: Gene Loss, Pseudogenization in Plastomes of Genus Allium (Amaryllidaceae), and Putative Selection for Adaptation to Environmental Conditions
Source: Front Genet. 2021 Jul 8;12:674783. doi: 10.3389/fgene.2021.674783 (PMC8296844; doi:10.3389/fgene.2021.674783)
Supplement: Supplementary file 1 [file Data_Sheet_1.FASTA]

>Allium_moli_v1
GAGCTATACCTAATAGATATTAGGTACAGCTCCTTCGTTCGACAATTCTTAATACATTAAGACGAAAGTCTT
ATCCATTTGTAGATGGAACTTCTACAGCAGCCAGGTCTAGAGGGAAGTTATGAGCATTACGTTCATGCATTA
CTTCCATACCAAGGTTAGCACGATTGATGATATCAGCCCAAGTGTTAATAACACGACCTTGGCTATCAACTA
CAGATTGGTTAAAATTGAAACCATTTAGGTTGAAAGCCATAGTACTAATACCTAAAGCAGTGAACCAGATAC
CCACTACAGGCCAAGCAGCCAAGAAGAAATGTAGGGAACGGGAATTGTTGAAACTAGCATATTGGAAGATCA
ATCGGCCAAAATAACCATGAGCAGCAACGATATTATAAGTTTCTTCCTCTTGACCGAATCTGTAACCTTCAT
TAGCAGACTCATTTTCAGTAGTTTCCCTGATTAAACTAGAGGTTACCAAGGAACCATGCATAGCACTAAATA
GGGAGCCGCCGAATACACCAGCTACGCCTAACATGTGAAATGGATGCATAAGGATGTTGTGCTCTGCCTGGA
ATACAATCATAAAATTGAAAGTACCAGAAATTCCTAAAGGCATACCATCAGAGAAACTTCCTTGACCAATAG
GATAGATCAAGAAAACAGCAGTAGCAGCTGCAACAGGAGCTGAATATGCAACAGCAATCCAAGGACGCATAC
CCAGACGAAAACTAAGTTCCCATTCACGACCCATGTAACAAGCTACACCAAGTAAGAAGTGTAGAACAATTA
GCTCATAAGGACCGCCATTGTATAACCACTCATCAACAGATGCTGCTTCCCATATCGGGTAAAAATGCAAAC
CTATAGCTGCGGAAGTAGGAATAATGGCACCAGAGATAATATTGTTTCCATAAAGTAAAGACCCAGAAACAG
GTTCACGAATACCATCAATATCCACTGGAGGAGCAGCAATGAAGGCGATAATAAATACAGAAGTTGCGGTCA
ATAAAGTAGGGATCATCAAAACACCGAACCATCCGATGTAAAGACGGTTTTCAGTGCTGGTTATCCAGTTAC
AGAAGCGACCCCACAGGCTTGTACTTTCGCGTCTCTCTAAAATTGCAGTCATGGTAAAATCTTGGTTTATTC
AATTTTCAAGGACTCCCAAGCACACGTACTAACTATAATATAAATAAGATAGATAATAGAAGGCTTGTTATT
TAACAGTATAACATGACTTATATACCAATGTCAACCAATCCCAACTGACCCATCTCAACTGATATATATTAA
ATGTAATATAAAAACTTTTAAATTTAAACTAAAATGGATGAAAATCAACAAAGAAAGCTTTCTTTTAAAATT
TTCTGTATGGGTTGCCCGGGACTCGAACCCGGAACTAGTCGGATGAAGTAGATCTTTTTTTCTTATTGCGAT
AGAGGAAAAAGACCCCCCCCAAAATCGTGCTTGCATTTTTCATTGCACACGACTTTCCCTATGTATACAGAT
AAAAAACATACATATCAAGAAGAAAGTATAACAATTTTGAATATTCAAGGGACTACATGAGCATTTCAGAAA
TTCATGAATTTTTTTTTGTTTTCTTTTTTTATTCTTTCTAATAATATTATATTTGAAATATAATATTATTTT
ATTAAAAAGAAAAGAATAATTTAAAAAGAAAAGAATAATTAGTTAAAATTAAAGGGTATCATGACCAATCAT
GAATAATTCACTAAATCATTAATATAGATAATATCCAAATACCAAATACGTTCTCTCTTTGATCCATGTAAA
GTAAAGGGAATTAGTTTTGGGAAGACCAAAGAAAGAATCTGTTCTTCTTCCGTAAAGAATTCTTCTAATAAG
CACGAACCTAATCTACGCAAAAAAATACGTACTGTACTTTTATGTTTACGAGCCAAAGTTCTAGCACACGAA
AGCCGAAGTATATACTTTATTCGATACAAACCTTGTTTTTTTGAGGATCCACAGTAATAATGAGAAAGATTT
CTACATATTCGACCAAACCTACCGAGAATATCAGAATCTGATAAATCGGCCCAGATTGGCTTACTAATGGGA
TGGCCCGCTATGGTACAAATTTTAGCTTTAGATAAGGATCCAATAAGAAGAATAACCGGGATTATGGTATCA
AATTTCTTAGTAATGGTATCTATTAGATACGAATTTTCTAACATTTTATTCCTTATAGCCAAAGAATTTTTT
AGTAAACTTGCAAGATAACCCCAAAAATAGAAAGAATAGTTTGATAATTGATTTATATAGATCCTATATGGT
TGAGACCAAAAGTTAAAATAATATTGCCAAAAATTGACAAAATGATATTTCCATTTCTTCATCAGAAAATGA
GTCCCCTTTGAAGCAAGAATTGCTTTTCCTTGATATCGAACATAATGCACGAAAGGGTCCTCGAAGAACCAC
AGAGTTCTACGAAAATAGTTACGACATACTACTAAAAAATGTTCGATTTGAAGATGTTCTATTTTTCCATAT
AAATTTATTCGCTCAATAAAATTTCTAAAATAAGTTAATCGTAAATAAGAAGATTGTTTACGAATAAGCACT
AATAAAATTTCGAACTCAAATACATAAGAATTGTATAGGAACCAAAAGAATCTTTTATTTTCTTTCGAAAAA
CCATAAATAGATTTCTTCTGAGTAATGGGGAGATTATTCCAATTATGGTATTCGTGAAGAAAGAATTGCAAT
AAGTGTAAAAAGGGAACATCTTGGATCCAGCAATGAAGGATTTGAACCAAGATTTCCATATGGATAGGATGA
GGTATTAGTATATCTAAAACATAATTTAAATGCAATAATTTGTCCTCTAAAAAAGGAAAAATTGAATGAATT
GATCGTAAATTATGATATTTGGGTATTTCTTTTTTTTCTAAATAAGATACTAATCGCAAGGAAAATGGAATT
TCCACAATAATTGCAAAACTTTCTGATATAATTTGAGAATAAAAACGAGAATAAAAAAAAAATTGTGGGTGT
GCCCAACAAATAAATTTTGGTTAGAATAATTAACCAAAGAAATCAAAGAATTCTTTTGATAGATTCGAGTAA
TTAAACGTTTTACAAGTGATAAACTATATTTATTATCATAACCAAAAACTTCTACGGGTTCATAAAAAATCA
AACCATTTAAACCATGATTATGAGCAAGTGCATAAATATACTCCTGAAAGAGTAACGGATATAGGAAATATT
GTTGACAAGATCTACCTTTTTCTAAATATCCTTGTAATTCTTCCATTGATTTCAATTTCTACTTGAACCAGA
AACAATAGGTATTTCTTGTATTATAAAATTCTACATAGTGCAATACGGTCAGAACAGAGTATGTATCATGTA
TGAAAAAAATATATATATACCCCGGAAATACAGAATCCAATCAACAAATCTTTTTCCTATCCCCTTATATCC
AATGGGCCAATGGGTTTATCTTCGTTTTATTAAAATATCAGAAGATAAAAAATCTTTTATTTTTGCAACCCG
ATCGCTCTTTTGACTTTGGAAAAATTTTTTTTGTCAGTATACTGTTTCTTCTACACATTAGTTTCCAATCCA
TAATAGAAAATAGTTAGGATTTTTTTTAGAATAAAAAAAATAAAAGGTCCATTCACAGGAGACCCCTTCCCC
ACATCAGGCACTAAGTTATTTTTAACGTTTAATTAGATCGGGAAATTATTCAAATTAAGAATAGAAGCTCGT
TGCTTTTTTTTACCAGAATTAGAGCAATAGAGCTCTATCCATTTATTCACTAGACCAAACTCTAACTGTGAA
TTTCTTAAAAGAAAAAAAAACAAGAAAGAATATAATAAGAAATTCACAAAATAAAAGTGGAATTGCATTTTT
TCTTATTATTTTATTACGACATGCGGTTTTTTCCATCCATTACCTTTCAGGATCAGTCGTGGTCTTATAGAC
TCTACCAAAAGTCTGGACGAATTCGTTACTTCATCCAAATGTGTAAAAAACCAGAATCGCACTTAAAAGCCG
AGTACTCTACCATTGAGTTAGCAACCCAGATAAATACGTATATACAAGCGGAAAAATTGAATTGAACTATAC
AACTACGTAAAACCATTAAATTTAAAATTAAAAATAAATAGAAAGGAAAGATTGGATGATCAACTAAACAAA
ATAGCAAAGTAGATCGGATTAAATTAAAGATGGAAAAAAAAATTAAAAATTTTTATATTTTATAAAAAAAGA
TGGGGGGTAGTCTTTAAATGTAAATTTTTAATTTTAGTTAAAAAAATATATCTTGTATAACAAAAGGAAAAA
CCCATAAGATCGGAATAAACAGATCTATTTATCTACGATCGAATTATATTTGTTCGACGCACCATTGTCAAT
ATGAATAAATTTTTTAGAAAAAAAAGGGAAATACAAAAAATTACAAAAAATAAGGATTTGTGTTAGATTGGC
ACAACAATAAATATGGTAAATATAAAACATAATTATAGAACAAGACAAAGAGCAAATTGTGAGTAAATAATT
ACCCCACAAATGTATACTAGTTACCTTTCTTTTTTATAAATTTTTATTTATGAAGCTTTTTCTTTTAAAAAT
TCTGCTTTTCTTAAAATATCATGAACAGTTCTTGTAGGTTGAGCACCTTTTTCAAGGAAATAACGAATAGCA
GGAACGTTTAAATAAGTCTGATTTTGTATTGGATCATAAAAACCCACCTTTCGAAGATCTCTTCCTTCTCGT
CGGGATCGAACATCAATTGCAACGATTTGATAGATCGCTCATTGGGATAGATATAGATAAATAACCCCCCCT
AGAAACGTATAAGAGGTTTTCTCCTCATACGGCTCGAGAAAATAATTCTAATATTTCTGTATATAATGTAAA
ATCAAATATATTAAAATTAAAAAATTTATGAATTAGACTATGATTTAAGTTTTTTTGTTCTTACTTACATAA
AAAAAATAAATATCATTCATACTCATAACTCAAGTTGGGTAATTCTGAAAAAGTCCGAAGGTAAATCCTTAG
GCATTTCGTGAGTCGTCTCTAATCTCTTTTGTTTGTTTCGTCTCGAATCTTTTTTTAGTCCCCATCATTATA
CTAAAAATAAAATATTGAGACAATTGAAAATAGTGTTTCCTTGTTCCGGAATTCTTTATCTTTGCTTTTAAA
AATCATTAGGTTTAGACATTACTTCGGTGATCTTTACCCCCCCTTTTTTTTTCAAAATGGCAGCAACATACC
TTTTGTTTTTTGTTATTTCTTTCTATGGAAAGATAATATGAACAATTTATTCCTTTGTAATGTAATATAAAA
AATTAGATTTATTTCATTTCAAACTTGTTAGGATTTGAATCCTTAAATTTTAATTTGTATATTTAGGATATA
CTTACAAAGTAGTCTAATTTATTAATTGTTACTAACCCTAGATTCGCCCCCCCGATAAATGAATCAATACGT
TTTGCTCGAGCTCCATCATGTACTATTCTGTTCCTATTTACCAACCCAATAAAAATTAGGTTCCTAACAGGA
ACAGAACAAACTATGTCGATTCAAGAGCATCTTCATTCCTATAGAAAATAGTAGAAAATGGCGGATGTAAGA
ATCCACAGTGAATTATGTCCTTCAAGTCGCACGTTGCTTTCTACCACATCGTTTTAAACGAAGTTTTACCAT
AACATTCCTCTCATTTTTAATTTTATTTTGAACCGGTATGGAATTGATTCAATATGGAATCATGAATAGTCA
TTGGCTCAATGGTACATAATATTTTTTATGTATGTATCTATGGAGAGGTAAATAATTATCTGGAAAAAGTCT
TATATTTATATTATAAAGGATTTAAGTTATTTCGCCCCTCTATCCTCTCTATCCTATGGGGTGAAAGAAATT
TCGAAAAAATAAAAAAGAAAAATAAATGGATTTACTTAAATCTAATTAAAATCTTGAACAATCATTCGGGAT
GTTAAATTATGAAAATTAAAAAATTCTTCTCGAACAAATAAACTCGAAATCTCAAAAGAATGGCCCTATAGG
TTTTAGGTTTTTCCGGAATAAAATCGGTTATTAACAAAATCTAAGCTATTCTAATAACTCTAAAAATCATAA
GTTTCTCTATATCTGGAATATGGATTTTAAAAATTTCTTCGAGTATTCAGGTTCATAAAAAAAGAGTTTTTG
TTTTCATGAGTATGAAATAGAAAAGGTCTCGTGTAAGGTATAAAAATTAAATTAGGTATTCTTTCAGATGAA
AAACGCAATTAGAATCAAGAATCTAATCTTTTCATATGCATCATATACAACAAAAATGGCGGGGGTAATCAT
GTATATTTAAAGAATCACAGACCCTTTTGACTTAATAAAAGAACTGCTGTTTTTGTTTTACTTCAGGTTCAA
AAATCTTTTCACCAATTACATAAAGTAAAGCAAAAGGAATATAAGAATTTCCATCTATTTAATATTAATAGA
TACATTACGTTAATTTCCAATTATTCATTTGAATAAGATAAAAAGTAAGATAAAAAGGGGGGATCCAGAGCA
ATTTGGTTTTACTTTTTTTACCGGTTTAGAAGTTTTAAGACGAACAAGAAAATAAGAAAATTCATACCAAAA
ACCACGTAATCCTTAGTCTCCATGTACAGTATGTAAGATACACACTTTTCTTTAGGCTTTCTTTCCTTGCGT
TGGGGAATTGAATAGAAAAGGATCTTTTTTTCTATTTCAATTCAGAATTACATAATGCGAGAATTCACATTC
CATGGAACAAAGAGTTTCCCTAAGTAACTTACTTCAATATGACTATTTAAATAGTAGTCTCTGAGGGGTAAT
GATATACCCAAAAATTGTTTTGAATTTATAATTCAATGAAATATTTTTATTTCTACCCATACACTCAATCGC
ATTTGTGAGAAACTAAATGAAAAAAGTTTAATTCTTATAGAAAAATAAGAACAAAAGGTGAGATCACATTAT
ACGATATCCAAGCTTAAAGAGAAATTTGTTAAAGAGAAGAATCTTTCCTTTCTCATAGAAACACTCTGGGAC
GGAAGGATTCGAACCTCCGAATAACGGGACCAAAACCCGTTGCCTTACCACTTGGCCACGCCCCATTTATAT
TTCAAATTTATCTTCGATACTAATAAACACTAATATTAGTCGTTCGTCAATCCCAACTCAAATATATATGAA
ATATATTAATTACTGCTAGGATTCAACACATGGAAATATAGAAAATAATGATTGATCATTCCATAAAATTCA
ATTAAGATATTGTATGAAACTCAAATTCCTTGTATTCTCATTTGAGAATGAAAGGGAAGATTTTTGATTTGA
GAGTGTTTGAGGAACAAGAAGGTTTTTTGACCCACCTTTTCATTTTTCCCTCATAAAAAGAACTCAATCAAA
ATCTAATTTTCTAATCTACAAGAATGAAATATTTGTTATGCTTAATATCTTTAGTTTAATCTGTATCTGTCT
TAATTCTACCCTTTATTCGAGTAGTTTTTTATTGGGCAAATTGCCCGAGGCTTATGCCTTTTTCAATCCTAT
CATAGATGTTATGCCTGTCATACCTGTACTATTTTTGCTCTTAGCCTTTGTTTGGCAAGCTGCTGTAAGTTT
TCGATAAAATCTTTAATGCTCCAAAAAATTCATGATTTATCCAAAACAAATTTTCTATAAATTTATAAGATC
TTATAAATTTAACATTATGAATCCCCCATTCGAAAATAGAAATTCTTGTATTATATTGAATAACCGCGCGGT
GATAAATTTTGCTCAACTTATTTCCTCGTTCTGACTTTCCAGTAGAATGGATATGACCAAAAATTTTTGGTA
TTTTTGGTAATAAAGGAATCAGAATCTTGCTTTTCTTATTATTATTACATTACAAAAACAAAAAATTCGTAA
AAATTACCTTTTTCAAGAAAAGACTTCACTTCTTTTTTTTTTTTATTTTTGGGTGTTATGTCAACATAGTGT
ATGTGATAAAAAATAGGCAATCTATTTCCCTTTTCAAAAAAAAAAAATCTTGGAGATTGTGTAATGCTTACT
CTCAAACTCTTTGTTTACACAGTAGTAATATTTTTTGTTTCTCTCTTCATCTTTGGATTCTTATCTAATGAT
CCGGGCCGAAATCCTGGCCGCGAGGAATAAAAAATAAGATTTTGAAAGTCTGAAACGATCGGGGGGAGCGGA
GAGAGAGGGATTCGAACCCTCGGTACAAATAACTCGTACAACGGATTAGCAATCTGCCGCTTTAGTCCACTC
AGCCATCTCTCCCAATTCAAATTAAAAATTTTTTATGTCGCGTTTTTCTTTATTTTATTTATTCAAATATTC
TTATTATAATTATATAAGTATTATTTTTATAAATTATAATTATAATATAAGAATAAAATAACAGTAATGTAA
TAGAAATATAGTAATATAGATATATTCTATATAAATATATTTCTATTAAACTAGATAAGAGATCTATTTATT
TGATTAGTAATTAAATTTAGATAATGTAATAATTCGACACAGATATATTATATTCAATAGAATCTATATAGA
ATAGAAAAAAACCTTACTTCCTTTATTTTCATTTTGTTAAGAAAGGTCCATTCCCCCGGCCTGGTTAAGTAC
TGGCCGGGCTATTACATTACTTCTGATGAATCAATCATTTCATAGATCAAATGATTTCATTTTTTGTTTTTA
TTATACCAAATCGAAGATACTTGTTATTGAAGTTATTGAAGTAACAATAAAGACAATTTGCATCTCCATTTA
AAGTGTAATTTCTTAGTATTATTAATATAATACTAGAGAATATAGTATATAAGTATAGAAAAATATACTATA
GAATAGGAAAATGAAAGAATATTCAAATTCTTAAATTTTCATTTTTTATTAATTAGTATTAAGTAGTATTTT
TAATTTTGAGTCTTTTTTCTCAATTTAGTTAATTATTTAACTGGAAAAAAACACATACAGATATTAAACAAT
ATAATATCAAAAATGAAACACACATATGTTATAACATATATAACATAACTCTTTTATTTGTTCAAGGGACAT
TGAACATTTGAGATCCAATTAATCCGAATTCAAATTCAAAAATCCGTCAGTTGAGGGGAAAGTAAAAAAAAT
GGGGAATTCGTCGTGGTTATAGTCCAGCTTCGCTAATTCCTTCAATTTGGGACTGTCAGTAATGACTTATAA
CAAGAACAAGTGAAAAATGAGACTTTTTGCTTTATCTTTTTTATAATTTTATTATTTGGTTATTTTAAAAAA
CTTTCTGTACTTCGCCTTCAAGGACCCCCGGTCCGGGGGGATGAAGTGTCAACGCTTAAGTTTAAATGAGTC
TGATGCTATTAAGATAGCATCTCATTCCTTTGTTCGACAAAAGGTATATTCATATATAATAATAAATATGAA
GCGGGTATAGTTTAGTGGTAAAAGTGTGATTCGTTCAATTAATAACTTAAAAAGTTAAGGGGTCTTTCGGGT
TTTTCATATTCCGATCAAAAAAAAACTTTATTTCCTGAAAAGAGTTTAATCCTTTTCCCCTCAATAAATAGT
ATATTTGAGGAAAAATATAAATTTTCACGATTTGTATCCAAAGTTCAATTTAAATTGAATAAAAGGGTTATA
GAGTCACGAAGCATAATAAAAAAAAATTGGATCAAATCTTCCAATTTAAATTAATTTAAATTAATAAGTAAA
GGATCTATGGATGAAGATAAAAAACATAAGTGCATTTCCAATCGTAACTAGATCTTCAATTTTTGTCTTGTA
AAGGTAAGATTAAAGCCAAATAGCTATAAAATGGTGGTTTTGGTTTACTAGAACCATCAGCATATTATTTTA
GCTCGGTGGAAACTAAATTAAATTCTTTTCCTCAGGATCCCTCGAGTGGAAATAGGGAACGAAGTAACTAGA
TTAGACGGATTGGGGATAATAGAATCTCCCTACTCTGGAGGGATCATCTAGAAAGCGAGTGGCTTTGGGTGT
TTTTAACAAGAAAAGCTGACATAGATGTTATGGATCTCATTTTTTTTTCTGGGAATACATCAATCTTCCATA
AAGGAGCCGAATGAAACAAAATTTTCATGTTCGGTTTTGAATTAGAGACGTTAAGAATGATAAATTAACGTC
GACTATAACCCCTAGCCTTCCAAGCTAACGATGCGGGTTCGATTCCCGCTACCCGCCCCATATTCCTTATTC
TACATACATCATACATTAGAATATGCATTTTTTATTTTACCGAAAAAAATTTTCATGTATTTTTCTCCCAAA
AGAGAAAGGGAGAATGCGAAAGAATAAAATAGGAATGAAAGGCGTCCATTGTCTAATGGATAGGACAGAGGT
CTTCTAAACCTTTGGTATAGGTTCAAATCCTATTGGACGCAATTTTTTTCCATCTATTTTAAAAGTGGTGAT
ACAAAGAAACCCCCCTTTTTTAATGATTTGAATCATAAATAATTCGCAAGGAAAATTCTTGTTCTAACAATA
GAATTAGAGTTATAAATTTATGCTTGTTCCTCAAGTATAAACAGTTCGGTGTGCTCCTGAATAGCTTCCTTC
AAAAAGGTTTCCGCTTCCTCAGTGAATGTCTTAGTAGAAGATACAATTTCTTGAAATTGGGGTTTATTCTTT
TTTAAGTAGGTACGTAACTGAATGAGAAATTTCTTTATCTGTCCAATTTCTAACGAATCAAGATATCCATTT
GATCCAATATAAATTGTAGCTATCTGTTCTTCCACAGTAAGAGGGTCCGATTGGGATTGTTTAAGCAACTCG
CGTAATCGTTGACCTCTTGCCAATTGATTCTGAGTAGCTTTATCGAGATCAGAAGCGAATTGTGCAAAGGCT
TCTAACTCTGCGAATTGAGCTAATTCCAATTTTAATTTGCCAGCTACTTTTTTCATGGCTTTAATTTGAGCT
GCGGATCCCACTCTTGAAACAGAAATGCCTACATTAATAGCAGGTCGGATTCCCGCATTGAATAAATCGGCA
GATAAGAATATTTGTCCATCTGTAATGGAAATTACATTAGTAGGGATATAAGCCGAAACATCTCCAGCTTGA
GTCTCAACTATTGGTAAAGCAGTCATACTCCCTTCACCTAAACTGGAACTTGATTTAGCAGCTCTTTCCAAA
AGGCGTGAATGCAAATAAAAAACATCTCCTGGATAAGCTTCACGACCTGGCGGTCTTCTTAAAAGAAGAGAC
ATTTGGCGATAAGCTTGTGCTTGTTTGGAGAGATCATCATAAATTATTAAAGTATGTCGTTCACGATACATA
AAATATTCAGCCAAAGCCGCACCCGTATAAGGAGCAAGGTATTGTAATGTAGCAGGTGAGTCCGCCGTTTCG
GCTACCACAATAGTATATTCCATTGCCCCTCGTTCCTGGAAATTAGTCACTACCTGAGCCACAGAAGATGCT
TTTTGGCCAATAGCTACATAAACACAAATTACATTTTTTCCTTTTTGATTGAGAATTGTATCTGTGGCTACT
GCTGTTTTGCCGGTCTGTCTGTCCCCAATAATTAATTCTCGCTGGCCACGTCCTATAGGGATCATCGCATCA
ATAGCAATAAGTCCTGTTTGAAGAGGCTCATATACGGAGCGTCTTGAAATAATACCCGGAGCAGGAGATTCA
ATTAATCGAGATTCAGAAGCAGAAATTTCACCTCTCCCATCAATAGGTTTAGCCAGAGCATTTATAACACGA
CCCAAATAAGCCTCGCTTACAGGTATTTGAGCAATTCTTCCTGTTGCTTTTACAGAACTTCCCTCTTGTATC
ATCAAACCATCACCCATTAATACAACACCGACATTATTTGATTCCAAATTGAGAGCAATGCCTATTGTACCC
TCTTCAAATTCTACTAATTCACCTGCCATTACTTCATCAAGACCATGAATACGAGCAATGCCGTCCCCCACT
TGAAGTACGGTACCAGTATTCACAACCTTTACTTCTCTATTATATTGTTCAATACGTTCACGGATAATATTA
CTAATTTCATCAGCTCGAAGAGTTTCCATTAGTGTATCTTTTTTATTTTTCGGAAACAAAGGGAAAAAATAA
TGACTAAACTCTAAACTAAAGTAAAATATAGAAGGGCTAATCAGTTATTTCTTCCATTGCCCCAAGGATGCC
AATATTAGCACTGATGGTATGGAAATGTAACTCGCTATTCAAACAACTATTCAGGGCTCCTAGAGCCCCCTG
CAAGGCTTGTTGGAAAACTTGTTGTCGGACCTGATTGATTGCTCTTTGTTGTTCAAAATAAAGGGTTTCGTT
TTTGTAATTTTCTAATTGTTCCAAACTATCAGAAGTCGCATTAATCAAATTTACTTTTTCTCGTTCTATCTC
AGAATATCCATTCATTCGATATTCCTCTGCTTCCATTTCCACTTTCCGTAAACGAGCCCGAGCTCGTTCAAG
CTGCTCAATAGCCCCTCTACGCAATTCTTCCGAATTGCGAATAGTACTCAAAATCCTCTGTTTTCGATTATC
TAATAAATCATTTAATGAAAGTAGATTATCTTACCATTAATTTTACAACTTCCCCGATCTCTTCCCGAACCA
AACATGAATCTTTCGATTCATTTGGCTCTCACGCTCAATTTTTTATTTTATGGGCACTTTCATATCTTTTTT
TTTAATGTAATGAGCCTACCCTCTCTAGTTCTGTTTGTATGCAAACATATCAAAACTGATACAAGACCAGAA
TATTAGAATTAGAAGGACTCTTCCGACCAGACAAAAATCTCTAATTATCAGATCAGCAAAGTTGTTTCTTTA
TTTGTTCTTTATTTAAATTTCAATGAAATTTTTATTCAAATCCAAAAATTCCTCTTTTTTATACATAGGTCG
TCGATTCGGCATTGAATATTGGATAATAAAACGCAGGGCGCCCTTTTTATTTATTCTAGTAAATGGTTCAAA
TAATTTTATTGATATGAGTGTTATATATCAGAAAAATTAACAACTATTCTTTTTAAAACCATTTCGGTACTA
ATGTAGTGGTAGAAAGAGTACCATGTTGTGCCCGGACTTCAAACAGTTTAGTTTTAACCATGTTAATGGTCT
CACTTTATTGGTTGATAGAGAATCAAAGTTGACTTACCAATAAAGAACGAAATGCTATGGTTCTTACATATG
ATTTCTTAATTTATTCAGAAGTAATTCGTCGAGATTTTACACTTTTTTCCTATTTATCGTATTCTATAAAAA
AATAAAAATATTATTATAAATATTATTATTATATATATATAAATAATAACATAAATAAATAAAGTGCAGCCG
GTTGGGTCCAACCTATTCTTGAAATATACAACTCGCACACACTCCCTTTCCAAAATAAATCAATACACCAAG
CACTACACTTAGATTTATTAGATTTGTTGCTAAAATATCGGTATTAAACCCGAAACTCCCGGCGGATGGCCA
GTGGCCTAAGGAAACGAAAGAATCGGTTACATTTTTCATATACTCTCCTCTTATAGATAGGACTAACAAAGA
ACAGAGTTCTTTTTGTATCACTTGACTTGCCCTTTTTTGATCGATTTCTTTTTCTTAATTTTTTTCTTTGTT
TTAAGTTTCCGATAAGATACTTATTAAGTTGGGTCCTAGGTCTCGTAGAAATTGCAAAATATTTCCCTTGTT
CAAACACTTCCTAAAAGAAAAGTAAAAATTCCATCGTACTAACCGAAGGACGGGAAGGAAGAAAGCAAGCAA
ATCCACTAATTCGTCATCCTCAAATCAGTGCTTCCCGGAGTATTGTTCCAACAAATATCTAATTGTAGGAGT
AAAGTAGTGATATAATTCACAGAAGCAAACGGCAACGAATTAATAAAATAATAAAAAGTGCGTAATGCACTT
TTTTACATTTTCATTCTAGGATGAAATTAAACAAAAGGATTTGCAAATAAAAGTGCTAATGCCACAACGAGC
CCATAAATGGTTAAAGCTTCCATAAAAGCTAGACTAAGCAATAAAGTGCCTCTTATTTTTCCTTCTGCTTCT
GGTTGTCTCGCAATACCTTCTACGGCTTGACCTGCAGCAGTACCTTGCCCAACTCCAGGTCCAATAGAAGCA
AGCCCTACGGCCAATCCAGCAGCAATAACGGAAGCGGCAGAAATCAGTGGATTCATGATGATAGGTTCCTCG
CACAAAAAAAAATAGTTAATGATACAATCAACCAAGGAATTATTACTTATTTGATCACTAAAAAATATAAAA
TCAAAGTAACTAAAACTTATAAAAAATAATATAGATAGGGATAAACCCTATATAACTAATATATATCTACTA
TCATATATACATTTGTTTCTTTCATAACGGAAACCGCCCGCATTTTTTAGTGAATCAGATTCTAGAATAATT
CGTCGAAAGATATACAGGAACTGTGGCTGGACTTATAGACATTACATATAGACATCCCCAACCCATCCTTCG
TAATATCGCCTATCTTTCCTCCTAGAACTCTAGTCATATATGCATATTTCTTATTTATACATATATATGTAT
ATGTTCCCGAACCAAGTATATTTTCTCGAACCATGCATTGCCTCAGTCGGGATAAGCTTAAAAAAAGAGGAC
TCTTTCTAAAACTAATCAATGATGACCCTCCATGGATTCCCCTATATAAGCTGCGGCTAAAGTTGCAAAAAT
GAGAGCTTGAATACCGCTTGTAAATAATCCAAGAAACATGACAGGGATAGGAACTACTAAAGGTACTAAAGA
AACAAGAACAACAACTACTAATTCATCCGCCAATATATTCCCGAAAAGTCGAAAACTCAGAGATAAAGGTTT
TGTGAAATCTTCTAGGATGTTAATTGGTAAAAGGATTGGGGTTGGTTGAATGTATTTTCCAAAATAAGCCAA
TCCTTTTTTGGTAAGACCCGCATAAAAATATGCCACGGACGTGGGTAAAGCTAAAGCAACAGTAGTATTTAT
ATCATTCGTGGGGGCGGCCAATTCTCCATGAGGTAACTGTATGATTTTCCAAGGTAAAAGAGCTCCGGACCA
ATTAGAAACAAAAATAAATAAGAACATGGTTCCAATAAAGGGAACCCAAGGCCCATATTCTTCTCCAATCTG
AGTTTTGCTCAAGTCTCGAATAAATTCAAGGACATATTCAAAGAAATTCTGCCCGTCGGTCGGAATGGTTTG
TGGATTCCGAACAGTTATGATGACTGACCCTAATAAGATAGCAATTACTACCCAAGAAGTGATAAGTACTTG
AGCATGAATTTGTAAACCTCCTATTTGCCAATATAAATGTTGGCCTACTTCTACACCTGATATATCGTATAA
TCCTTTGAGTGTTTTAATGGAACATGGTATAACATTCATATTGACCTCTGACAGAAATAGAACTTAAAAAAA
TTATTTTAATTCAACCATCTCTTTTTCAACTTATCTACTTTCATCATTAATCATATATTTAAAATACCAAGA
AATCACATAACATAATATCCCACATTTTATCTCTTTTAAAAAATTCAAGACAAGAATAGTAACCAATCTAAG
AAATAAAAATAATTAACTAATCTTATGATTCTTAATCATAACATAATCATAATCAATGACTTCTTATATAGC
TAGAATGACCCGCACAAATTGTGGATACTAATTTGTTTTGTAATATGAATACCTTTAAGCTTTGCAGAAATA
TAAGGAGCCATTCTAAGATTCCATTTTATAGTACCATGACCAAAATGTATTCCCAACTCCATCATCTCTTCC
AAATGGATGTTCCAATACCTTCTTGTCATTCTTTCTCTATATTTTTTTTTACAAATAAATAATTGTTCCTAT
GGAACCTTCTACCGAGGTTGACCATTGATACATAGTCCAAATCATTCATTTTTTTTTATTACTTACTTAATT
TTTTTGCTTACCAAAACTAGAAAGGAAAAAGAAAAAATCTTTGTTTAGGAATTATGAAATCGCGAAAATAAA
TTTGCTAATGTGTCATTGTGTCATGGAAATTGGGCTACAAGAACAAAAAATTCTCGATGGTGTAACAAAATA
TCTCTCATTTCCAACTCGAATACATTTTTCTTTTTTATTTCAAAATAAATGTTTTTGTCTTGCCTTGAACGG
TGCACTAATTTTTTAAATCCGGTACCGATAGGGATAATTCCCCCCAGAACAACATTTTCTTTCAGACCCTTC
AACCAATCAATACGCCCCCGTAGAGCAGCTTTTGCTAAAACTCTAGCAGTTTCTTGAAAACTTGCTTCAGAT
ATAAAGCTTTGAGTATTCAGAGACGCCCTCGTTATTCCTAATAAAATTGCTCGATAACAGATCGCTTCATCT
AAAGCACGCCCTGCTCGTTCCGCTCGCAGCAATCCGATTAATTCTCCAGGCGAAAAAACATTAGACATTCCG
TCTTCTGAAACCAACACTTTTGATGTTACTTGTCGTACAATAATCTCTAGATGCCTATTATGGATCTGCACC
CCTTGGGATCGATAAACCTTTTGGATCTTATTAACCAAAGAGATATGGCTTTGGGCTATAGTTAGCTCAGCT
CCAATTAAGAATCCCCAAGTAATTCCAAGAATTCTTGGTATACGTTCGTTCCAACCTTCAACTCTCCTTTCA
AGGTTCATCGATATGGAACCAATCGAACGCACTTCTAGGATTTGCTCCACTTTTGGAAGTCCTTGCGTTATG
TCACCAGATCGGGATTTTTCATATATAAATGTAACTAATGTATCTCCTTCAGAAAGGGTTTCCCCGTAATGT
CCGTGAACGGTCGCTCCTGGAGTAGCCAAATAGGGCTTAGCTGATCTTATAACTAAGGAATCAACATGAACA
ATTAAAATTTGACCGGATTTTTTTATGTGTGTTCCATATTTAACTAGACATAGATTTTCACAAATAAATTGT
CCAATGCTAATTATTGTGGATGTTTCATCACAATAATTGTGATGTAAAAAGCACCAATTCAAATGGGATGGA
TTCAAAATGATGTTATTGCAGGGGTTGGGATTATAAATCCTTCTATTTTCATCTATTAAACAGTATTTAAGT
ACTTGAAGTACTTGGAAAGCCGCTTTCAAATTATCAAGTATCCTATATTTGTTTACCAAGATCTGATTATGA
GTTATTAAATAGTAAGCTGAATAAAAGTTCACTATTTTAGATACAATAGTACCTAGGGGACCCAACAAATCC
CTAATTAGAATTATGGAATTCAATTCTTTTGGGGTGATGTTATATTTCGAACCATTGACTGGACATGGACCA
ACTCGAGAACAATTGAATGATGACAAAATTATCAAAGCCTTATTTTGATTCAACAATGTACCAATAGTTGCT
TGATGCTGAGTAACTACTGAAATCTTCACTTTATAAATAGAAAAAAAAGGGTTGATATTGGTGCAATCTAAT
CCATTATTGGGAATCAATCCTGAACCCGTCGTATGATACCTTTTTCCGACATATGAAATACTAGACTTTACT
AACTCAATTATTATGAAATTTTGAATCAGATCATTTACCCTTACCTCGACAAGAGAAGCATGAGTTTCTTCT
ATAGAACCATTTTTTTCTTGGTCCCAATTCAATACTAAGCAAGTCCGAACTAATTGAATACTTGTGTGAAAA
ATTCCGCGAATTGACTTTCTGTTTCCATAAAGGATATAATTGACAATTCTAAGTTGGACATTATCTTTTTCC
TGCAAGAGATCTTGAGTGAAAAGTTTTGCTAAATTTATCCCATCAGTTATTTCATATGTGATTACGGGCCGA
ACCAAAACAAAATACTTTTTTTTAATGGGTGTGATTCGTTGGACATAAATCCAATTTTTCAAAATTTTTGAT
TCCTTAGAATTTTTTTTTTTCATTCCCAGTGGTATTAAAATGCCGCTGTGTCTAGATATCTTATCTGTCTCT
CCGGGAAAATGAATATCTCCAGAAAAAATTTTCAGTTCAATACTTTTTTTTTTTCTCTCCATTCGGACTAAT
CCACCTACTCGGCTTCTTGTATTTGTATTTAAAGCCAGTTGTGTATCTACTTCAATGATACTATTGTTCCGT
ACGATTAGATACGAGGATCCGGGTAAGATATGCACCTCTTCAGGAATAAAAAAAAACCGATCCACTTTCATT
TTGTATTTTGGACTAAATTCTTTTGTTCCTTGATACTCAATCAAATCTTCTTTTTTTACGATTGAATCCACC
TCTACGGCCCCATATTTAGTAATTCCCGAACTCTTTCTTCTATATTGTGGATCGTCAAAATAAGCAAGAATA
CTATTTCTATGTAAAATACCATTTGTGGGTATTTCAATAGAAATACCAAAAGAGGGTATTAGTTCTTTCTCT
CTTTCTGGATCATATTGTAATGGAATGAGAAATCTATTTCTTCGCCTTTTCGCCAATAAATCAAAATTCTCT
TGGAAAATCGAAGGATATATTAAATCCAAATGCCTATTGGAGATGATTTGATCAAGTCTTGAATAGTTAAAA
ATTTCTCTATCTTTTTTAACAGAAGGATCCAACAATTTATGCCTTACTTGATCATTCGTAATTGAGAAGTCA
GAGATATATCTTTCGTCGACAGAAAAAGAATGCACATTTATTTGATCTTGATCTTTGTGGAGTGAAAAAGAC
ACTATACTGGATCTGCACGGACCTCCTGCTAATAGCCATAAATGACTTGTTTTTGGTAATAGATGAACATTA
CTATATGTATATTCGGGTGCATGGTAGACATTGGTACTCCAGTGCATTTCCCCCTCTGATTCAGAATAAATA
TGTTTTCGGACCTTCTCTTTAAAATGAAAAGTAGACGTTCCAGTACGAATCTCGGCAATAACTTGTTCAGAT
TCTACATATTGATCATTTTGAACTAAAATCAAACTTTTGGGAGGAATATTCACACTATGTAGAATATCCCGA
CTCTCAATAGTTACATACAAGTCTATAGAACATAGAAAAGCAGGATGTCCGTGACGGGTACGTGTGGGATGA
ACCAAATACTCGTTGAACTTTATTTTTCCGTTAGAAGGAGCTCGTACATGTTCGGCAGTACCGCCCGTGAAT
ACTCCACCCGTATGAAAAGTCCTTAATGTTAGTTGAGTCCCTGGTTCCCCAATTGATTGCCCCGCAATAATA
CCTACAGCTTCCCCCAATTCGACGAGATCGCCGTGAGTGGGACTTCTACCATAACATAATTGACAGATCCAA
GATGTATTCCTGCAAGTAAAGGGGGTTCGAATATATATTGGTTGTGCTCGAAAAGTTATGAATCGATTGGCA
AGTCCAATCCCAATATCTTGATTTCGAGTGGCAATGCAGCGTATCCCCATATATATATCGTCCGCCAATACA
CGACCAATTAGGGTTTGGACAAAAATTTTTTCTGTCACCCCGTTTCGAGGACTCACGGAAATACCTCGGATA
GTACCACAATCTGTTCTACGTACAATAATGTGTTGAACTACTTCAACAAGTCTACGCGTGAGGTATCCAGCA
TCTGATGTTCGTACAGCAGTATCCACGACTCCTTTTCTAGCTCCGTAGCAGGAAATTATATATTCTGTCAAA
GAAAGTCCTTCACGTAAATTGCTTTGAATGGGTAAATCAATCATTTGTCCTTGGGGATCCGACATTAATCCT
CTCATACCTACTAATTGATGTACCTGAGATGCATTTCCTCGAGCTCCCGAAAAGGACATTAGATGGACTGGA
TTAGATGGATCAGTCAGCCGAAAATTAGGATTCATTTCTTGTCTCAAATATTCACTTGTGGCATACCATATC
TCAATGGATTGACGTAATTTTTCTACCGCGTGTACATTCCCAAAATGGTGGTGTTTCTCCAAAATAAAACTT
TGTTGTTCAGCATCTTGGACTAACCATCCCTTAGAAGGTATTGTTAAAAGATCATCAATCCCTAATGAAATA
GATGTAGCAGTGGCTTGTTGGAAACCCAAAGTCTTCACTTGATCCAGGATATGTGATGTATATGCCATTCCG
AAATGATCTATTAATCTGCTAATAAGTCGTTTCATAGCAGTTCCATCTATCACTTTATTGTGAAAGACCAAA
TTGGCCCGTTCTGCCATAAGTACCCCCATATTCCGCTGAGTAGGATTCGACAATGGACTTGAGTCAGTGATT
CGAAAACTTCCTTTCCTCCATCTTAATTCACATAGCAATTAAGAAATTCTTAGAATACCGATGAAATTGGAT
AAACCCTACTTCCCAAGGAAGGGCGTCTAATCTAATTTATTTATTTAGATAGCGTATAAATAGGCCCGACAA
AACCCCTGTATGGCTTCTTCTATTTCTCGATAAAAAGAAACATGACCAACAGTAGTTCGAATATATATACAA
CAGATTTCCTTTTTCATACTTCCTACTATTAGATAGTGCCCATAAATCTCATGATAAGTACCAAAAGATTCA
TATTGAACTTCGATGGGAACCTCTTTTGAGCCGATGACACGTTGATCTAGTCGCCACCGGAGCCAAAAGGGA
CTATCTAATTTGATTCGTTTCTGCCGATAAGCCCCAAGTGCATTGTAGGAACTACCAAAATATGGTTCTTTT
TCTTTCATATACTCATAGTTATTATTGTCAACTGTTTTATTTTGGTAGTTTGCACAATTATATGGATTATAC
CTATTTTCACAAATACCCCGCCGATTCCCCATCGTTAATACATAGAGTCCGATAAGCATATCTTGACTTGGT
ACAGAAATGGGGTCCCCAATAGCTGGAGACAAAAGATTTATATGAGAAAACATAAGTAAACGGGCCTCCGCT
TGAGCTTCCAAAGATAAAGGTACATGAACAGCCATTTGGTCCCCATCAAAGTCTGCATTGAAGCCCTTACAA
ACTAATGGGTGTAAACAAATAGCGCGCCCCTCCACTAAAATGGGTTGGAACGCTTGTATACCCAATCTATGC
AGGGTAGGTGCTCTATTCAACAATACAGGATGTCCCTGCATAACTTCTTGAAGTATTTCCCATACAATCGGT
TCTTTTTCCCGAATTTTACTTTTAGCAATCCCTATGTTAGAAACAATATGCTGTCTAATTAGACCACGAATT
ACAAATGTTTGGAAAAGTTCTATTGCTATTTCTCGAGGTAATCCACATTGATGTAATGAAAGCGAAGGACCG
ACGACAATGACGGAACGCCCCGAATAATCGACTCGTTTACCAAGCAGAGTCTCACGAAATCTTCCTTCTTTT
CCTTCAATTACATCTGAAAATGATTTGTAAACTTTATTATGACCATCCCTCATTGGTTGTCCGCGTATCCCA
TTATCAAGAAGTGTATCCACAGCCTCTTGTACTAATTTTTCCTGACACATTACTAATTCTCCTGGCGTAGAC
CTATTTGTTGCTAATAGATCAGTAAGAGTATTGTTCCGATAGATAACTCTTCTATAGAGTTCATTAATATCT
GAACTCATTAGTTTACCCCCATCTATCTGAATGATGGGTCTCAACTCAGGAGGAAGGACTGGTAATAGACAC
AAAACCATCCATTCTGGTTCTACATTTGTTCGGATAAAATGTTTAGCTAATTCCATGCGTCTAACCAAAAAA
TCCTTTCTTCTTCTAATTTTTCTATCTTCCCATTCATTTTCGGCGGATTCTTCGTCTCCTAATTCCTTCCAT
TCTACCAATGAATTTTCTATAATAATTCGCAAATCTAAATCGGCTAATTGTTCTCTGATAGCACCTGCTCCT
GTAGAGATTTCTCGGTTTCGAAATGTCTCAAAGCCTTGGGTAGTAAAAAAAAGCGGGATGCTGTATTTCCAG
GATTGGATTTCATACTCGAATAAGCCCCGTAATCGTAGGAAAGTTGGTTTTTTAGCTATGGGCCTAGCAAAA
GAAAAATTTAGATAGGTTCCTATAAGATTGGATCCCCCTTTGAAAATCGGACGTGAAGGTTTCCTCTCATCC
GGCTCAAGTAGTTATACCAAATTAAAGAAGGGAGTTTTTTTACTTTGTTCAATAAAAAGAAAACCCTACAAA
GAACTACTCTTTACTCAAGTTCTCCATCCAGTAAGGACCAACTCTTTAATTAATTCATTTTTTTTTACTTTC
ACTTTTTAACTTTCTGAATTTTTTATTTACGACAAAATAAAAAGGAAATGTGAAATTATTGAGTAGTCTATT
TCCCTTCAAATGATGAACCCTCCTTTAAATTAAAGGAATACTTTGGGACTCGTAAGGGATTTACTTGTCTAT
ATATCGTTTCGTTCCATTCGATCTTTTAGGTCCCTACTTACCTCGACGGCTATGTCATTATGCCCCTTGAAG
CATATATGCGATAAATAGACTTCTGTAACCATGTCATATTTACTTGCTTTAACAGAACCTCTCTCTAAAAGA
AATGGAATGGTACATTCCACTAAAAAATCTTTTTTTTTTCACGAGGTATAACTAGCAATTCCTATTTAGCTG
GTACGGAATCGACCATGGATCAATTCCCCCTTCATTTGGGAATATTGAATACACCCATAATTCTGAGCTCCA
TGTTACTCCTTCCAAGAACCATGTCAGAGTCGGGGGCATCCCAATCAGATTGAATGGGATGACAGTTTAGTA
GTGCAAATCTGTAAAATGCGAATTTCGATCAAATCACACATCGCAGTATACTAGGCCTTCTAATTCCTTAAG
GGGCTTATCTAAAAGATTCGCGATATAACTAGGAAGGCGTTTCAAATACCACACATGAGTTACTGTACATGC
GAGTTTGATGTATCCCATTTGATATCTTCGTATCCGAGAATCAACAAATTCCACCCCACATTCTTCACAAAA
TTTCGGGTCCTCTTTTTCCGCTCCGATCACTCGATAATTTCCACAAGCACAAATTCCACTTTTTATGGGTCC
AGAGATTCTTTCACAAAACAATCCATCTTTTTCCGGTTTATTGGTTTTATAATGAAAAGTATAGGGCTTTGT
CACCTCTCCAACTATCTCCCCATTTGGTAGGATTTTGTTGGCCCAAGCCCTTATTTGTTGAGGAGACACTAA
TCCAATTCGAAGTTGTTGATGTTTATACTGGTCGATCATAGAATAGAAATTCCGATTCATTCGGATCAAACT
TCCTTCCGATTAATCTGAAAATTCTTCTCAGATACAAGGAAATGGTTCAGTTCCAGAGCCAAAGATCGTAGT
TCTCGAACGAGCAATCGAAAAGATTCTGGGGCATCCTCAGGATTAGGTACTGTTCCTCCAATGATCGTAGCA
CCAAGTAATTCTTGACGAGCTCTAATATGATCAGATTTATAAGTAAGCATCTCTTGTAAAATATGAGCAACA
CCAAATCCCTCTAGAGCCCAAACTTCCATTTCCCCTACTCGTTGCCCCCCTTGCTTGGCCCTTCCTCTAAGG
GGTTGTTGTGTAACAAGTGCGTAATGCCCACTCGAACGTCCATGGATTTTATCATCAACTTGATGAATTAAT
TTTAGGATATAGGACTTGCCTATTAGAACAGGTTGTTCAAAAGGATCTCCAGTTCTTCCATCAAATATTCTG
CTTTTTCCCGGAAACTCGGGTTCAAATACCCATGGGTTTTTTGTTTGCTTACCGGCTTCATATAATTCGGAA
AACACTAGTTTTCTCGAAGCCTCTTGCTCATATCTCTCATCAAAAGGTGCTATTCTATAATGTCTCTTTAGT
AGATCCCCCGCTAACCCGAGCGAACATTCAAATATCTGTCCTACATTCATTCGTGAGGGTACTCCTAATGGA
TTGAAGACCATATCAACAGGTGTTCCATCTTGCAAGTAGGGCATATCTTGTCTAGACAAAATTTTAGAAATG
ATACCTTTATTCCCATGTCTTCCAGCTACTTTATCACCCACTTTGATTTCACGTTTCTGTAAAATATATACA
CGAATCCTTTCTGGATTATAGCTGGAACCTGTCTTTTTCTGGATCCATCTCACATCAATAACTCGACCTCTT
CCGCCTATAGGCAGTTTTAGAGAAGTTTCTTTTGAAGTGGATACCTGAATGCCAAGTATGGCTCGTAATAAT
CTATCCTCGGGGGCATACGAGGATTCGTTCGCTATCTGAGGTGTTAATTTACCTATTAAAATATCGCCGGTT
TCTATCCAAGATCCCAGCATTACAATTCCATTTATGTCTAAATTTCGGAGTAAATGAGCCTCTAAATGGGGT
ATTTCCTTAGTAATTCTTTCGGGACCTTGACTTGTCACATGAGTCTGAATTTCATATTTCCGTATGTGAAAA
GAAGTATAAATATCTTCACACACCAGCCGTTCGCTAATTAGTACTGCGTCTTCAAAATTGTAACCTTCCCAC
GGCATATAAGCTACTAATACGTTTTTTCCTAAAGCGAGTTCCCCACCAACTGTAGCCGCCCCATCCGCTAAA
ATTTGCCCTTTTTTAATGCATTTACTCTGCTGAACCCGAGGTTTTTGATGCATACAAGTATTTTTGTTGGAA
CGTTGATACATAACTAATGGAATGTTTATAGTGTCCCCATTACTTGATAAAATGATCTTGTGAGTATCCGTA
TAAATGATCTTTCCTTCGCGTTCAGCTATAACAGACACCCCCGAATCTAGAGCCGTTTGGCGTTCCAGCCCA
GTTCCAACAATGCACTTTTCGGATCGAGAAAGAGGAACTGCTTGGCGCTGCATATTAGAACTCATTAAAGCC
CGATTCGCATCATTATGCTCGATAAACGGAATGAGGGAAGCTCCAATAGAAAAATATTGGAAAGGAAAAATA
CTTCTAAAACGAATCTGTTCCCATGCAATAGTCAAAAATTCTTGACGGTATCGAGCCGGAACAACTTGTTCT
TCTTGAACACCCCAATTCAAGGCCAAAGAATTTCCTGCGGCTACCATATAATATTCATCTCTATTTGGTGAT
AAATAAATTATCTGTGCCTCTTTTGATCTCTCAGACATTTCATAAAGCGGACTCTCTATAGATCCCCAAGGA
CCAATCCTCACATGAATAGCTAAAGATCCAATAAGTCCAACATTGATTCCTTCAGACGTATCAATTGGGCAA
ATACGCCCATAGTGGCTCGGGTGGATATCTCGTATCCGAAAGCTAGCAGTTCGCCCCGTCAATCCTCCAGGA
CCCAAATAACTCAATTTTCGCCCATGAACAATTTGTGTCAATGGATTAGTTCGATCCAAAACTTGAGATAAA
GGGTGTAGGCCAAAAAAGGATTCATAAGTGGTTGTTAATGAAGTTGAAGTTACCAAATTTTGAGGAGTCGGT
ATCAATTTATGTCGGATTGCTCCACATATAGTTCCTCGAATCGAATTTTCTAAACGAACAAGAGTCAATCCG
AATTGATCTTGTAACAGATCTGCTACAGAGCGAATACGTTTATTTTTCAAGTGATTCATATCGTCAAATGTA
CCCATTCCAAATTTAATTCGGATCAAATGATCCGCAGCAGCCAATAGATCTCGTGGTAACAAAAATGTATTG
TTCTGAGGTATATCAAGATTCAGTCTCCGATTCATATTTCGTCGACCAATCCTTCCTAATTCACATCTTTGT
TGAAAAAATTTCTTTTGTAATTCCTTACATAAGGACTCAGAAAATACCGGATCCCCACCGACACAAGCAAAT
TGTTGATAAAACTCCAAAATGGCATTTTCTTTTGATCCAATCTTTTTTTTCTCCTTATCATTCGAGAAAGAC
AAGAAAATTTCAGGGTAACAAACATTATCTAGAATTTCTCTTAGATTTGAACCCATAGCTGATGATAAAACT
AGAATAGATATTTTTTGTTTCCTACTTACACGTGCCCATATCCTTGTTCTTCTATCAATTTCTAATTCCGAT
CTTCCTCCCCAATCTGATATTATAGTGCTGGTATAGACAGAATTTCCGTTATGATCCAATTCTGAACGATAA
TAAATACCAGGACTTTGCAATATTTGATTGATCACAATTCTGTATATTCCATTTACTATAGAGGTTCCCAGG
GAATTCATTAGAGGAATGTTTCCAATAAAAACAGTTTGTTGTTGCATATCCCTACCGGTTTTCCAAATTACT
CCCGCAGGGACATATAATTCAGAAGAATATGTGAGTGATTCATACACAGCATCTCTTTCCTTTATCAGGGGC
TCTACCAATTGATACCTTTCCACAAATAATTGAAATTCCATTTCTTGATCTCTATCTTCAATTTTTGGAAAC
TTATGAAATTCTTCCGTCAAACCCTGATTAATGAACCTACAAAATCCCTCAAATTGTATCTGACTAAATCCA
GGTATTGTGGACATTCCCTCATTTCCATTCCGAAGCATCTTAATCTTAAGTTTACTATTTATTTTTATTGAA
AAAATTCAATTATTGATTCACTATTCATCGAACCATATGGATCGACCTAGCAATAATAGAATGTATATTCTG
TTTACTGAATCACATAAAATTTTAGTCAACTCCATATATCTATTTCAAACGTATGAACGGAGACGGGACGGC
GGAATAAAGAACATTTTGGGCGCAAGTTCAAATTTTCGACGGGTATAAATTATAAATAAATTGAGAAAATAT
TTCTATTTCTGGAAAAAAAATTCTGTTACTTACACTTATGGAGCCTTGTATAGAATATCAAAATTGATCCAA
CTTCTACCTAACGTATTAGTATGATATTACGATCCGACGGGATACCCCAAAAAGGAATGATTGAGATTGAAT
CTCCTCTATATATTTATATAAATGAGATAAAGACAGAATAATCAGAAGTAGTATAGAGTTTCCCCTTTTTTA
ACACAAAAAATGCAATTTCATGTTCAAAATTGGCGGGTTTGTTTTGGAAGTGAGGGAAATTTATAGAATACG
CTTGAATTGCGTAACTTAATATAAATATACTGAAAATAGTATTTATTAAGTACATGTTGATACGGCTATTTA
TCCATATATCACATATTTTCTTGCAATTTATGGGGCAACATTAACATGGATCACACTCCACCAAAATTTGTA
TTTTCTATTCAATATTTCAATCTATTTATTCAATGAAAAATTGAAATCTAGGGATAACAATTTGTGTTTTGG
GGTTTACATATACACATATATGTTGTTATAATTGAAATTGAAAAGTATTTTTTATTGAAAAAAAACGAGATT
AGTCATAAATTGGTCATAAATAAATTTTATTTTTCTATTCAAGGAAATAAAATGGGATCTCCGATATAAATT
GAAGAACCATTCACTAATTTCAATAAATTAAAGACTAATTTCAAGTAAATTGTTAATGGTTCCAATTTGCCC
TGAATTTTGCAGTCTGTCGCCAGAATTTAACTCTCAATATAAAAGAAACGAGAAGAGAAATTTTTAAATGAT
GTATATATATTTTGAAATATAATAAATCGAAGAAAATAATATAAACCAGATACACAAAAAAAAGGAATTTGT
TTTTAAGTACAACGGGATTCAAGATAAAAAAAAGAGTTAGTATTAGAAATATAATATGGATAATATTTTTAT
CCATTTTATTTTGGATCGAATTTGGCGGCATGGCCAAGTGGTAAGGCGGGGGACTGCAAATCCTTTATCCCC
AGTTCAAATCCGGGTGTCGCCTGATCAACAAAGGATTTTGGATTTCTTATTCTGCCAATCTAATTCGATGAA
TTATTGCTCCGCAAGAAGCGTAGGCAAAGAACTAAGTGGGCGTGTCAATACTTTATTTTTATAAACTATAGC
ATAGGTTTTAGAAAAGACTTTAACTTTTTTTCTTAAAATCTGAGTCTAGCCCAAACCAAATCGGCAGTAATA
GGGATGAAGCAAAAACCTCAGTTATTAATTTAATGATTGGTAATGATTGATTATCACCATTTATTTTTAAAA
ATTAAAAAATAAATGGTGATAATCAATCCCAGAATGGAATTTAAGAACTAAGGTCGATCTATATACAAAGAT
TCCTAAGAGGCATCCCATTTTTACTACTAAAATAGAAGAAAAGATTATAAAAAAGACTAGCATATCAAAATT
TATTAAACAATTTTTAATTTTAAGTAGCGTCTCGTGACTCTGTTAGATATTAAATTAGATTGGATACAATGA
TGGGAAATAAATTTAGGGTTTGTGGAAAGCCACGAAGATACTTTGTATTTAAACTCACGAAAGGCTATGAGT
GCTCAGACATACAATCAGAATAGTTAGTCAACTCTTATAGTATAGAGTAAAGGTAAAAATGAAAAAAAAAAG
AATATATGTATGTAGTAATAGTGGCAGTGGGTTCTACCGATTCTTTCATAGAAAGACAGTAAGCTTAGATCA
AATAGAAAATAGAGGTATCTGATATATAGTTATCTATAGAAAAAGCGCGTGTATCATTTTGTACTTAATACT
TCCTGATTCTACCGGAAATCCTAAAATATTGAACTTGTTGAAAATGTATTCATTGAATTAATTTGGTTCATC
AATAGTCTTAAGTCAGAATCCTATTTTGACTCTGTACCATTGATTCCACTATGATTATTAAATAATAATAGA
ATAATTCCTTCATAGAAATAGGGGACATAATTCACATGGATATAGTAAGTCTTGCTTGGGCTGCTTTAATGG
TCGTCTTTACATTTTCCCTTTCACTTGTAGTATGGGGAAGGAGTGGACTCTAGTGCTGTGGGCACTACAAAT
ACTAAATTGAGAAATCGATTGCTCAATCGAACTGTATCAATTCTTTATTGATCGTTTTACGAAGCCTTACCT
TAAAAAAAAGTATTCAAAATTGTACTGGAATAGAGTAATAAATCATTATCATAATTGTATTTTGAAACTAAA
ATCTACGCATAATAATAAGAGATTCTTTCCAACCTAATTTTGACTAAATAGTCTATATTTTTTTATAAAAGA
AAAGCCGTTCTGTTATTATGACACTATATATTTTCTTTCCACTGTAAGCGAAACGATTAATACATTTGTTTT
AAACTTCTAGAAATTAGAATTTTTTGACTCATCTCATGTTTTGTTTAAACATGAAAAACGACCAACTTTACT
CTAACCCCTTTTCCAAATCCGAAGAAGTTATCATATAACTCCGCGGATCATCCATTAATTGTTCAATCAATG
ACTTCTTGAGATGAAAAAAAAGAAATCGAATTAGAGTTTTATCTTATCTATATGTACATCTAATATATACAT
ATAGAAATTTTATCTATATGAAGTCTATATTAACAATTAATAATATAGTAGTATACAATACTAGCTAGTGTG
GTAGAAAGGACTATATATTATAGTTCTTTCTACCACACTAGTTTAGATAGTTAATAAGCTACTTCTATTCTG
ATTCCAGCTCAGCGCAATCATTTAATTTAAGACTTGACTTATTTATATTATAGTTTCAATTTTTTTCTTTCA
TTTCTTGAATCATTGAATTGAACTGCTAAGAACCGATAATTCAAGTTTCATTCAAATTAATCATTTTGGCTA
ACTGTTTTTACATAGATGATAAGTAAAAAAGCAGTAGGAATTAGAATAAACAATGCAGTAGCAATAAGTGCG
AGAATATTGACTTCCATAATCTAATCTTTTTTTTTCGCAATAACTTAACTCGGGATCTAATCCCATAGAGAT
TATAAATTTGATTCCTGTAAATTCCATGGGATGAATTGTATCCCGATGATACTGAATCAGATCAATATTATG
AATAACAATTTCTGATCTATCAAACATTTCAATTTCTCGTTGAGAATTGAATAGTATAACATAGGGAGATCT
TTTATCCATACAAAAAACCATTTTTATTAGATCAGAAATACCTATCATTAGGTTTTCATCTTTTTTCCACTT
GTTCTTTTCTATAACCTATCATCTTATCTTCCTTATACAATTCTTCTACTTATACATATACATAGAATTTTG
TATATAGAATTAGAAGGTATTATATAACCGGTATTCTCTAGGGCATACAGAGAGCCAAACAAAGTATAAGTG
AGATGTAAAAAAGGTAAGGTTAAGTCTAAAAAATCGACTATTCAAGCTTTACCTTTACTAAGAATAATAAAA
GAAAGAAGCCTTGCTTGGTTTTGTTGGTCTTTTATTTTATGTTATTAGTATACTCTTTGTTGTATTGGAGTT
AGAACGTATACATCAAAAATAAAATAGAAAATTGGAATGAGAATGAAATAAATTGTTTCAAATCAGTAGTCA
TAATTGAAAAAAAAAAAATAAAAATTGAGATTTTAAAAAGATGTGCTTTAACCTGAAAAGTACTTCACCGAA
GAATTAAATTCTATTAAGATTAAGTTCATTGTGTATCATATAATATAATAAATGAAGATATTTTGTGGCTGT
ACCCCCCAAAATATGGGCACTCTATTCCATTTCATTGATCAAAAACAGAATGATTGAAAAAAAGAGTATTGC
TATGATATCTCTTAAACTTTAAATCCTTAATATAGCAACAGTACCAATTGTACTAAATATATGTTTTTCCCC
TATCAATTAGTACTGGGGGAAGAAAAGGAACTTCCCATATTTATCTGATGAGACATGCGAAACAAAATAAAT
AATTTCCGCGGCGGGAATTTGTTTGATTCTATTTTGCTCCTCGTCTTCCCTTTCGCAAAAATAGATAAATGC
ATTTATCTATTCATTAGATCCTAGTTCGGGACTGACGGGGTTCGAACCCGCAGCTTCCGCCTTGACAGGGCG
GTGCTCTGACCAATTGAACTACAATCCCGGCGAGGTGTATACATATACTAGAGTGAGACGGATTATTAGTAA
CTAGTGATTATTTTTTTTTATTGTTAAATTTTTTATTGTTAAATATAAATAATCGATCTTTCAATGAGATGA
AAAAAAATAGAGAGAGAAAAATTTTTCTTTCTTTCTCTACGAAGCAGGCATTACCCTTTCTTTTCTGTAGGA
TAAATTAATTATATCCTACTCATGGGGCGGTGAATTCTTGGGCCGAGCTGGATTTGAACCAGCGTAGACAGT
CGTCAACGAATTTACAGTCCGTCCCCATTAACCGCTCGGGCATCGACCCAGGAAGAATTCTTTCTATGCTTA
TTGATAATCCATGATTAACTTCCTTTCATAGTACCCTACCCCCAGGGGAAGTCGAATCCCCGCTGCCTCCTT
GAAAGAGAGATGTCCTGAACCGCTAGACGATGGGGGCATATCCGCCCGACCGTCATCATACTATAATGATAG
TATGAATAGTTTTTTGGAATTGTCAATATAATCTAATGGTATGGCTAGATTCGAATAGTATTTTTCTATTCT
GATTCTATAGTATTTGAATTGAACGTTTTTTTTTCTTCAATTTTAACTCATTGCTTCATTTCTTGTTCAGAT
GAAATATGCCTATCACTATCTCACATTAAGTCATAAAATTCAAAAACGAGAAAAATTGTACCCCTTTTCTAG
GTAAATAGAATTTCTTTTTCCATTATTTCCATTATGAGTCTCCTGCATATATAATGTAGTAGACTCATAATG
GAAAATGGTTAAGTCATGAATTGAACAGGCCCTTTTAACTCAGTGGTAGAGTAACGCCATGGTAAGGCGTAA
GTCATCGGTTCAAATCCGATAAAGGGCTTTTTCATGAAACTCGAGTGTTTGTCTTCGTTTTTCATCGGAGAA
TACAGATATTTTTGATAGTAAAAAAAAAGGCAAACACCATTGTAATATTTAGAATATAATGAGTTATTATTA
TTTTAGTTTTAGTTCTAATTAAAAAGTTGAACATTTAATCATTATTATACTGACTAATTGAACTTAGTGGAT
GGGGGTTATACCCTGTAGTGACATAATAATCCTCTGTATATTTTATTATTTTTTATTTAAATATTCCAGGAG
ACATAACATAAATATTCTAGATATCCAACCCCTATTTATTAATCACAAACCAAAATATTCCTACTTCCCTAT
TGTTCCTACCAAACCTACCATAAAAATTCTAACTAAAAAAAAAAGTAAGTGGACCTGACCCATTGAATCATG
ACTATATCGGCTATTCTGATATTTAAATTCGATATATATTAAATAAGCGGGTTTTTTATTTCTTTTTTTAGT
TTCTTAGATCACAAAAGACAAGAATTTGTTGATATTTATGATTTTATTTTCTTGTTAATGGGCGCTCTATAG
GAATAAATCGCTATTCTTTTCCGATACATTATATTCTTTTACGATACATATAATATATATAAAATATATTTA
TAAAATCCATTTTTCAATATCTTTACTTGATTTCAAAATCTGATTCCAATATTGTTTTGTTTCAGTTTGAAC
TCATGGATTTACCCAGGTCGGTTTATGAACCAATAGAAAATAAAAAAGAATTCTTCTTTTTTATTTTCGAAA
CCCATTGTATTATAAAGGGCATGGAACGACGAATCGTCCATACATAATTGAACTATCGTATGCCCTGAAAAT
GAGATGACGTGTTCGGAAATGGTTGAAGTAGTTGAATAGGAGGATCACTATGACTATAGCTCTTGGTAAAAT
TGCCAAAGAAGAAAACGATTTGTTTGATATTATGGATGACTGGTTACGGAGGGACCGTTTCGTTTTTGTAGG
CTGGTCCGGCCTATTGCTCTTTCCTTGTGCTTATTTTGCTTTAGGTGGTTGGTTCACAGGTACAACTTTTGT
AACTTCATGGTATACCCATGGATTGGCCAGTTCCTATTTGGAAGGTTGTAATTTCTTAACTGCTGCGGTTTC
TACCCCTGCAAATAGTTTAGCACATTCTTTATTACTACTATGGGGCCCTGAAGCACAAGGGGATTTTACTCG
TTGGTGTCAATTAGGAGGGCTGTGGACTTTTGTTGCCCTCCATGGTGCTTTCGGACTAATAGGTTTTATGTT
ACGCCAATTTGAACTTGCTCGATCTGTTCAATTGCGACCTTATAATGCAATCGCATTCTCTGGTCCAATTGC
TGTTTTTGTTTCTGTATTCCTGATTTATCCATTGGGTCAATCTGGTTGGTTCTTTGCACCCAGTTTTGGTGT
AGCAGCTATATTTCGATTCATCCTTTTCTTCCAAGGGTTTCATAATTGGACATTGAACCCATTTCATATGAT
GGGAGTTGCCGGAGTATTAGGCGCTGCTTTACTATGCGCTATTCATGGTGCTACCGTAGAAAATACTTTATT
CGAAGATGGTGACGGTGCAAATACATTCCGTGCTTTTAACCCAACTCAAGCTGAAGAGACTTATTCAATGGT
CACTGCTAACCGCTTTTGGTCCCAAATCTTTGGGGTTGCTTTTTCCAATAAACGTTGGTTACATTTCTTTAT
GTTATTTGTGCCAGTAACCGGTTTATGGATGAGTGCTCTTGGGGTAGTTGGTCTGGCTTTGAACCTACGTGC
CTATGACTTTGTTTCCCAAGAAATCCGCGCAGCGGAAGATCCTGAATTTGAGACTTTCTACACCAAAAATAT
TCTATTAAACGAAGGTATTCGTGCTTGGATGGCGGCTCAGGATCAGCCTCATGAAAACCTTATATTCCCTGA
GGAGGTTCTACCCCGTGGAAACGCTCTTTAATGGAACTTTAGCTTTAGCTGGTCGTGACCAAGAAACCACCG
GTTTCGCTTGGTGGGCCGGGAATGCCAGACTTATAAATTTATCCGGTAAACTACTTGGGGCTCACGTAGCCC
ATGCCGGATTAATCGTATTCTGGGCCGGGGCAATGAACCTATTTGAAGTGGCTCATTTCGTACCAGAGAAAC
CCATGTATGAACAAGGATTGATTTTACTTCCGCACCTAGCTACTCTAGGTTGGGGGATAGGTCCGGGGGGGG
AAGTTATAGACACTTTTCCATACTTTGTATCTGGAGTACTTCACTTAATTTCCTCTGCAGTCTTGGGCTTTG
GCGGTATTTATCACGCGCTTCTTGGACCTGAGACTCTTGAGGAATCCTTCCCATTCTTTGGTTATGTATGGA
AAGATAGAAATAAAATGACTACAATTTTGGGTATTCACTTAATTTTATTAGGTATAGGTGCTTTTCTTTTAG
TATTCAAGGCTATTTATTTTGGAGGCATATATGATACCTGGGCACCCGGGGGGGGAGATGTAAGAAAAATTA
CCAATTTGACACTTAGCCCAAGTGTTATATTTGGTTATTTACTAAAATCACCTTTTGGGGGAGAAGGGTGGA
TTGTTAGTGTGGATGATTTAGAAGATATAATTGGAGGACATGTATGGTTAGGTTCCATTTGTATACTTGGTG
GAATTTGGCATATCTTAACCAAACCCTTTGCATGGGCTCGCCGTGCATTTGTATGGTCTGGAGAGGCTTACT
TGTCTTATAGTTTAGCTGCTTTATCTGTCTTTGGTTTCATCGCTTGTTGTTTCGTTTGGTTCAATAATACCG
CTTATCCTAGTGAGTTTTACGGACCCACCGGACCAGAAGCTTCTCAAGCTCAAGCATTTACTTTTCTAGTTA
GAGACCAACGTCTTGGGGCCAACGTTGGATCTGCCCAAGGACCCACTGGTTTAGGTAAATATCTAATGCGTT
CCCCCACAGGAGAGGTTATTTTTGGAGGAGAAACTATGCGTTTTTGGGATCTCCGTGCTCCCTGGTTAGAAC
CTCTACGGGGTCCCAATGGTTTGGACTTGAGTAGGCTGAAAAAAGATATACAACCTTGGCAAGAACGACGTT
CGGCAGAATATATGACTCATGCTCCTTTAGGTTCTTTAAATTCTGTAGGTGGCGTAGCTACCGAGATAAATG
CAGTTAATTATGTCTCTCCTAGAAGTTGGTTAGCTACCTCTCATTTTGTTCTAGGATTTTTTCTATTTGTAG
GTCATTTGTGGCATGCGGGAAGGGCCCGTGCAGCTGCAGCAGGATTTGAAAAAGGAATCGATCGTGATTTGG
AACCTGTTCTTTTTATGACCCCACTTAGCTGAGATTTTTTTCTTTATATCTATTCTATCGTTTTTTTCTGTT
CTGGCTCGGCTATCCCACCTAGCCGAGCCATGCTCCTTTATTTTATGAAAGATAACAAGTCAATCCAAACGA
ATAAAGAAAAAATGGAATTCCACAAGAAAGAAAAAGGAGAGAGAGGGATTCGAACCCTCGATAGTATCAAAA
CTATACCGGTTTTCAAGACCGGAGCTATCAACCACTCAGCCATCTCTCCTAGAGGTAATCTCCATTTTATTC
CTACGAATAGAACATGACCATATGAGATGATACACTAACTACCTGTATGTAGAAACCTCCTGGATTGCATAT
ATGTTTCGATATATCTACCTGTATACTATATATATAATATATATATACATGATATAGTATATTATATCCGTT
TGTGAAGTAATTACGAAACTCCCTTCGACTCCATGTCCGAATAAAATAAAGTGGTAATAAGTTCTAAAGAAT
CAATTGATTGATTCATGGTAAAATCCCTCCACGATGCATTTTATTCCAATTTTAACGAAGCGGGGGATCAAA
TGGTATAGTTCATTTGTTGGTAGCTTGGAGGATTAAAAATATGACTATTGCTTTCCAATTAGCTGTTTTTGC
ATTAATTGTGACTTCATCAATCTTACTTATTAGTGTACCCGTTGTATTTGCTTCTTCTGATGGTTGGTCAAG
TAACAAAAATGTTGTATTTTCCGGTACATCATTATGGATTGGATTAGTCTTTCTGATAGCTATCCTTAATTC
TCTCATTTCTTGAACTTCTTTGGCATTTTCCCGACCCAAAAATGCCATTCTTTCTCCAAATTTCGGATTGTG
AGACACATTTCAATTAAAATTCAATCTGAGTAAAAAAAATTCTATTAAATTTGTTATTAGTTCTTAATTGGC
TATTTGGAGATAATAAGAATCTTATCTTAATTGGAATATTACTTTACTAGTATTTATCTATGGCCCTGCGCA
AATATGATCCAGACGCATATATGATATATCATATATGTCATATATGTGTGGACATATGCGTACGTTTCAGGA
ATTAAAAAATGCGGATATGGTCGAATGGTAAAATTTCTCTTTGCCAAGGAGAAGATGCGGGTTCGATTCCCG
CTATCCGCCCATGATGAAGTAATGTATTATAATAATAAAAATGCAAAATTCAGTATAAAAAATTCAGTATAG
TCTATTATAATACTATTATGATACTTACTATAATGATATTATAGTAGTCACTATAGCACTTCTATTTATATT
TCTTTTTTTTTTTATTGTAATAGTTTTATCTTTCCTTTTGTTCTTGTTTCCCTCTCATCCAAAAACAAAAAT
ATTCATTATCATTAATTACTAGTTAACAGAATAACATAACACCTAAAAATAAAACTTTTTTTTGTTACAAAT
AAAAATGTTGCGGAGACAGGATTTGAACCCGTGACCTCAAGGTTATGAGCCTTGCGAGCTACCAAACTGCTC
TACTCCGCGCTAAATAACTAGGAACTAACGGGTCAAGAAAGATTGGATATGCCCTCCACCATATCTATACAA
ATAGAATAGTCTATTTATACAAAATGGTAAAGAGGGCCCCTCTATGATCATAGATCATATAGATCCGTACAA
ACAAGAAACGAGATTTTAATCCTTACCAACTGGATCTTGTTGCGCCGGGTAACAAACACGCATGAACTATTT
CTCTAAGTACGTGCCCGGATAGTCCAAAGTCTCGATAGTTAGCTCTAGGTCTTCCAGTCAAAAAACAACGTC
GATGAAGACGTATAGATGCGCTATTACGTGGCGAGGATTGCAATTTTCCATGAATTTCCCATTTTTCACTCA
ACGACGGAACCTTGCTTATTTCTTTTTTTAAGGATCTACGAATCAAATGATATTTCTGTTCCAATTTCTGTC
GTTTCTTCTCCCTCTGAATCAAACATTTTCTTGCCATAATGTTCAGTTCCTATTATTATCAATAATACAGTT
CGGATCCTAGATGTAAAAATAAAAGAAGGGGGACCCCCTCTTCATCGAAAGAAATGAAATTGTTGCTGACAC
AGTATAAAAAAAGAACTAAATTAACCAAATTTTCCTGATGTAGAGGCAATCAAGAAAGCTGCATAAGTGAAT
ATATAACCTACCGAAAAATGTGCTAATCCAACCAATCTTGCTTGCACGATGGAAAGAGCCACTGGCTTATCT
CTCCATCGAATCAAATTGGCCAAAGGTGTGCGTTCATGAGCCCATGCTAAAGTTTCAATTAATTCCTGCCAA
TATCCCCGCCAGGAAATTAAGAACATAAATCCAGTAGCCCAAACAAGATGTCCAAATAAAAACATCCACGCC
CATACCGATAAACTATTCATACCAAAAGGGTTATACCCATTGATAAGTTGTGAAGAGTTTAACCATAGATAA
TCTCTTAACCACCCCATCAAATAAGTGGAAGATTCATTAAATTGTGAAACGTTACCCTGCCATAATGTAATA
TGTTTCCAATGCCAATAAAAAGTGACCCACCCAATAGTATTTAACATCCAGAAAACTGCCAAATAAAACGCG
TCCCAAGCAGAAATATCACAAGTACCCCCACGTCCCGGGCCGTCGCAAGGAAAACTATAACCGAAATCCTTT
TTATCTGGCATTAATTTAGAACCGCGTGCATCTAAAGCACCTTTTACTAAAATCAATGTAGTTGTATGTAAA
CCTAGAGCAATTGCATGATGAACCAAGAAATCTCCCGGACCTATTGTTAAGAAGAGTGAATTATTATTTTCA
TTAATAGCATTTAACCAACCGGGTAACCATATGCTTCGACCTGCATTGAATGCCGGTCCAGTTGTTGAAGAT
AAGAGCACATCAAACCCATAGGAAGTCTTACCATGAGCAGATTGTATCCATTGGGCAAATATAGGTTCGATC
AAGATTTGTTTTTCCGGAGTACCAAAAGCGAGCATGACGTCATTATGAACATAAAGACCTAAGGTATGGAAC
CCTAGAAAGAGACTGGCCCAACTTAAATGAGATATAATAGCTTCCTTATGGTCTAACATTCTTGCCAATACA
TTATCCTCATTCTGTTCCGGATTATAATCTCTAATGAAGAATATAGCTCCATGAGCAAAGGCTCCTGTCATT
ATGAACCCTGCGATGTATTGGTGATGAGTATATAATGCAGCTTGAGTAGTAAAGTCTTGTGCTATGAATGCA
TAAGCAGGTAAAGAGTACATGTGTTGAGCTACTAAAGAAGTAATAACCCCTAAAGAGGCTAGAGCAAGGCCT
AATTGAAAATGAATCGAATTGTTGATTGTATCATAAAGACCCTTATGCCCACGTCCTAATCGACCCCCCGGA
GGAGTATGTGCTTCTAAAAGATCTTTGATACTATGTCCGATTCCAAAGTTAGTTCTATACATATGACCAGCA
ACGAGAAAAATAAATGCAATAGCTAAATGGTGATGAGACATATCGGTCAACCATAAACTTTGTGTTTGTGGA
TGGAATCCCCCAAGAAGGGTTAGAATGGCAGTTCCCGCTCCTTGGGAGGTACCAAATAAATGACTACTGGAA
TCGGGGTTTTGGGCATAAAGATTCCACTGACCCGTAAGAAGTGGTTCCAACCCTTGAGGATGGGGTAATACG
TCTAAGAAATTATTCCATCTTACGTACTCTCCCCTAGATCCGGGAATAGCGACATGAACTAAATGTCCTGTC
CAAGCCAAGGAGCTTACTCCAAAAAGTCCTGACAAATGATGATTGAGACGAGATTCGGCATTTTTGAACCAG
GAAACGCTCGGTTTCCATTTAGGTTGTAGGTGTAACCAACTCGCTATTAAGGATATAGCAGAAAGAAATAAT
AAAAAAAGAGCTCCGGTATAAAGATCTTCGTTAGTGCGTAATCCGATTGTATACCACCACTGATAAACACCG
GAATAAGCGATATTTACTGGGCCGGTAGCACCTCCTCGAGTAAAGGCTTCTACGGCCGGTTGACCAAAATGA
GGATCCCAAATTGCATGAGCAATAGGTCTTACATGTAAAGGGTCCTGTATCCATGACTCAAAATTTCCTTGC
CAAGCTACATGAAACAGATTTCCGGACGTCCACAGAAAAATTATTGCTAACTGTCCAAAGTGAGAAGCAAAA
ATATTCTGATAAAGACGTTCCTCAGTAATATCATCATGACTCTCAAAGTCATGTGCGGTAGCAATACCAAAC
CAAATACGACGAGTAGTGGGATCCTGAGCTAAACCTTGGCTAAACCTTGGAAATCTTAATGCCATAATGCCT
TTCAAATCCTCCTAGCCATTATCCTACTGCAATAATTCTTGCTAAGAAGAATGCCCATGTTGTGGCAATTCC
ACCCAGAAGGTAATGTGTTACTCCTACAGCACGTCCTTGTACAATGCTCAAGGCTCTAGGCTGAGTAGCAGG
AGCAACTTTTAATTTGTTATGAGCCCAAACAATGGATTCAATGAGTTCTTGCCAATAACCGCGGCCGCTGAA
TAGAAACATTAAACTAAAAGCCCAGACAAAATGAGCACCTAAGAAAAAAAGACCATATGCAGATAATGAAGA
ACCATAAGACTGAATTACCTGAGATGCCTGTGCCCATAAAAAATCCCGAAGCCAACCATTAATAGTAATGGA
ACTCTGTGCAAAGTTTCCTCCTGTTATATGAGTTACCACCCCCTGATCACTTATAGTACCCCAAACATCCGA
CTGCATTTTCCAACTAAAATGGAAAATTACTACTGAAATTGCATTGTACATCCAGAATAAACCTAAGAAGAC
ATGATCCCAGGCGGATACTTGACATGTCCCCCCTCTTCCAGGCCCATCGCAAGGGAAACGAAAACCGAGATT
TGCTTTATCGGGTATCAAACGGGAACTACGAGCAAATAGAACACCTTTCAGTAGTATCAATACAGTTACATG
AATCGTAAATGCATGAATGTGATGGACCAAAAAATCTGCAGTTCCTAACGGAATAGGTAACAAAGCTACTTT
GCCACCTACTGCCACTAACTCGCCACCCCCCCAAGTTAAGCTGGTACTTGTTGTTGCACTGGGAGCTGTTAC
GCCAGGTGCTAAAGCATGGGTGTTTTGTACCCATTGAGCAAAGATAGGCTGTAATTGTATAGCGGTATCTGA
AAACATATCTTGGGGACGTCCTAAAGCGCTCATGGTATCATTATGAATATATAAACCAAAACTGTGAAAACC
TAGAAATATACATGCCCAGTTTAGGTGTGATATGATTGCATCGCGGTGCCTAAGGACACGATCTAATAGATC
GTTGTATCGAGTAGTTGGATCGTAGTCTCTTACCATAAAAATGGCTGCATGTGCAGCAGCACCAACTATAAG
AAAACCACCGATCCACATGTGATGTGTAAACAACGAAAGTTGTGTACCATAGTCAGTAGCTAGATATGGGTA
GGGGGGCATGGAATACATATGGTGAGCTACAATAATAGTTAAAGAACCTAACATAGCTAGATTAAGAGATAA
TTGAGCATGCCATGACGTTGTTAGGATTTCATAAAGGCCTTTATGACCCTGGCCTGTAAATGGACCTTTATG
AGCCTCTAAAATGTCTTTAAGGCCATGACCAATACCCCAGTTGGTCCTATACATATGCCCCGCGATCAAGAA
AAGAATTGCAATAGCTAAATGATGATGAGCAATATCGCTCAACCACAGACCTCCTGTTATTGGATCTAATCC
TCCACGAAAACTCAAAAAATCCGCGTATTTTGACCAATTCAAGGTGAAAAAGGGAGTTGCCCCCTCGGCAAA
ACTGGGATAAAGTTGAGCCAAAAGATCCCGATTCAAGATAAATTCATGAGGAAGTGGGATCTCTTTAGGATC
AACTCCAGCGTCGAGAAATTGGTTAATTGGTAAAGATACATGGATTTGGTGTCCCGCCCAAGAAAGAGACCC
AAGTCCTAGTAACCCTGCTAAGTGGTGATTCAACATCGATTCTACATCTTGGAACCAAGCCAATTTTGGGGC
GGCTTTGTGATAATGGAACCAACCGGCAAAAAGCATTAACAATGCAAAGACCAATGCACCAATTGCAGTACA
ATAGAGTTGTAATTCACTAGTTATTCCAGATGCTCGCCAAATCTGAAAAAAACCGGAGGTTATTTGTATTCC
TCGGAAACCGCCGCCCACATCACCATTTAATATTTCTTGACCCACTATTGGCCAAACTACTTGAGCACTTGG
TCCAATGTGAGTAGGATCACTTAGCCATGCTTCATAATTGGAAAAACGGGCGCCATGGAAGTACATGCCACT
CAGCCAAAGAAAGATAATGGAGAGTTGACCGAAATGAGCACTAAATACTTTTCGAGAGATCTCCTCCAAATC
GCTGGTATGACTATCGAAATCGTGAGCATCAGCATGTAGGTTCCAGATCCAAGTGGTAGTATCGGGGCCTTT
AGCTATTGTTCTTGAGAAATGACCAGGTCTGGCCCATTCCTCGAAAGACGTTTTTACAGGATCCCTATCTAC
AACAATTTTCACTTCGGGTTCCGGCGAAAAAATAATCATTAAGTCCTCCTCTTTCCGGACAACACATACAAA
GAGACCTGCCAACAGTCAAGTTTTTAGTGAACCGATGAAAATGAAAGATAGATATTTTATTTATAATAATAA
TTAGTTTCCTTCTTTCCCTATCTCCCATTCAGCTATTTATTTTAGTTATTCGTTATTCACTAGAGCAATTAT
GATATTGAAGTCGATCCGGGGCAAGTGTTCGGATCTATTATGACATAACGATTAGGTGCCTAACGGACCATT
TAGGGCGGAAAACCTTTTCCCGGCGTCATGAAAAAACTTTTTTTGCAACCTAGTTGCATTTATTTATATCTA
AATATAGAAAGAAGTGCCTATAGAAATCGAATTTCATAGAGCATAATACCCTATTTTTATTTTGTTTAATAC
TTTATTACAAATTACAAGATCTCATTCATTAAAATGAATAAGATACATGGAAGTTTTCTTAGTTCGACTTCT
ACTCTTATTCTGTACGGTATCCATAGCATTTATACCTATAAGATACCATACAAAATAGAATGATTTTATTTT
ACAAGGAAGGGATATAATGAAATTCTTGATTGGATCTTATCATGTCATGGTAATGATCTATTTTATTTGATT
GATGGATCCAAGAATAAATTATACTGAATTAACGAATGGTTTTATTCGAAACGTCTCGTGATTTTCAACCAA
TTATGTGCTTCAATATAATTACCTGGAGTAAGCGCTATAGCCTGTTTCCAATACTCAGCAGCTTGATCGAAC
CAAGCCTCCGCAATTTCAGAATCACCCTGTAGAATGGCCTGTTCTCCGCGGTTGGAATAGGTGGGTCAATTC
CTTTCCTTAGAACCGTACTTGAGAGTTTCCTACCTCATACGGCTCAGCAATCAATTATTTTTTCGGTCTCAT
CTTATATTTACCCTATTATGATAAATAAATCCCATTTTTCTTGGGTTAACCAGAACCAGAAAAAGTTAATTA
CATAAGTTTCAAATTCTAATTGTGATCAATAATTAGTTTTCTCTTTTTTCCCACCTTAATAAAAATGAAACA
TAGATATCCCCTATATCGTTATAATTTTCTGAAAGGTAACTATCTCGGTTTCATATATGAAATTTATATAGA
ATCCTTGAAAAAGACTTTCTTCCATAAGAAAAAAGAACTTACTATCTTTGGGATCTGATGCTACACCGCTGC
TCAATACTTTAGTGGATCGACTCTATTACATAAGTTGATTCCTAACTTTATATATCATTTCATGACATAAGT
AAGCAGTTTTTAACTGTCTCGACCCAAAAGCTCGCTAATTGATCTTTACGGCGCTTTTTTTATCAATTTGAT
TTTTTATCCATAGAATATAGTATGTAGGCTTTATCTATTTATTTCCTTTTTTGTTATCATGAGGTTTCTTTC
CTTGCTACAGCTGGTAAAAATCGTTGCTTTGGACGATGCATATGTAGAAAGCCTTTTTTTCTAGTATTGTCT
AGCTAATTTGATCTTTTTTCCTTCTTTCTATAGTGGAGATAGTCGCACGTAATGACAGATCACGGCCATATT
ATTAAAAGCTTGTGGTAAGAATGGGTTTCGTTCTAATGCCCGGAAATAGTATTCCAAAGCCTTTGTATGCTC
CCCGTTGCTTGTATGTATAAGGCCTATGTTATAGAGTATATAACTTCGATCATAGGGATCAATTTCTGATCG
CGTAGCTTCATAATAATTCTGTAAAGCTTCCGCATAATTTCCTTCGGATTGAGCTGACATCCGTTACGGTCG
TTCATTTATTTTATTCAAAAAATCTCCGCTCCAAAACCGTACGTGAGATTTTCATCTCATACGGCTCCCCCC
TTCTGTGCATAGTAGTAAGGGAAATAAGCCATGGAATCTAAATTTCACTATTCTCATTATGAACTGACAGGA
GCTGGTATTTTTACAAGAAATCTCTAGCTAGCCTTCCCGCAAGAGGTTTTTTTAAGATCTATCGTATTAGTG
CTAGATAGAAATGGAAACTCCAACGATTTCTTTGTCCTCAACGCTTACTATTTCCAGGAATTAGTCACTTCA
ACGATTTTTGATGGTTATACGGGTATCCAAAGTACGAACGAGATGGATGTTTGTTGTCCCAACCATTCTTGT
GAGTCCCGATACCGATAAGGAAAGGGGTAATTTTTACCAAAGTTTTCGTGTTGTTGATTCCTAGTGTAGTGC
TTCTTCCCCTATGCCGCCTATTGGTACTAGTAGAGTAGGATTGACCTGCAATACAGAACCTATAGGTATAAC
CTTTCGTTTAATACTAAAATCTACAATAAAAGTATCTGAGGCTGGATCAATCGAGGATACACGACAGAAGGA
ATTGTTCTATCTCCAAACTTTACCTTCACTAAGCGTAGCTTTATTTCAATAATTTGGTTCTTTATATTCCGA
ACTGCGTCTTTTTATCGTAAGACTTCGTTGAGGGCTAAAAAAATAAGAACAAAAAATCAAATCACACCATCT
CTGTAATAGGTAAATGCTTTTTTTTCTCCTGAAGTTGTCGGAATTATTCGTAATAAAATATTAGCTATAATT
GAAGAGGTCTTATCAATAAAATTTCCATTTATCCGAGATCTAGGCATAGTTATCCATTCTATAATTCTTCTC
ATTACCCTCTCGGGGAAAATGATCCCACAAAAAGGAATTGTAGAGTACAAAATAACATAAAAACAGAAAAAT
TCTTGTGTACCTTATGCTCAAATTTTACTTTTTTTGACAAAGAAAGCTGGGTTTGAATTAGATTGAATTTTA
TATAATATCAATTTCGTAGTATACAAATGCACGGAACGATTACTATTTCATTTAAGTTAAATAACCAAGGAC
TTTATTTTACTATGGATTCTTATAACTCGAGTCTGATAACTCAAAAAATTTAGATTTGGTTATGACCCAAAA
AGGAAAAGGGATGGAATAATTATTATACAATTGAATGAAATGCCATAGAAAAATTCATGGTATGATTCATAA
ATTTATAATAGGGTAGATGGATAATAAGAGAGGTTGTTTATAAATATGGAATTGGAAAGGAAACTTTTTTTC
CTATGGACTCACTATTCACTCGGTTTCTGGTCAATAATAGGATGGATTATATAGGAGAGATGGCCGAGTGGT
TGAAGGCGTAGCACTGGAACTGCTATGTAAGCTTTTTGTTTACCGAGGGTTCGAATCCCTCTCTTTCCGTTT
CTGTTAATTCAACAGCGTTACCAACTACAATATATCAAATCAAATAAAAATGAATATCATTAGATTATTCCA
ACATTTTTATTTGATAGAGAATTATGATTCCTAATTACATTACTGTGGTATGGGTACGTAAAAGAAAAATAT
CGTGGAAAGATAAAAAAAATTCTACGGCGTATCAATTTGTAATACGTGAATAACAAAATACGGATTAAGGCC
CTTAGATCTATTTCTTTCGTCGAAAAAGGGACAGAATTGTCAGAACCCCTTTCCTTGTTATGTTCGTTAGGT
TCAAGTCTGACGAGAATAATATTCTACGACTAACAACTCATTTATTTTTAAACCGATCCATTTACTATCTAT
TATTTGATTTACTAAGCCTTTATATTGGAATGAGTCAATAGTCAAATGGTTTGGCACTCCTTCCTGAGGGGA
TGAAGCAATATAATTTTGAATCAGAGCTTTTGATTTTTGTTTATCCTTCGTAGTAATAATATCTCGGGGTTT
GCAACGATAACTTGGTATATCCACTATATGACCATTAACTAAAATATGTCTATGGTTAACTAATTGCCTGGC
TCCGGGAATGGTCGAAGCCATACCCAATCGAAAAAGGATATTATCCAACCGCATCTCAAGTAGTTGTAGTAA
AACCTGGCCTGTTGACCCTTTGGCTTTTCCAGCGATATGCACATATCTAAGTAATTGTCGCTCTGTCAGACC
ATAATGAAAACGCAATTTCTGTTTTTCTTCTAAACGAATACGATATTGCGATCTTTTCCCGGAACGCAATGG
GTTTTTAAGATCACTTCCGGATCTAGGTCTTTTATTAGTTAATCCCGGTAAAGCCCCCAGACGGCGTATTTT
TTTGAAACGAGGTCCTCGGTAACGAGACATAAAGTAAAGACTCCTTTTTATTTTATGGAAATTTCATTCATT
TTATAGAAGAAATCAAAATTAAGACTGAACTAAATAAAGTAAAGCGAAATCTATTGAAATATTACAAAATAG
AATGAAATGTATTGTGTTAATATCCATATTTTTGTTGTATATTATAGAAAGAAGATTAAGGCTCTGTTTTAT
GATTTTATATATATAAAATATAAATCTAATTGGATCTAATCAACTTTTTTTTATAATTACCACGACATAATA
GATTATAGATTAGTGACTCAATGTTTGGAGAAATGGAGGGGAGAGATTCTAAATTATGGAAAAATCAATAGA
GAAAAAAGCCGGCTATCGGAATCGAACCGATGACCATCGCATTACAAATGCGATGCTCTAACCTCTGAGCTA
AGCGGGCTCACATAACAGAAATAATGCATAGGAATTCAAGAGACTACCAGATCCCCGCTATTAGCTGTAAAG
TTAATATGAACTATATATATTTTTTAATATAAACTAGTTAATAGAAACTATATATTATATATTCTAGTTCAT
AATTCTATCCATAACATAATATAACTAATAAAAAAATATTAAATTAATATTAATAATAATTTAATATATTTA
ATAAATAAATAGAATAATATGACTAAATAGAATTCTATTATAATAATAAATTCTATTCTAATAATGTAACAG
AAATAAAATATCTGACTAATTTTAATTTTATTTTTTATTATTTTACATAATAATTATGGATAATATACATTT
ACATTCCTGTTATTTTTATATTTAACATATTTTGAATTTACATTATTTATCTTAATTTAATATTTAATATAT
ATTTTTTACATTACATTATATAATAAATATTTATAATTTATAAATATAATAAATTATAAATCTAAAAAAATC
AAATTTTTATATATAATAATATTATATTGAAAATATCAAAAAATTTGATTTTTTATAATAGTTCTAACAAAT
AATAAGGTTAACTATATTCATATTATAGCGGATCAGTACTAAGAAAAGTATAAAATAAGGATAAAAATACAA
CAATAAAAATTATAATGAGACATTACTCTGATTTCATTCGAAAAAGGATGAAGATAGGACAAAAAAACAATA
AGGAAGAATATTGACCCTTCCAGTATTCCAAAGCACACTCTAAAAATAAAAGGGGAGGGGGACGTATATATA
TGTGGTATATACCTCTCTGTATTGAATTGTGGATACATCAATGATAGAATCATTTCTGATTGAAACAAAGAT
GATTCATACAATAGAGGTGGAACGAGAGGGGATAGCCAAAAAAAGAAAATAGGCGTACACAATTTTTTAATA
TAGGAATCATTATATAATGAACTCAATGGTTTCAAGATAAATGAAAGAGTTGGGTAAAATGACAACTGGATC
CTTGTCTAAAAAGGGGATATGGCGAAATTGGTAGACGCTACGGACTTGATTGGATTGAGCCTTAGTATGGAA
ACCTGCTAAGTGAAAACTTCCAAATTCAGAGAAACCCTGGAACTAAAAATGGGCAATCCTGAGCCAAATCTT
TATTTTTTGAAAAACAAAGGTTTAGAGAATAAAAAAGGATAGGTGCAGAGACTCAATGGAAGCTGTTCTAAC
GAATGGAGTTGACTACGTTGCGTTGGTAACTGAAATTCTTCTATAAAAAAAAATAATTAATCGGACGAGAAT
AAAGAGAGAGTCCCATTCTACATGTCAATACCGACAACAATGAAATTTATAGTAAGAGGAAAATCCGTCGAC
TTTAGAAATCATGAGGGTTCAAGTCCCTCTATCCCCAGTAAAAAGCCCATTTTACTTCTTTACTATATTCTC
CTCTTTTTTTTCATAAGTAGAAAATTCAATATCTTTCTTATTCATTTTACTCTTTCACAAATGTACCTGAAG
TGGATTATTCACAGTCCATCTCACTTTCCTTGCATTCACAAAGAAAGTCTTCTTAAAAAAAAAAAGAAAATT
AGGGAATAGCTCAGTTGTGTAGAGCAGAGGCTTGAAAATCCTTGTGTCACCGGTTTAAATCTAAATCTGGCT
CCTGAATTGTTGGGATAGCTCAGTTGGTAGAGCAGAGGACTGAAAATCCTCGTGTCACCAGTTCAAATCTGG
TTCCTGACACATAACTAATCTATCGAAAAGATATTTATACCTCTTCAAATTAATTGAAGTGGGTCAGGATAC
AATACAAATTAATGGTCTAGAGCGCAATACATATTTTTTATTTAGATGTATAGATCTACCTATGTTTGGAGA
TGGTAAAAAAAAATGTATGTATGGTAAAGAACAAAATGAGATTATGCCCCCCTTTTTTTGTTTTTTTTTTCT
TTTCTGGTTTTTTCATATTTCATATTGTGGTCTTTATATATATATAAAAGTTATATAAAAAACTTCCAAGTT
TATTTTATAGGAGTTGAAGGATAGAAAAAGTAAGGATATTTTTTATACACAGTAAAAAAAATCTGCTCTTTT
TTAATTTCGTATTTTCTTTCCTATTTATTCTATTTCTTCATTCTTGTTTATGCTACTTTCAAGGGTTTATCT
AAGTGACATGCGCAGTACAAAGTTCATAGTGCAGAACTTTTTCGATTCATCTATTATATTGTTTTGTTTCTG
CTCAAATGAAATTAATAATATCTTCAAAATTGGTTAATATCAATAAAGTATTTTTTAGCTCATTCTTAAATA
CGAATTAGAATCCAATACGAATTAGAATCCAGTTATTCTCTTTATTTCATCCAGTTATTCTCTTTATTTCAT
CTAGAACAAAATGAAAAATATTCCTTGACTTGAATAAAAAAAATCTGGAGTCATGTCATATAAGTGAACATT
CGTTTCTTATCATTCAATGAGCATCTTGTATTTCATAAAAATTGGGAGTAATATAGTCCTTACGTAAGGGCC
AGCCTATCCAACTTTCAGGCATCAAGATACGTTTAAGACGTGGATGATTATCATAAGAGATTCCCAACATAT
CATAAGATTCCCGTTCTTGAAAATCGGCACTTCTCCAAATCCAGAAAACAGACGGGATTCTAGGATTACTTC
TTTGGGCAAATACTTTTATGCATACCTCTTCCGGCTTATCTATACCATACCGTATTTTCGTAAGATGATACA
CACTAGCTAAAAATCCGCCAGGTGCTACATCATAGGCACATTGGGAGCGTAAATAATTGTAACCATATACAT
ATGAAATGACAGCAATGGAGTCCCAATCCTCGGTTTTTATTTGTAGAGTCTCTATTCCTCGGCAATCGAAGC
CCAAAGATCTATGAATTAGTTCATGCTTGACTAGCCAATCAGATAAACGAACCTCCATCTTCCTGATTTCTC
CCACATTTGTATTTGTATGAGTATTTAAAATTTCCAATGAAATTTTGAAAGATTGACTTGACCTACTCTTTC
TTATTCTGCACAAAAGAACCTTGCCTAATTCACTAATTCATGTGAAGATACTGAATTTTTGGATTTAAAAAA
TACTTCAGAGATACTTTCTGAAGTGGATGGTGATTGATATAGTAATCCTTGATCGTAATTTCCAGTATGAGT
ACTACGTCGAACATAAAACTTGTGATTAGTAGTAAAACATCGATTTTCCTGTTGGGACAAAGTTCTATCTTC
AAAGATTTCTCGGGATATCTTCTTACGAAGTTTCGTTATAGCATCTATAACTGCTTCTGGTTTAGGCGGGCA
ACCCGGCAAATAGATATCCACGGGAATTAACTTATCGACTCCCCGAACAGTACTATAAGAATCAGTACTAAA
CATTCCTCCTGTAATAGTACAAGCTCCCATAGCAATGACATATTTTGGTTCGGGCATTTGTTCATATAATCG
CACTAAAGACGGAGCCATTTTCATTGTTACTGTACCGGCTGTTAAAATTAGGTCTGCTTGCCTAGGGCTCGA
TCTTGGTACTAATCCATAACGATCAAAGTCGAATCGCGAGCCTATTAATGAAGCAAATTCAATGAAACAACA
ACTGGTACCGTAGAGAAGAGGCCATAAACTAGAGAGTCTTGACCAATTCGAAAGATCATTCAATGTAGTTGA
AATAACGGAATTCGGGGTTGTTTGGTCAAGTAACGGAAAATCAATCAAATTCATAACTGTCTCAATATAACC
TTTTCCTCCCTTTTTCTTTTTTTTGTTGTCTGAATATTCAGTTAAGACCATTCTAATGCTCCTTTTCGCCAT
GCATAAACTGAACCAACAATTGGGATAAGCACGAAAATGAAAGCTTCTATAAATACGGATACACCCAATACA
TCAAAACTCATCGCCCATGGATAAAGAAAGACCGTTTCAACATCAAAAACAACAAAAACTAGAGCAAACATG
TAATAACGGATTCGGAATTGTAACCAAGCGTCCCCCATGGGTTCTATACCTGATTCATAACTAGAGAGCTTC
TCGGGTCCTTCACTAATTGGGGCTAAAACTCCGGAAATTACAAATGCCAAAATAGGAATAGCACCCGATATT
ATTAGAAATGCCCAGAAAATATCATATTCGTGAAGCAGAAACATAAATGGACTCCTATTAATGTGGAATAGG
CTGAATTATTCGATTTGAATTTAAATTGTAAATTCATCCAGAACTTATTAAAGGAAAAGGGAATTTTATTTG
ATCAAATAAAACTACATAGTTTAGAGTTTGTTTGCCATGGTGCATGCCTTGTTTAAAGATTCATACAATGAA
ACCCCACTTAACATTTTTTTTTGATTCCATTTAGATATGGTATAGATATAGGATGCTCTTACCCAAAGAAAA
CTCTCTTACTTTATCTCGGTTTCTCTTTTTAAAAAGTAATTCAATTAAATAAAATATAGTATAATTATAATA
CTAATAAATATAATAAGAATACTAATAAATAAGACTAATTATAGTGTAAGAAATCATATTAGTATAACTATG
TGTAAGAAATCGTATTAGTATAACTATATTTTTCTAGTTCATTCTAGTTCATTTTATAATTTATAATATAAA
ATGAACTAGAATGAATTAAATTATTAATTCATTTCCACTTTTTTTTCGTTTTGATTGAAAAAAAGTGGAATG
TGTTAGGGCTATACGGACTCGAACCGTAGACCTTCTCGGTAAAACAGATCAAACTAATTATTATCGAAATGA
TTCGAACTGTTTCAAAGACCCAACATGCATTTTCTTGCATTGGGCTCTTTCATCAACTGATTGATATAAAGA
TCAGTTAGTCCACCATATTTTTTCTTTTTTAAAGGAAGATAATAAAATGGCTCCATGTGCTCTGTGATTCAT
GATTTGTATTCTGATCTAGGAACAATACCAAAGTGTTTCAAAGAGGGGTTACCTTGACTTAGGTCTGCCTAC
GGCCTAGATTAACCTAAGTTAAATGGAATCTCTGTCGCTCCGCTACAAGAGTAAAATATGAGACTTCATACA
CCTTAAAGTTCATAGGATAAAAAGAAGTTCTTTTGAGTCCCTTATACTCATTATGCCTAGCATTGAATGGGC
TGGTATTTACCTTATCAATTAGCAAATCAATGGCAGGTTCTATTTCATTTGGCACCTGAATTCGCACTCGAA
TTGGACCAAATGAAATATTTGTCAGGCTATTGTTCTCTTGTTCTTTCGAATCTATGGAGTAAGACATCGATT
TCTCAATAAGATCAATTATGTTCATTGCATAATGGGCCCCTTTGAAAAGCATTGGCGCACGTGTAAACGAGG
TGCTCTACCTAACTGAGCTATAGCCCTTGTCATAGACATCTTAACATATAGAGAATTTATTGTCAAGATCGG
ATCGCACATGAGAGTTCTTTAATCCGCTTACTGTTAATGGATTGGTATTGCTTAGAAATAATATTCCACCTA
TAATCCCCGAGGCGATAGGTCCTTTTTTTGTGATGATGAATAACCTACTTAACTCAGTGGTTAGAGTATTGC
TTTCATACGGCGGAAGTCATTGGTTCAAATCCAATAGTAGGTATAACTTATTAGATACCATCAACTCTGGTA
TCTAATAAGTTTTTCTAGCCATCTTCTTTTTTTTGTTGTATCATCTAGAATTGATTGTATTCAATTGGCGGA
ATAAAAATGTGGTGTATAATAAAGAACCTCTAAAGAACTTATTTTTCCTTTTTTTATGTTTTTTTTACTAGT
AGGAAATAACATTAACAGCCTCTACTCGTGTCCTAGCTCGTCTGAGAGCTAGATTCGCCTCAATTGTTTGTC
TCTTTCCCTGAGCTCTATTCAAGTTAGCTTCGGCTATTTCAAGAGCTTGTTGAGCTTCTTGCGGATCAATGT
CAGTACTCATCTCCGCATCATTTCCTAAAACGGTGATCTCATTATTACTTATTCTAGCGAAACCACCCATCA
AGGCTACCGTTAACCATTGGTCGTTGAGACGTATTCTCAAAAGACCTATATCTACCGCTGTGGCAATAGGGG
CGTGGTTTGGTAATACGCCAATTTGTCCACTATTAGTAGATAAAATAATTTCTTTCACTTCTGAATCCAAAA
TCATTCGATTAGGAGTCAGTACACAAAGATTTAAGGTCATTTCTTCAATTTGCTCTCCTCTTCTAAGTTTAT
AGCTTTCGCGGTAGCTTCGTCGATGTTACCTACCAAATAAAAGGCCTGCTCGGGAAGACTGTCTAATTCTCC
AGAAAGGATTAATTGAAACCCCCTAATTGTTTCGGCGAGACCAACATATTTCCCTGGAGAACCGGTAAAGAC
TTCTGCCACGAAGAAGGGTTGTGATAAGAAGCGTTCAATTTTTCGTGCTCTTGCTACAGTTAACCGATCTTC
TTCGGATAATTCGTCCAATCCCAGAATAGCTATAATGTCCTGAAGTTCTTTGTAACGTTGTAAAGTTTCCTT
AACTCTTTGCGCAATCTCATAATGTTCCTCGCCAACGATCCGAGGTTGTAACATAGTTGACGTTGAATCTAA
AGGATCGACTGCTGGATAAATACCTTTGGCAGCTAATCCTCTTGATAGTACGGTAGTAGCATCTAAATGTGC
AAATGTCGTGGCAGGAGCAGGATCGGTCAAATCATCTGCAGGTACATAAACTGCTTGTATCGAAGTTATAGA
CCCCTCTTTGGTGGAAGTAATTCTTTCTTGTAAAGAACCCATTTCGGTACTAAGGGTGGGTTGATAACCCAC
TGCAGAAGGCATTCTCCCTAATAAGGCAGATACTTCTGATCCTGCTTGGACGAAACGAAAAATATTGTCGAT
GAATAAAAGCACGTCTTGTTCATTAATATCCCGGAAATATTCTGCCATGGTTAGTGCAGTCAAACCTACTCT
CATACGAGCTCCTGGCGGTTCATTCATTTGACCATAGACTAGAGCTACTTTTGATTCTGCAATATTTTTTTC
ATTAATTACCCCAGATTCTTTCATTTCCATGTAGAGATCATTTCCTTCACGAGTACGTTCACCTACTCCACC
AAATACGGATACGCCTCCATGAGCTTTGGCAATGTTGTTGATCAATTCCATGATAAGTACTGTTTTACCCAC
GCCGGCTCCCCCAAATAGTCCAATTTTTCCTCCACGGCGATACGGAGCTAAAAGATCCACCACTTTAATCCC
TGTTTCAAAGATTGATAATTTCGTATCTAATTGTATAAAGGCAGGCGCAGATCTATGAATAGGCGATGTTGT
ACGAGTATCTACAGGACCTAAATTATCAACAGGCTCTCCAAGAACATTGAAAATTCGCCCGAGAGTGGCTCC
GCCGACTGGAACACTTAGAGCAGCTCCTGTATCAATCACTTCCATTCCTCTCGTCAGACCATCTGTAGCACT
CATAGCTACAGCTCTAACTCGATTATTTCCTAATAATTGTTGTACCTCACAAGTCACATTAATTTGCTGACC
GGCAGTATCTCGGCCTTTCACTACCAAAGCGTTATAAATATTAGGCATCTTGCCCCGGGAGAAAACAACATC
CAGTACTGGGCCAATAATTTGAGCGATACGCCCTAGGTTTTTTTCTTCAAGTGTGGAAACCGTAGAACCAGA
AGGATTCGGATTGATTTGCATAATAAAGTGAAATATGTCGAAATTTTTTTGATTGGAAGAGTATGGTATATA
GTACCGAATTGCAAATAAATGTCCGATAGCAGCTTGATTGATTAATTCAATACGAACTAAATGGGAATTAGC
GTTCGATTTAGTTGGTACCCCCCAACCGAATAAAATTCAATCGTTTACTCATGAAATTTCAATGAGTCAATT
TTCAAGTTCAATCTATTATTTTCTTTTTTCAAAAGATCAAGTAGATGCATAAGAATTGTGAGTAAGTGAAGT
GTGTTTCATTTCTCTATCATTATATTATTATTATAGAAAATACCATTTATACTCGATTAGATGAAATATATG
AAATTTTAACTCGTGATTCACTATTACGATCTCATTGACTGTTGTTCCTTATTTTCTTTTCTATCTATCTAC
TTATTTTCTTTTCTATATATCTATATATATAGTTTAGTTAGTGTCTATTTTTGTTTTATTCCCCTTCTCTTT
CATGGATGAATTATCCCTATTTTAACATCTAGGATTTACATATACAACACATATCACTGTCAAGGGGGAATT
TTTCTTAGTATTTTTCTTTTTAGATTCGAAATAGAAAGTGTCCAAATTCAATTATAAACTTGAAAAACAAAG
ATTGGGTTGCGCCATATATATCAAAGAGTATACAATAATGATGTATTTGGTGAATCAAATGCATGGTTTAAT
AAGGAACTTAATTCATTGATAATATTAGTTGAATATTTTTTGAAAGATTTTTGTCAAAGTTTTCATTCATGC
CTAATCTATATCGAGTAGACTTTGTTGTTGTAAGAATTCTTAATTCATGAGTTGTAGGGAGGGACTTATGTC
ACCACAAACAGAAACTAAAGCAAGTGTTGGATTTAAAGCTGGTGTTAAAGATTACAGATTGACTTATTATAC
TCCTGATTACGAAACCAAAGATACTGATATCTTAGCAGCATTCCGAGTAACTCCTCAACCCGGAGTTCCCGC
TGAAGAAGCAGGGGCTGCGGTAGCCGCCGAATCTTCTACTGGTACCTGGACAACTGTGTGGACTGATGGACT
TACCAGTCTTGATCGTTACAAAGGACGATGCTACCACATTGAGGCCGTTATTGGGGAAGAAAATCAATTTAT
TGCTTATATAGCTTATCCTTTAGACCTTTTTGAAGAAGGTTCTGTTACTAACATGTTTACTTCCATTGTGGG
TAATGTATTTGGTTTCAAAGCCCTGCGAGCTCTACGTTTAGAGGATCTGCGAATTCCCCCTGCTTATTCCAA
AACTTTCCAAGGCCCGCCTCACGGCATCCAAGTTGAAAGAGATAAATTGAACAAGTATGGACGTCCCCTATT
GGGATGTACTATTAAACCAAAATTGGGATTATCCGCAAAAAACTACGGTAGAGCAGTTTACGAATGTCTACG
TGGTGGGCTTGATTTTACCAAGGATGATGAAAATGTGAACTCCCAGCCTTTTATGCGTTGGAGAGACCGTTT
CTTATTTTGTGCTGAAGCTATTTATAAAGCGCAAGCTGAAACAGGTGAAATCAAAGGGCATTACTTGAATGC
AACTGCGGGTACATGTGAAGAAATGATCAAAAGGGCTGTATTTGCCAGAGAATTGGGAGTTCCTATCGTAAT
GCACGATTACATAACCGGGGGATTCACTGCAAATACTAGTTTGGCTCATTATTGCCGAGACAATGGTCTACT
TCTTCACATCCACCGCGCAATGCATGCAGTTATTGATAGACAGAAAAATCATGGTATGCATTTTCGTGTACT
AGCTAAAGCACTACGTATGTCTGGTGGAGATCATATTCACGCTGGTACAGTAGTAGGTAAACTGGAAGGGGA
ACGTGAGATGACTTTAGGTTTTGTTGATTTATTACGTGATGATTTTATTGAAAAAGACCGAAGTCGCGGTAT
TTTCTTCACTCAAGATTGGGTTTCTATGCCAGGTGTTATTCCCGTGGCTTCCGGGGGTATTCATGTTTGGCA
TATGCCTGCCCTAACTGAAATCTTTGGAGATGATTCCGTCCTACAGTTCGGTGGAGGAACTTTAGGGCACCC
TTGGGGAAATGCACCTGGTGCGGTAGCTAATCGAGTAGCTTTAGAAGCGTGTGTACAAGCTCGTAATGAAGG
ACGTGATCTTGCTCGTGAAGGTAATGAGATTATCCGCGAAGCTTGCAAATGGAGTCCTGAACTTGCGGCTGC
TTGTGAAGTATGGAAAGAGATCAAATTCGAATTCGAACCAGTAGATAAGATAGATAAACAGAAATAGATAAA
CAGAAAATATAATAACTAAGTGCACAGAATTCAGTAATTTCTGTTTGTTCTCCTAATTGATTGCAATTAAAC
TCGGCTCAATCCTTTTTTTAGGAAAAGGATTGGGCCAAATAAAGAATAAGTATCCTATACTATCCATTTGTA
TAAATCTTTCATATGTATGGATCTTACCTATATAAACAAGATTTAAATACAAGATTAACTATGAAATTGAAG
AATAAAAAATTCACGAGTTCTTTTCTTTATTGTTGGATCCATAGAATTCATTATGGACCTTGGGTTGGTGTA
GATTATTTTTTATCTCGCAGTTTAGGGCCGTAGATCAAGCCAAAGGGGGGGCTCCTCCTACTCACACCCTTT
ATATTGTCTGTTTCATTTCATGTTGCAATATAAATTTCTTATTTGACTATACGATACTAGATTCTACGAGAA
TAAATTATTCATTTATTTTTTATTTCATAGTATAGGAAGAAACAACTATTTATCTTTTCGATAAACAACTAT
TTATCTTTTCGATGATAATTTTTTTTGTACATGACATGAGATAAACTTGTCCCTTTATATTATATTTATAAT
TGACCAAAAGATTCTATCTATATATTTATATAAGTGATACCTGATATCTCGGATTTCCCCAAAAGAGAATTA
TTTCTTTCCCACTCGTTGTTAGTTAACAATTCTTAACAATTCTAATGATTATATTATATGCTTAATTCTAAT
AGGAAATAAAATAGGAAAATTATTATTCATCGAATGACTATTCATCTATTCTATTTTCATCAAATAGAATGA
GAAGCAGGAAGACTCTATGAAAAAATGGTGGTTCAATTCGATGTTGTTTAAGGGGAAGTTCAAATTAAAACC
TAAGTGTGGGTTAACTAAATCAATGATATATCCGTTTCTTCAAATGGATATTATTCTTGGTAGTTGGCATCC
CGGGGGAAGTGAAGAAAAGGATACGGAAAAAAACATTTCTAGATGGAGTGATAGTAATAGGTATAGTTTCAA
TGATATTGATATAAGGAATATTTGGAGTTTGATCTCTGATAACACTTTTTTGGTTAGGGACAGCAATGGCGA
TAGTTATTCTGTATATTTTGACATTGAAAATCCTATTTTTGAAATTGACAATAATAGTTTTTTTCTGAGCGA
ATTCGAAAGTTTTTTTTCCAGTTATTTGAATAGTAGGTCTAAGAGTAACAATCACGACTATTATCATTACAT
GTATGATACTAAATCTAGTTGGAGTAATCACATTAATAGTTGTATTGATAGTTATCTTCGTTTTGAAGTCAG
TATTCATAGTTACATTTTAGGTGATACCGAAAATTACAGCAACAGTTACATTTCTAGTTTCATTTGTAGTGA
AGGTGTAAGCAATAGTGAAAATGGTAATTCTAGTATACGAACTGATGGTAACAGCCGCGATTTCAATATAAG
AGGAAGATCTAATGATTTTGATATAAATAAAAAATACAGAAATTTATGGGTTCAATGCGAAAATTGTTATGG
ATTAAATTATAAAAAATTTTTTAGATCTAAAATGAATATTTGTGAGCAGTGTGGATATCATTTGAAAATGAG
TAGTTCAGATAGAATCGAACTTTTGATTGACCCGGGCACTTGGGATCCTATGGACGAAGATATGGTCTCCAT
GGATCCCATTGAATTTCATTCAGAGGAGGAACCTTATAGAGATCGTATTGATTCTTATCAACGAAGGACAGG
TTTAACTGAAGCCGTTCAAACAGGCATAGGTCAATTAAATGGCATTCCCATAGCAATTGGGGTTATGGATTT
TCAGTTTTTGGGGGGTAGTATGGGATCTGTAGTAGGCGAGAAAATCACTCGTTTGATCGAGTATGCTACTAA
TCGATCTCTACCTGTTATTATTGTGTGTGCTTCCGGAGGAGCACGTATGCAAGAAGGAAGTTTGAGCTTGAT
GCAAATGGCTAAAATATCTTCTGCTTCATATAATTATCAATCAAATAAAAAGTTATTCTATGTATCAATCCT
TACATCCCCCACAACTGGTGGAGTAACGGCCAGTTTTGGTATGTTGGGAGATGTCATTATTGCTGAACCTAA
CGCGTACATTGCTTTTGCAGGTAAAAGAGTAATTGAACAAACATTAAATAAAACAGTGCCCGACGGTTCACA
AGCAGCTGAGTATTCATTCCATAAGGGCTTATTCGACCCAATCATACCGCGTAATCTTTTAAAAGGCGTTCT
GAGTGAGTTATTTCAGCTACACGGTTTCTTTCCTTTGAAAAAAATATATATAATCTAGAAATAAAACGAAAA
TATTAAAATCTAGAAAAAAAGAAGTGATTTCTATGCCTTGCCTACCAATAACTTAAATTTTTTACTAGAAAT
CTAATCCCTTTTTGTTGGGTTGAATTAGTTTAGTTAGAGTCGCGAACTTATAAGAAACTCTTTCTCTATTAA
TATAAAAAAAACTATTTTCTTTATTTTATTAGAAAGATAGAAAGAGTATTAAGGACACGGGAAAATTCATAA
AATTTCTTAAACTAAAAGTGGATTGTCATACATATTCGTGTAGAAAGATGAATAGATACACTAAATTTGCAT
TTAGTTCTCATTCCTTGCACTTATTAAGTACTTAATATTATTTATAATAATTATAATATAATACATATACTT
AAGATATCTTTATATTTATAATAGATACAAATATTAAATTGAGGTACCCGTTCTATGACAGATTTTAACTTA
CCCTCTATTTTTGTCCCTTTAGTGGGCCTAGTATTTCCGGCGATTGCAATGGCTTCTTTATTTCTTCATGTA
CAAAAAAATAAGATTGTCTAGACCTGATGGGGCTAAATTTAAACAATTTATTTCAATACTGAATCATAATAC
AGATATTTTTTTGGTACAGATATTTGTTTGGTGTAATATAGTATGATATGATATGTGCCCTTTTTCCGAATA
CACATGAAAGCACTGTTTGCGGATACATGATATCCGTATAAATGCATGTATATGTGGGTTATAAAAACGATC
GGCAAATATTTTTATAATAGAAAGTCAATGTATCTAACCAATTACTCCTAAGGGTTCATATCAGAATAGTTT
TAGTTGATGAAAGTTACTTTGGCATCAAGAAAAGTAAATAAAAAATTTTTTCTGAATTCCAATCGAATGCAA
TCGGATCTAGTATAGTATGAACTGGCGATCAGAACATATATGGATAGAACTTATAACAGGGTCTCGAAAAGC
AAGTAATTTTTGCTGGGCCTGTATTCTTTTTTTAGGTTCACTAGGATTCTTAGTAGTTGGAATTTCTAGTTA
TCTTGGTAGGAATCTGATACCTGGATTTTCTTCTCAACAAATTATTTTTTTTCCACAAGGGATCGTGATGTC
GTTCTACGGGATCGCGGGTCTATTCATTAGTTCCTATTTGTGGTGCACAATATCGTGGAATGTAGGTAGTGG
TTATGATCGATTCGATAGAAAAGAAGGAATAATGTGCATTTTTCGTTGGGGATTCCCCGGAATAAATCGTCG
CATTTTCCTTCGCTTCTTTATGAAAGATATCCAATCAATCAGAATGGAGGTTAAAGAGGGTCTTTTTCCTCG
TCGTATTCTTTATATGGAAATCAGAGGCCAAGGAACCATCCCCTTTACTCGTACTGATGAGAATTTGACTCC
ACGAGAAATTGAACAAAAAGCTGCCGAATTGGCCTATTTCCTGCGCGTACCAATTGAAGTTTTTTGAATTTT
TATCAAAAAAAAATGAAATTCGTTCGGATTTGTCCAATTGAGATATTCGGAAATCTCATTTACTTAGAATTT
ACTTATTCGGATGAAATATATATATTTCATCCGAAACGGGATCCTTAATTCTATTTCTATATTCCTTTTTCT
AGATTTAAGGACTACATTTTTACAAAAAACTGGGAATAGATCCATAGGTTTGATACCTTGTTCTAGAACTCG
TGCTTTAGAGAAATATAAGATCAGATAAAGTTGACAAATGAAGCAGTTCATTAACAATTCACGGATAAAAAA
TGAAAAAAAAGAAAGCATTTACTTCCCTCCCATATCTTGCATCTATATTATTTTTGCCCTGGTGGATCTCTC
TCTCATTTCAAAAAAGTCTGGAACCTTGGATTATTCATTGGTGGAATACTAGGCAATCCGAAAATTTTTTGA
ATGATATTCAAGAGAAAAATGTTCTAGAAAAATTTCTAGAATTAGAAGAACTATTCTTGTTGGATGAAATGA
TAAAAGAATATCCAGAGACACATATAAAAAAGCTTCGTATAGGAATACACAAAGAAACGATACAATTGGTCA
AAACACATAATGAATATCATATCCATATCATTTTGCATTTGTCGACAAATATAATCTGTTTTACTATTCTAA
GTGGTTATTTTATTCTGGGTAATGAGGAACTTGTTATTCTGAATTCTTGGATTCAGGAATTCTTCTATAACT
TAAGTGACACAATAAAAGCTTTTTCTATTCTTTTAGTTACTGATTTATGGATCGGATTTCACTCAACCCACG
GTTGGGAACTAATGATTAGTTCGATCTACAATGATTTTGGATTGGCGCATAATGAGCAAATTATATCTGGTC
TTGTTTCCACTTTTCCAGTTATTCTAGATACAATTGTGAAATATCGGATCTTCCGTTTTTTAAATCGTGTAT
CTCCTTCGCTTGTAGTCATTTATCATTCAATGAATGAATGAAGAACTTATTTGATCTCCTGATATCAATCAA
AATTTTTTTTTCGCGTATAAATATAAAAAAGGCATTTTCCATTTTTATCATTCTTTATACTTTGTATACTTT
TCAAGGTCTTCGTCCTATTTTCGTAGAATTTTTTCAGTACAATGGCAGACTCGTGGATAGGGAACTATATTA
GCTACCTATCTAATTTATTGTAGAAATTCCGGGATCAATGATTGGATCATGCAAAATAGAAATACTTTTTCT
TGGGTAAAGGAACAGATGACTCGATTTATTTCTGTATCGATCATGATATATGTAATAACTCGAGCATCTATT
TCAAATGCGTATCCCATTTTTGCGCAGAAAAGTTATGAAAATCCACGAGAAGCAACCGGGCGAATTGTATGC
GCCAATTGCCATTTAGCTAATAAGCCTGTGGATATTGAAGTTCCGCAAGCTGTACTTCCTGATACTGTATTT
GAAGCAGTTGTTCGAATTCCTTATGATATGCAAGTGAAACAAGTCCTTGCTAATGGTAAAAAAGGGGCTTTG
AACGTGGGGGCTGTTCTTATTTTACCCGAGGGATTCGAACTAGCCCCCACCGATCGTATTTCGCCCGAGTTG
AAAGAAAAGATAGGAAATCTTTCTTTTCTGAGTTATCGTCCTAATAAAAGAAATATTCTTGTGATAGGTCCT
GTTCCAGGTCAAAAATATAGTGAAATCGTCTTTCCCATTCTTTCCCCCGACCCTACTACAAAGAAAGACGTT
AACTTCTTAAAATATCCTATATATGTAGGTGGGAACAGGGGAAGGGGTCAGATTTATCCTGATGGGAGCAAG
AGTAACAATACAGTCTATAATGCTACATCCGCGGGTATAGTAAGCAAAATAGTACGTAAAGAAAAGGGGGGA
TATGAAATAACCATAGTTGATGCATCGGATGGACACCAAGCAGTTGATATTATACCTCCAGGGCCAGAACTT
CTTGTTTCAGAGGGTGAATCTATCAAGCTTGATCAACCATTAACAAGCAATCCTAATGTAGGGGGGTTTGGT
CAGGGAGATGCGGAAATAGTGCTTCAAGATCCATTACGCGTCCAAGGCCTTTTGTTCTTCTTGGCATCTGTT
ATTTTGGCACAAATTTTTTTGGTTCTTAAAAAGAAACAGTTTGAAAAGGTTCAATTATATGAAATGAATTTC
TAGATCCAGAAATTCCTTACGATCAAGTTGATAAAAAGCGCTGAATTATTGTCGATCAAAAAAATGAAATAT
GTATTTCTGTAAACTTCCTTAAACCTCCTTTGCTTTGTTTTTTGTTTATACTATTTTTTCGAGATCTATGGA
ATTCATTACTTGTATGACATTTTTAGTACTAGGCACTAGCCAATAGGTATACAAAAACAAAGGAAGAAGATA
CAAGACAAGGATTGGATAAATGAAATGAAAGGAACAGGTACCTCTAGGAAGGATTATAAGTCTTCCTAATCT
TCTATTCGACACAAGAAAAAGGACTTCTACCCTTTCTTGTGTCGTCTTGTATCGAAATAAGAATGCCTTTTA
TCTTGTTAACCAAAGATTAATATTTCTTCTTTTCCGGATATATTGGAACTCTTTTGTTTAGATTCATACATT
CATTATTTTAAATAAATAAAAATATAAAAAATAATAAGTAGTAGAAAAACAAAAAGTTTTATAGGGTAGTAA
TTCATTGAGTAAATAGAACTTCTTCTTCATTCTATTATTCAACTAACTTTAACTTTAATATTATTTATATTA
ATATTTTAAAATATTAATATAAATTACTTTGACTTTTTTGTTTGGTTGAAAAGCGGCGCGGATTAGAATCTA
TTTTTACGCATACCTAAATTTTTATTTTTGATTTTATCAAAGTGTTTTTCTTTTTTATATACAATAAGTTTC
TATTTGTTTAGTATATAAATATAGAAATAATTTGCAGAGTATCTCATCCGTTTAAATCATCCATATGATATT
GGATTAACCTCCCAAAATAGATTGATTCCTTCTTTCTTGTTGTTTCGATAGAAAAAGCTTCTATTCCATTGT
GCAAAAACATCATAAGAAACAAAAGAATAGAGTGATTTGAAAGATCAGAGCAACGGATCTATTTTCTCATTT
ATACGAATAGAAAATTTTGATTATATTGATTGGATAATTTTCCAATTTATATGTTATAGAATAGATCAAAGT
CTCTTGCCGCTCTAAGAGTAAGAACTCAGTGGTACCTTACCCGCTTTTTGTTTTGGCAAGGTACCGCCAAGT
TCTTACTTTTTCATGTCTACAATCCGGTTCATTCGATTACTACAGAGATGAACCCAACCCGGAATATGAACC
GTAAAAGAAAACACCTACTAAACCGATCACAAGAATACCAGCTACAGTACCTATTAGCCAAAGAGGAATCCT
TCCAGTAGTATCGGCCATTTCCCCCACTTTCCTCCACATTTCATCAAGTGGTCATGCTATAGACAAAAACAG
TCATGGATAATTATGAAGATGATATCCTTCCGAATGGGATAAGAGAATTCCTACTACTCTCTTTCTTTCTCT
CAATTGAAGAAATAATTGGAAAATAAAACAGCAAGTACAAAAATGAGTAATAAACCCCAGTATAGACTGGTA
CGATTCAATTCAACATTTTGTTCATTCGGGTTTGATTGTGTCATAGCTCTATAATTCGAATTTGGTTTATCG
TTGGATGAACTGCATTGCTGATATTGACCCCAAAAAAGAAACGGTAGGTACAGCTAGCCCGTGAATCGCTAA
CCAGCGCACTGTAAAAATTGGATAGGTTCGATCTATGGTCATTGGTGGCCTCCTAACTCCTAAAAGGATCTA
CTAAATTCATCGAGTTGTTCCAAAGAATCAAAACGGCCGGTTATTAATGGAATCCCCTGTCGGCTCTCTGTG
AAATATTCGTTTGGTCGAGGACTTCCAAATACATCGTAAGCTAAACCTGTACTAACGAATAACCAACCCGCA
ATGAATAGGGAAGGTATAGTAATGCTATGAATGACCCAGTATCTAATACTGGTAATAATATCAACAAAAGAA
CGCTCTCCCGTGCTTCCAGACATGCTGAACTCCAAAAATTCTTGTACATTCAAAAAAAAAAGAAGCGATTCC
GTGAAAGATGGGATCAGTAAATGGAAAACAAACCACTGATATGTCATCTTTTTTGTAAGATCGTCAATTTTG
TACCAAAGGTGTATTTCGAGTATACCGAATCAGTATAGCTATCCTTCCGCTGGCACAGCAACGCAGTCTCGA
TCAATATGGAAATTAAATACTACATAATTTCTTTCTTCTTTTTTGTTCTTTGTCTATGCATAATTTTATGTT
ATTCAGTATATATGTTATTTAGTAGATTAATAGAAAATTAGAAAGTTCCTTATAATATAAGGTTTTCATTAT
TGACTTCACAAAAGTAAAGATCTTGGGAAGGTGTAAATCAATGGGTTCTAATAATTCTTGTAATTCTTGAAA
GTGAAAGAGAATCTTCACACAATTCAATTTTATGTAAAATCTATATTTTGTTTTGTTAGGTTTAAAAAATTG
TTTTTGTTCGAATACTTTCATTTATTTTAAGTAATTTATTGGTCGTAGAAAAAATATACTCTAATAGATAAT
AGATATAGTAGTATAGTATTTGATCCAAAAAGAGAATATAGTTGTAATAATCAATAGTTTCAATGCAATCAT
TGTTACATTAGATCTAAAACAAAGGTTCTTTCTTGACCGAACTACAAAATGGAACTCCTTGATATGGAAAAA
CAGGATATAGAATAAAACCTAAAATAAAAGGATAAGGGAAGTTGCTCTTCTTCGAATCGAGTTACCCCCAAA
TAAAGGTTTTTTCTACCTTTGTAATTATTTTTTTTTGTGCTATCTATAATGACTAATGAATTAAGAACTTTC
AATTATAACTATTCTTATCAATTGATTTTTTGTTACCGTCATATCTGAAAAAATGGAAACTTAGGTAAGTGT
TTTATTAACATATGTAGCAAAAGAAGATATCTAATTTAGCTCTTTCATGCCTACTATAACTAGTTATTTCGG
TTTTTTATTGGCTGCTTCAACTATAACTCCAGCTCTATTGATTGGATTGAACAAAATACGACTTATTTGAAA
TGAATTGAATGAACAAATTAATATTAATAAAAGTAAAGATTTCTCCTTCAGGTATTCTACGGTAACTTCCTA
TGTCAATTGTTAATTCTTGGTCTATATTGGTAATTCTTGGTCATTGAGATTCGCGGATTTTTAAGATTAATA
TTTAGGGATAGATCATACCTTTCCTTTTATCTCCTCAAACAAATTGAAATGATTGAAGTTTCTCTATTTGGA
ATCGTCTTAGGTCTAATTCCTATTACTTTAGCGGGATTATTTGTAACTGCGTATTTACAATACAGGCGCGGG
GATCAGTTGGACCTTTGATTGAATAGCATTTTTTCTCGATTGACCTCCTGCAAAGAGGAGGTCAAATTAAAG
TTGCAATTCAACCGTGTTTTGTTAAGTTTTTTTTTATTGTGATTCGAAATAAAATAAATGGAATCACGCTCT
GTAGGATTTGAACCTACGACATCGGGTTTTGGAGACCCGCGTTCTACCGAACTGAACTAAGAGCGCTTTTTT
ATGACAAGAACTACGATTGTAAAGAAAATTATTTTTTTTACCCCAGTCTTGCATACCAATGCATGTAAAAAA
TGAAAGATAATGAATGCCTTATTTGATTTAATTTTTATTTAATTAATCTCACTCAATTAATCCTTCGTTACT
GCCCCCTAGGAGAAGTAATAGGTAGGGATGACAGGATTTGAACCCGTGACATTTTGTACCCAAAACAAACGC
GCTACCAAGCTGCGCTACATCCCTTTTAAAATTGTTGTACAATGTCATTGTACAAAATCCGTGTCTTGTTTT
CCACATCATTATTTTTTTCTGTATCCATATACAATTTTCTTGTCATTTCTTCTTTTTGGTTTCATATACATA
TAATAAATAATAATAAAATTATATACATCTGAAACCTAACATAAAAAAAAAGAATGAATATTTAATGAATAT
TTATTATAATGCTTACGAAAAAAGAAAGGGGTATCCCTTTCTTTTTTAGGGACAGGGATAGGAAAACCCCAT
CTACTGATCATTGTAGATATTTTTTTTTTAGGAATTCCGTACAAAAAAGACAAACGATCTTGAACTTTAACT
ACAGCATCTGACTATATATGTATTACAATAAAGAAGGAGGATTTTAAATGCGGGATATAAAAACATATCTCT
CCACAGCACCTGTGCTAACTACTCTATGGTTTGGGTCTTTAGCAGGTCTATTGATAGAAATTAATCGTTTAT
TCCCCGATGCTTTGTCATTCCCTTTTTTTTAATTATAGTTTAAGATCCTATTTTATTTTGGAGAACAGAAAT
GGAAAGGAGGTTCCCGTATAGGGTAAAAAATTCCACGAAATCCTAGCATATAAAAAAGGATACTTAAATGAA
ATACTGGAAAGAATAATTGATAATTTGAAAAAATTGTATTACTTACATAATATTATTATATTCTATTAATTT
CTATTAGTATTAATTGGAATTACCTAGTTAGTACTTTCTATATTATATTGATATATATATTTTTGTTTTTTT
CGTCTTCTTAGATTTAGATTCGGGTCGAAAATAGAAGAATTAAGTCGATCAAAAATTTAAAGGAGGTTCATG
GCTAAGGGTAAAGATGCCCGAGTTAGAGTTATTTTGGAATGTACCAGTTGTGCCCCAAATGGTGGCAATAAG
AAATTGCCGGGCATTTCTAGATATATTACTCAAAAGAATCGACACAATACACCCAGTCGATTAGACTTGAGA
AAGTTTTGTCGTTATTGTCGCAAGCATACGATTCATGGGGAAATAAAGAAATAGATCGAATGGAACATATGT
ATTGTATTATTTTTCAAAGGAGCAGAAAAAAGAAAAACTTAACATATAAACATATATATGTATATAATATAA
ATATATAATATACAAATAAAAAAAACCATTTCGGTCAGATCTGAAATGAATAAAGAAATAGAAATTTAGAGA
TAAGGAATAAACCATGGATAAATCCAAGCAACCTTTTCGCAAATCCAAGCGATCTTTTCGTAGGCGTTTTCC
CCCAATTGAATCGGGGGATCAAATTGATTATAGAAACATGAGTTTAATTAGTCGATTTATTAGTGAACAAGG
AAAAATATTATCTAGACGAGTGAATAGATTGACCTTGAAACAACAACGATTAATTACTATTGCTATAAAACA
AGCTCGTATTTTATCTTTGTTACCTTTTCTTAATAATGAAAAACAGTTTGAGAGAGCTGAGTCGATCCCTAG
AACTGCTGGTCCTAGAACCCGAAATAAATAGATATACTCTTCCTATTGATTCAAAACTCCAAGCGGAACTCA
GATTGATGTTTTGCTCGAAAAACCTAGAATCCAGATTTGATTGTTGTGTTATAAGAAACAACAAATAGGGAA
AGAAGAAATCTTTTTTTTGAAAGATGTTCGCTCATTCCCACTACTTATCTTAATTTCTTTTTAATTTATTAA
ATTAATTTTTTTTATTCTATCTTCCCGGAGTCTATTCTCCGGGGAAGATTAATTCTATTCTGTTTTCGCTAT
TCATATATATTATGAATATATATGACTTTTAAATCTCTTTTATTTGCTAATCTTATTGGAAATCATGTAAAG
ACAATTCTTATTTGATATAGCTATTTGTGCAAGTATTTTACGATTAAGAAGCAATTGATTCTTGTACAGATT
GTGTATGAATTTACTATAACTATAGAATACCATATTCTCACGAGCTGCTGCATTTATTCGAGTGATCCACAA
ACGACGAAAGTCCCTCTTTTGTCTGCCCCTATCCCGATGAGAGGAAACCAAAGCTCTCATTTTCTGTTGAGT
AGCAGTTCGGGTAAGTCTTGAATGGGCCCCTATAAAGGTTGATGCAAATAAACGAATTTTTGTTCGACGTCT
CCGAGCTATATATCCTCGTCTAACTCTGGTCATTGAATCAAATTAAACTTTAATGAATAACTAATTGATTTC
TTTTCTTTCAGTCATCCTCTTATCCCCCTCTAGTTAATTAATACCAAAACGGATTATTCCAATATATAAAAT
ATAAATTCCAATGGCTTTTGCTACTATGACCTTCCCAACCACTATTTTTTTTTCTTTCCGGGTAAAAAAAAA
TACCCAGAAAGAATAAATTCTAGCGAAAAAAAAAGAAAAAATAGTGGGTTCCATCGTTTCTATGGTTACTTC
GTAAACGGTGAGGTCCTCTCTATACACCGGAGCCTTTTCTTTCATTTAACCAAATTTTATTGTGAACTTGTA
TAGTTCACACTCCTTAGTTTAGCTCTACCAACCAGTAATAGTTCTTTTCACAAAAGGGTTATCTATACAGTG
ACGGCATTTAATTATGAAAGTTGACTAGGTAGCTGACCTTGTTAGTCCGTTCTTTCAAGAATAGGAACATAA
CCTTTTTGCTTCTTATAGTACTATTTCCTCCGCTTAATAGATAACTATTTGCTACCAATGGGGAATTACTTC
TCATCTCAAACTGAGGTGATTGGATTTGCACCAATGGAAACCATAAATTTTATACACAAAAATATAGGTGGA
TGATGGATCTTTAGCTTTCTAGATAGTAAATAACGTTTTTCCATCCTATCCATCTTTATTCCTTGGTACTGG
TGATTGGTACTTGAAAAATTGCTGCATTTATTTTATTTTGTTTGAACTCATGATCTAAACAAGTCGCACATA
CACCCGAGTACATGTCCCTCGTCGTTGAGGGCACCTCCTAAGTGCGGGGGATTTCGTGATATTTCGTATTGG
CTGTCTTGTGTTTCTAATAAGTTGTTTAATTGTCGGCATATCATACATATATATAATAAAATAGGTTGGTTT
AGATCGATCTTAACCTGATTTATTGATGATTATGAATTAGTTACATTCAATATAAAATCACGGAAAAATATA
ATTATGGAGGGAATCATATATTTAGGCGAAATCCCCAGTAGTTTCATTTTCAACCGCTACAAGATCAATAAT
GCCATGAGCTTGGGCTTCTGTTGCTGACATAAAAACATCTCTCTCCATGTCTTCGGATATAACCCATAAAGG
GTTACCTGTTCTTTGTACATAAACTTTTGTGAGGGTTTCGCGAAGTTTGAGTAGTTCTTCCGCTTCCAAGAT
AAATTCCCCTGCTTGTGCCTCATAAAAAGAACTAGCAGGTTGGTGAATCATAACCCTGATAATATAATATTG
ATCTAACATCATGCATGAATGGTTCTTCTATCTTGAAGAATTGGATTAAAGTAAAAACTAAAAAAAAAACAA
GAAAAAAAATAGAATTGAACGACGGACCGTACAGGCACCTTTTGTGCATTGCATACGGCTCTGCAATGGAAT
TTCCTTTTCCCCCTTCTCGAAGAAAAAAAAAAGAATCCATCTGATCTAGATTGTTGAATGATCCATTTACCA
CCCTTCTTTTCATTCATATTGTAATGTAAAAAAAAAATACTATGATGGTTCTGTTGCTTTCTATATTTATCT
CGTCTGTGATTTAGCAATCCCAAAGTTTCTTTTTGAAAATAAAAAAAAATTATCTTTTTTTTTCGTACTCTT
TTCTTCATAAGAGAAATATCAGAAAAAAGCTTCTGGTGTGGAAGAAAACGGTTTGTGACGCTGAAATGTACT
CCAGACATAGAAGATCAAGTCGGAAATAACCTTTTTTCATACTACTATCTCGATATAAAATATCGTGTTAGG
AAAAACAATAATAGTTTGTTCATATCGAACTCAAAGTGCCATGCTATTATTACCTATTATTCATATTCAATA
GGGCGAAGGCATAGTCTTATTCTTTTTTTTTCCAAATAAAAACTCATTGGCGCCAAGCATGGGGGAATGCTA
GACGTTTGGTAATTTCTCCTCCGACCAGAATGAAGGATCCCATTGAAGCGGCTAATCCCATGCATATTGTAT
GTACATCGGGCGAAACAAATTGCATAGTATCATAAATAGAGATTCCTGGTATTACCCATCCGCCAGGGGAGT
TTATAAACAAATAAAGATCCTTAGTATTATCTTCTATACTGAGATATACCATGAGACCAACAAGTTGATTTG
AGATCTCGCTATCAACTTCTTGGCCTAAAAAAAGTAATCTTTCTCGATAAAGTCGGTTGATTAGGACAAAAT
TATATCCCTTTTGAACCGTATGTGCATCTTTGGATGCATACGGTTCAAAAAAATTGCGAAAATAAAGAATCA
ATGTGTCGATTCCAATCCTATCTCTTTTTTTTAAGAGATTTCCGCTTTTCTAATGAAGGTTTTTTTCCATAA
AAAAAAGTTTTGACCCCTCCCCTTCCCTAAAAAAAAGAATTTACTGAACTTATTTAATTAACCTCTCATTGA
TGTATTGTTTCGTCGAGATTAAAATCACGATGTCATTTTCTTGTTCCTGAATGGGCCCTTTGAATTCTTTTA
GGTTCATATTCTACTCCGGGGAAAGATCTATCCGAATTCTAGTTGTACATATAGGACAAATGATCTCAGTAC
CACTTCTTTTTGCTACGACTTATTTTCAATTCGTTTCATACCTCCCAAAAACTATTCGATGTATTTATTACA
ATGGTTGGCATGGCAGTTTAAGAGTGCCTCTCTAATTAAATAAATAAAATATAAGAATCTTCTATGCATAGC
TACAAGTGGTAATTCTACATATATTACTATTACCAATTTGGTATTTTATGAGCAGAGCCTGGATACTTAATT
TTTTTAGTCCAAGTTAACCATAAATTCTTCTAATTAGGAATATTGCTCCTCAATCTAAATCAATCTAATTTA
ACTTCACGCTCCGCATGATTGATTCTCCAATCAATACAATATTTCTTGGGCGAAACAGAGGATATTTCGATC
GGGGGAAAAAATGGGGGAATCCCATATGACCCAATATGTCTGACAAGTCGCACTATACGTCAACCCAAACTG
CATCTTCCTCTCCAGGACTCCGAAAAGGTACTTTTGGAACACCAATGGGCATTAAATTAAATAAAAAATTTA
AGTACTATACTTCACTTTAATATGGAAACGTAAGAATGAGTTTTTTGTCTTCATCATTTTTTTTCTATTTAT
TCTATTCTACTTTTACTTTATACAATACAAAAATTAGAAGGTTTTTAGAGAAAGACAGAATTAATAAATAAG
AATTTTAATGAAGAGATAGATGGTTCGAATAATAAAAAAGTATCTATACATTCATTCCCCCAAAACGGGACT
AATGCTCCCATTGCGTATTGGTACTTATCGGGTATAGAATAGATCTGCTTCTCTTTGTTCTTACGAACAGAA
TTCGGCCGTTATTTTCAACGGAATACAATAAAAAGTAACCTTTTCTCATACAGAATTTTCTGAAAAGGTTAG
GTATATAGTATAAGTCTATATGCAATGCGATAAAGTTACATAGTGTCTATTTTTCTTTGAGAAAGGGGTATT
TCTATGGGTTTGCCTTGGTATCGTGTTCATACTGTCGTATTGAATGATCCCGGCCGATTGCTTTCTGTCCAT
ATAATGCATACGGCTCTAGTTTCTGGTTGGGCCGGTTCGATGGCTCTATACGAATTGGCGGTTTTTGATCCC
TCTGACCCTGTTCTTGATCCAATGTGGAGACAAGGTATGTTCGTTATACCCTTCATGACTCGTTTAGGAATA
ACCAATTCATGGGGTGGTTGGAGTATTTCAGGGGGAACTGTAACGAATTCGGGTATTTGGAGCTATGAAGGC
GTGGCAGGAGCACATATTGTGTTTTCTGGCTTGTGCTTTTTGGCGGCCATCTGGCATTGGGTGTATTGGGAC
TTAGAAATATTCTGTGATGAACGTACAGGAAAACCTTCTTTGGATTTGCCCAAAATCTTTGGAATTCATTTA
TTTCTCTCAGGAGTGGCTTGTTTTGGCTTTGGTGCATTTCATGTAACAGGCTTATATGGTCCTGGAATATGG
GTGTCTGATCCTTATGGACTAACCGGAAAAGTACAATCTGTAAGTCCAGCGTGGGGCGCGGAAGGTTTTGAT
CCTTTTGTTCCCGGCGGAATCGCCTCTCATCATATTGCAGCCGGTACACTGGGCATATTAGCAGGCCTATTC
CATCTTAGTGTCCGTCCGCCTCAACGTCTCTACAAAGGATTACGTATGGGCAATATTGAAACTGTACTTTCT
AGTAGTATCGCTGCTGTTTTTTTTGCAGCTTTTGTTGTTGCTGGAACTATGTGGTATGGTTCAGCAACAACC
CCAATTGAGTTATTTGGTCCCACTCGTTATCAGTGGGATCAGGGATACTTCCAGCAAGAGATATATCGAAGA
GTTAGTGCCGGACTAGCTGAAAATCTAAGTTTATCGGAAGCTTGGTCTAAAATTCCTGAAAAATTAGCTTTT
TATGATTACATTGGTAATAATCCGGCAAAAGGGGGATTATTCAGAGCAGGCTCAATGGATAGCGGGGATGGA
ATAGCTGTTGGATGGTTAGGACATCCTGTCTTTAGAGATAAAGAAGGGCGCGAGCTTTTTGTACGTCGTATG
CCTACTTTTTTTGAAACATTCCCGGTAGTTTTAGTAGATGGCGATGGAATTGTTCGGGCAGATGTTCCTTTT
CGAAGGGCAGAATCGAAGTATAGTGTTGAACAAGTAGGTGTAACTGTTGAGTTCTATGGTGGCGAACTCAAT
GGAGTCAATTATAGCGATCCTGCTACTGTGAAAAAATATGCTAGGCGCGCACAATTAGGCGAAATTTTTGAA
TTAGACCGGGCTACTTTGAAATCTGATGGTGTTTTTCGTAGTAGTCCAAGGGGTTGGTTCACTTTTGGGCAT
GCTTCGTTTGCTTTGCTTTTCTTTTTTGGACATATTTGGCATGGCGCTAGAACCTTATTTAGAGATGTTTTT
GCTGGTATTGATCCGGATTTGGATGCTCAAGTGGAATTTGGAGCATTCCAAAAACTTGGAGATCCAACTACA
AAGAGACAAGTAGTTTGATACAAGACTACTCTGGCATCTTTATCCTCTATCTCTATTTTTTTCTCGCGGGTA
CCCGAGAAAAAAATAGAGACTTGAATCAACTTCTTTTCGTTGATTCTTTCCCCTCTTTTTTTATGATATAGT
AAATGATCCCACTCAAATAGATGTGAAAGCTATAATTGTAAACCACGATCTAATCTATGGAAGCATTGGTTT
ATACATTCCTTTTAGTCTCGACTTTAGGGATAATTTTTTTCGCTATCTTTTTTCGAGAACCACCTAAGGTTC
CGACTAAAAAATAATGAAATAATTTTTCGTTATATTAACTGAAGTAATGGGCCCCGATATCGGGGGGCTCAT
TACTTCAGTTAATCTAGTCCCCGTGTTCCTCGAATGGATCTCTTAGTTGTTGAGAGGGTTGCCCAAAAGCGG
TATATAAGGCGTACCCCGTAAAGCTTACAAGTAAACCTGATATGAAGATGGCGACTAGTGTTGCTGTTTCCA
TTTTTAAAAAATTTCAAGATCACAATGGATCTACGATAAGATCGTTTATTTATTTACAATTACAACGAAATA
GTATACAAAGTCAACCGATCTCAACCAATGATTAAATAGGATTTATGGCTACACAAACCGTTGAGGGTAGTT
CTAGATCTAGGCCAAGACAAACTACCGTAGGGAGTTTATTGAAACCGTTGAATTCGGAATATGGTAAAGTAG
CTCCGGGCTGGGGGACTACACCACTTATGGGAGTTGCAATGGCTCTATTTGCAATATTCCTATCTATTATTT
TGGAAATTTATAATTCTTCTGTTTTACTGGATGGAATTTCAATGAGTTAGGTTCATAAGAACTATGAAGTTC
TAGTTTTTCAATCAAAAAAAATTTATTTAAAACTTGGATTTATAGACCTTTTTGGTAGTTCGATTGTGGTAT
TTCTTTTTTCGGTATTTCCGGAATATGAGCGTGTGACTTGTTATAATTGATCCTATTGATAATACAGAGAAT
GGTCCTGTCATCTCTATTAAGATGATTCTACCCCGTCGGATATTTATTCTAATATCTGGAACACGGAATATT
ATAGAAAAATTTAAGAAAATAAATATTTGAACTATGATTCATACCCATTATTTAGACCTCGCAACCGGACTA
AAAAAAAAATTCAGATGGGTATTTCCTAAATGAAATAATTTTTATTTCTTTAGACTTATTAAATTAATTTTA
TCTGAAGAACAACTTCTTTCTCTAGATTTTGTTGAGTCATTACATCCACTCATTGAAATTGAATAAGTGATG
ATCAAACGGTTTTTATTCAAAGAACCCCTTTTATTTATATTTAGCTTGGGATTACATCATCGTGGTTCTTGT
ATGAATCTGAGGTTTTAATTGATTTATAGGGTCTTAACAAGGGAATTCCTATCAACAGTAAAAACAAAAGTA
GACCTGCATTACGCACAAAAAACAACAAATTAAATAAAAAAAACAAACAAAAATAGGAAAGAGAAGATTCAA
GAGGCCTGTAACGATCAATATAAAGAAAGGTGGACGAGCTAACTTGATATTTTTGGCATTAGCATTACAAAG
AAGAGATTTCGGATTTTTTTTTACTTCCCATCTTTGGGACAAATTGAATTGAGCAGCTAAGAAGTTTTTAAC
TTTCTATTGCATATCCGTCGAAATCGATATTTGTGTGTTTCTGTTTGAGCCGTACGAGATGAAATTCTCATA
TACGGTTCTCGGGGGGGGGGGGGTCCTCTCGGATTCCCTATCTCAATAAAGTATATGATTGGTTCGAGGAAC
GTCTCGAGATTCAAGCGATTGCAGATGATATAACTAGTAAATATGTTCCTCCTCATGTCAACATATTTTATT
GTCTAGGAGGAATAACGCTTACTTGTTTTTTAGTACAAGTAGCTACAGGTTTTGCTATGACTTTTTACTATC
GTCCAACTGTTACGGAGGCTTTTTCCTCTGTTCAATACATAATGACTGAAGCCAACTTTGGTTGGTTAATTC
GATCAGTTCATCGATGGTCAGCAAGTATGATGGTTCTAATGATGATTCTTCACGTATTTCGTGTGTATCTTA
CAGGTGGGTTTAAAAAACCTCGCGAATTAACTTGGGTTACAGGTGTGGTTCTGGCTGTATTGACTGCATCTT
TTGGTGTAACTGGTTATTCCTTACCTCGGGACCAAATTGGTTATTGGGCAGTAAAAATTGTGACAGGCGTGC
CTGACGCTATTCCTATAATAGGATCTCCTTTGGTAGAGTTATTACGCGGAAGTGCTAGTGTGGGTCAATCTA
CCTTGACTCGTTTTTATAGTTTGCACACTTTTGTATTGCCTCTTCTTACTGCCGTATTTATGTTAATGCACT
TCCCAATGATACGTAAGCAAGGTATTTCGGGTCCTTTATAGTTAGAACTTAATTTTATAGAGTATTTTTATA
GAGTATAGAGAAAACAGATCATAGATATTTGTAATTTCTGATATATCGTATTGGGAAGGAACAATAGTATTT
CATTGCTACAAATATGTATTATTGAAAAAATAAGACATGTTTTTTGATACTTCTCTTCAACTCTGAAGTATT
TGAGTTCTTATTTTATAAGAATAGTTGAAGTGGATTCTCCGAAGAGAGGATGGATTATGGGAGTGTGTGACT
TGAACTATTGATTGGGCCATGCCGATATATTATTTTATCCGCCACGTTGGAATTCACAATCAAACGTGTCTC
CGCATCCAACCACCACGTAAATCCCCCTATGTAGCATAGGATAGGCCGGTTCGCTTGAGGAGAATCTTTTCT
ATGATCATGCCCGAATTATGTCATGCATGAACAGGCTCCGTAAGATCCTGTAGAATAAGTGATGTGGCACGA
TCCAATGTTTTTGTTTTATCTATCCCACTTACTTATTTATAGTATGGAAATGCATTCATTTCCTCTGCATCG
ACCTTGATCTATAATATGATACTATCGGAGTGAAATAGGGGATCTAAGGAAGAACAGAGGCTAGACTTTATT
AGTAACAAGTAAAGACTTTGTATGCAATAAAATCGAGATGTTGTGGGGAAAAAAACGAATCAAATCAAAAGA
GACAGTCCAAAAAGCCCTTGATTATGATCAAATTTTTAAGCCTACTTGGATATTGAGCATTTATCTGTAAGA
AATAAATTATTTGCACTGAATATGAATAGGTGCAACTTCGGAAATGGGATCTAGTAAATCCTTTCTTACTTA
CATAGAGTCATTCTATTTTATATGTGTGGATATTTATTAAATATGGATTTTCTATCAATCCATTTCTGTAAT
TCTTTTGAATCTTGCTCGAGCCGGATGATGAAAAATTATCATGTCCAGTTCTTTCGGGGGATGGATCCACAA
GAATTCACCTATCCCAATAACAAAGAAACCTGACTTGAATGATCCTGTATTAAGAGCTAAATTGGCCAAAGG
GATGGGGCATAATTATTATGGAGAACCCGCATGGCCCAATGATCTTTTATATATTTTTCCGGTAGTAATTCT
AGGTACTATTGCATGTAATGTCGGCTTAGCAGTCCTAGAACCATCAATGATTGGTGAACCGGCGGATCCATT
TGCAACTCCCTTGGAAATATTGCCCGAATGGTACTTTTTTCCTGTATTTCAAATACTTCGCACAGTACCCAA
TAAATTATTGGGTGTTCTTTTAATGGTTTCAGTACCAACAGGATTATTAACTGTACCTTTTTTGGAGAATGT
TAATAAATTCCAAAATCCATTTCGTCGTCCAGTAGCTACAACAGTCTTTTTGATCGGTACCGCAGTAGCTCT
TTGGTTAGGTATTGGAGCAACATTACCTATTGAGAAATCTCTAACTTTAGGTCTTTTTCAAATTGATTCAAC
TGTGAAATACCACGATGTAGGTATCTAGGGAATAGTCGCTTCTAAAGTGAATCCTCCCTAGATACATGAATT
TTATTATGATCCATTTCGCGAAAATACGGATTGCGCGTCGAAGATAAAAAATGAAGTTTTTTTCTAATAAAA
AAAGAATATGAAATAATTTCTTTAAAATTAAAACTTATTCTTAGGTAAATTGATTGCGAAATGTTTCTGTAG
AGTGTCCAATATCCATTTTACATCTTCTGTACGAAAATATTCAATTCTCATAAGATCCTCCTGACTGTTACT
CAAAAGGTCCAATAATGTATGTATATTGGACTTTTTGAGACAATTATAGGTTCTAGGAGATAGTTCTAATTG
GTCAATAAAAATACATTTCAATGGAATTCCTTTTTTGTTTTTCCTTAGCTTAGTTAATCCATTTTGAAAGGT
AAAAGGAGGTAGAGTAAACCTGTTTTTATTTTCCTCGAAATGAATCCCCTTTTCCTCCGCATGCAGAAAAGG
AATAAATAAATGAATCAAATTACGAGAAGCTTCATAAAGTGCTTCCTTAGGAGTTAAACTTCCATTCGTCCA
TATTTCTAGAAAAAGTATTTCTTGTTTTTCATTTCCATTTCCATAAGAATGAATACTATGATTCACATTTCG
AACAGGCATGGATACAGCATCTATAGGATAACTTCCGTTTTGAGAGTGATTTGTGGGGTTCGTACGGTATCC
GCGATCTCTATTGATTTGTAATCCAATACGCAAATCAATTGGTTCCGTCAGGTTAGCTATATACTGTGTTGC
GTCAACTATTTCCACAGAAGGCGGTGAGATGATATCTTGAGCGGTTACGTATCTAGGACCCCTAACGCAAAT
GGATGCGTCTCTAACTCCATACAGATTACTTCTCAATACAATTTCTTTCAAATTTATTAAAATTTCATGTAC
CGATTCCTCAATACCTACTATCGTAGAATATTCATGTGGCACCTTCTCAGATTTAGCACGTGTGATACATGT
TCCTTCTATTTCTCCAAGTAAAGCCCTTCGCATGGCAATACCTATGGTATCGGCTTGCCCTTTCATGAGCGG
GGACAGAATAAAACGACCATAATAAAGACGCGTACTGTCTACTCTTGATTCAACACATTTCCACTGTAGTGT
TCGAGTGGATTCTGCTATTTCCTCTCGAACCATACTAATATTATTTATTATTATTTGATCAGATCATTGAAT
CATTTATTTCTCTTGAAATCCATTTAATTCTTTTTTTTACACACGCCTTTTTTTGGGAGGTCTACATCCATT
ATGTGGCATAGGTGTTACATCACGTACGAAACTTAATAGTATACCACTTCTACGAATAGCCCGTAATGCTGC
GTCTCTTCCGAGACCGGGACCTTTTATCATAACTTCTGCTCGTTGCATACCCTGATCTACTACAGTACGAAT
AGCATCTAAAGCGGCTGCTTGCGCAGCATAGGGTGTTCCCCTTCTTGTGCCTTTGAATCCAGAAGTACCGGC
GGAGGCCCAAGAAACCACTCGACCTCGTACATCTGTAACAGTTACAATGGTATTGTTGAAACTGGCTTGAAC
ATGAATAACTCCTTTTGGTATTCTACGTCCAGTCTTACGTAAACCAATACGTCCATTCCTACGCGAACCAAT
TCTTTGTATAGGTTTTGCCATATTTTATCATCTCATAAATATGAATCAGAAATATATAGAAAGATACGGAGA
TATCCATTTCATTTTAAAACAAATCTTTTATTTTTACATAACTCTTCTTTGAGAAACTTTAGAAAGATTATC
CTTGTCTCTGTTTATGTCTCGGATTGGAACAAATCACTATAATTCGCCCGCGCCTACGGATCAGTCGACATT
TTTCACAAATTTTACGAACAGAAGCCCTTATTTTCATATTTCTCACTCCTTACTTTAATTTTGAATCTATTA
CTTGGAAGAAACTAAGTCTCTTGTTTTTTTGATTCAAATTGTACCTTTGATGAAAGGGATGTTTTCAAAAAG
AATCTATCTAATCGTTCGAATCTTTGTTCCGAAGTCTATAAATTATACGTCCCCTGGTTAAATAATATTGCC
TTATTTCAATTTTGATTCTATCCCCCGGCAGTGTTCGTATCAAACTGCGTCAGATCTTCCCCGAAATATAAC
CTAGAATTAGATCTTCATTATATAAACGGATACCATTGGGAAATGATTCAGTAATTAAACCCTCATGAATCA
TTTTTTTTTCATTCCAGGCAACCTCCTTGAAGTATCAACTAATGTAGGAAGAGTTATATAACTCGCCTTTCC
TCTCTATTTCACAAATAGGAAGTTAGAGATAAAATTAGGATACCGGAAGAAGATTACCATATATAACACAAA
ATTTCTCCTCCAATTTTTTCTAGTCTAGCTTCTCGATCTGTCATTATGCCTCGAGAAGTGGAAAGAATTACA
ATTCCCATTCCACCTAAAATCTTAGGAATTTTTTTATAGTTGGAATAAATTCGTAGACCGGGTCGACTGATA
CGTTTTAAAATAGTTCTATATATTCCTTTCCTAGTTCTTCTATGGCGCAAGGTTGAAACCAAGAAATTTTTA
TTACTTTCCTGATGTTTTCGAACATTTTCAATAAAACCCTCTCGTAGGAGTATTTTAACAATGTTTTCGGTG
ATATTTGTGGATGCTATTCGAACCGTTCCATTTTGACTCATGTCAGCATTTCTTATAGAAGTTATTATATCA
GCAATTGCGTCTCTGCCCATGACGAATTATAATTATCGGTGTTTCCTAATTTTGATATAATCAACATGTTTT
TTTATTTGAATACTTCAAAGTATTCATTATTTAATTTAATAATAAATTTATTATTATTAAATTATTAAAAGT
ATATGCGTGAGACACAATCTATTAATTGGGTTTATTTCAGATATCCTACTAGAACAATATCATAGTTTGATC
TATGACTATGAGTCTTTATAATACCTCGGGAGCTAATGAAACTATTTTAGTAAAATTCAACTGTCTCAATTC
CCGAGCAATCGCACCAAAAACTCTAGTTCCTTTTGGATTTCCTTCTTGATCAATGACAACCGCTGCATTGTC
ATCATATCGTATTATCATACCGTTGTCACGTTTAAGTTCTTTACATGTACGTACAATTACAGCTCTTATTAC
TTCTGATCTTTCTAGAGGCATATTGGGCACTGCTTCTTTAATTACAGCAACAATAATGTCACCAATATGAGC
ATATCTATGATTACCAGCTCCTATGATTCGAATACACATTAATTCTCGAGCTCCACTGTTATCTGCTACATT
CAAAAGGGTCTGAGGTTGAATCATATCATTTTTATTTGAATCTATTATTTCAATGAAAAGAATGAGGAAAAA
GAAGAAATAGTGTTTGTCTAGAAATAAAGAAACTCGTGGTTGTTTTTTCATCCCTTTTTTATATTTAGTTCT
ACACCCCTATCCTAAAATAACAAATTGAGTTTTTATAGGCATTTTGCACGCAGCTATTGAAATTGCTGCTCT
GGCTACAGTTTCTGAGACTCCGCCCATTTCATAAAGTATTCGACCGGGTTTAATAACAGATACCCAATATTC
GGGAGATCCCTTTCCCGACCCCATACGTGTTTCTGCGGGCCTTACTGTAATAGGTTTATCGGGAAAAACGCG
TACCCATATTTTTCCGCCACGACGTGCATATCGTGTCATTGCTCTTCGTCCTGCTTCTATTTGTCTAGCGGT
AATCCAAGCGGGTTCAAGTGCCTGAAGAGCATATCTGCCGAAACAAATATGATTACCCCGGCAAGATATTCC
TTTCATTCTTCCTCTATGTTGCTTACGAAATCTGGTTCTTTTGGGGTTATAGTTGATGGTTTTTTCCCACCT
CTACTACAGAACCGGACATGAGAGTTTCTTCTCATCCAGCTCCTCACGAATGAAAGGATTTGATAATATTAC
AGATACACATGTATTTAATAACTAATAAATTAAACTAAGTAATGGGATTTATTGATATTATATTTCATTTAT
TAGATAAGAATATTAGATAAGCAGCTGTATATACGGTTAGATTTTTCTATTTATAGATATAGATAATGTTTC
TTTTCCGGATCCTTATTTATTTTACTTTTAGTAAATTATTGAATCAAGACAATATTGGAATCAAATAAATAA
GAAATAAGGGTTTCGCGGGCGAATATTGACTCTTTCCTTTTCCTGCTTTATTCGTAGGATCAATCCACAACT
TCTCAGAGTAAAAAAAAATTGTTCTTGGTTCATTCCGCCATCCTGTCTGTTCAATCGTTTGGATTCTTTTAA
ATAGAATCCTATATAGTATAGTCACAGGTTTCGTCGTTCCTATAGCTTCTCCATTAATGATTAGGCCTAAAC
TCTGCAATGGAGCTCTCAACAAAATCTGTTCCCGAGTAAATCTTCTCAGTTTCTATTAACCGGAAGCTCTTT
ATTATTTATATATCATTTATTATTTATATATCAATTGATACAATATTAAACAATATTAAAACAATATGAAAT
TAATGCTTTATTACACTGCCTTTTATTTATATGAGGTAATTCATAGACCATACATATTGGAATCATATATCA
TTGATATTTTTGTTCTCTCTTTCTATCACCTTTCCATTTATCTTCATCCCTTTTATATTTTTTTTTCAAATC
CATAATCGGATTTGTTTGTTATGGAACAATTTCAGTTGTTACAACTATATGATTGATCCAGTCATATAGTGA
CTGTTTTAGGGATCTCGACAATATGAAGCAATAAGTTAGTTATTAGTTTTAAATTTATTTTTATATAGTAGT
TGCAGTTTTTGAGTTAATACTAGTTAATACTAGGGGTCAGTCTTTATTTTGATCCTACTAAAAACTCTAACG
AAAAAACTAACGAGTCACACACTAAGCATAGCAATTATATAAAAAAGAGTAAATTTATTTTTTTATTCAGCC
TTATAGAATTATAATTGTTTATTTTTTTTTGATTTAACAGAGAAATATAAAAAGTTTCTAGTTTTTTGTTCT
ATATATCACTATATTATATCACTATATTATTGGATAGAATGACAAGATAAATAAAGGTCTATTATTCTTCAT
CCACAAATATCCAAATTTTTAGGCCTAGTACTCCATGGATAGTTCGAATTGTATAGGAACAATGATCAATTT
TAGCGCGAATTGTTTGTAGAGGAACTCTACCTTCTCTGATCCATTCGACACGTGCAATTTCTTTTCCGTCAA
TACGTCCTGCAATTTGTATTTGAATTCCTTTTGTATCTGTTTGTTCAGTTAATTCAATAGCTCTTTTCATTG
TCTTTCGAAACGAAACTCTATTTCTTAATTGAGAAGCCATATATTCTGCAAGAATATTGGGGTCTCCATAAG
GTTTTTCTATTCGTGTGATAGCAATGTTGATTCTTCGGTTCACAGAACGAAATTCTTTTTGTACATTCATCT
GTAATTCTTCGATTCCTCGTGTTTGGCCCTCTATTAATAAATTTGGGAATCCAACATGGATTATGACCTGGA
TTAAATCAATTCTTTTTTTAATTTCTATACGCGCAATTCCAATTCCTTCGAAACCTGAGGATATTCTCTTAT
TTTTTTGTACATAGTTCTTGATACAATTACGTATTTTCTCATCTTCTTGTAGACCTACAGAAAAATTTTTTG
GTTGTGCGAACCAAAAAGAATGATGATTTTGGGTTGTACCAAGTCTGAAACCAAGTGGATTTATTTTTTGTC
CCATATTTTTTATTATATTATCTTTTCATCTATTTTTTTCTAAATATGAATCTAAATCTTAAATTCATCGAA
AGATAATTTTGATTTATCTTTTAATACAATTGTTATATGACAAGTGGGTCTTTTTATCGGATAACTACGTCC
TCGAGCTCGAGGTCTTAATTTTTTCACAAAAGGACCTCCATTGACTTCGGCTTTACTAATGAATAAATCGGT
TTCGTTCAAACCCATATTATGACTAGCGTTTGCTGCTGCGGAATAAACCAATTTTAAAATTGGATAAGATGC
TCGATAAGGCATAAGTTCCAATATCATAAGCGTTTCCTCATAAGAACGCCCGCGAATCTGATCAATTACTCT
TTGCGCTTTGAAAACAGACATACATATATGTTGAGCTAAAACTTTTACGCTCGAATTTGTGTTATTTTTCTT
TATCATAAGGTTATCCCCCGCCAATGAATGATAAATATCTATTTTTTTTTCAAAATTAACGACGAGATTTAT
TATCGTTTCTCGCATGTCTCGCGAAAGTCAGAGTAGGCGCGAATTCTCCCAATTTGTGACCTACCATACGAT
CTGTTATATAAATAGGTAAATGTTCCTTTCCATTATGAATAGCGATTGTATGGCCAATCATTTTGGGTATAA
TGGTAGATGCCCGAGACCAAGTTACTATTATTTCTTTCTCCTCCCTCATGTTGAGTTTTTCAATTTTTCTTG
ATAAATGATTAGCTACAAAAGGGTTTTTTTTTAGTGAACGTGCCACAGCTGATTACTCCTTTTTTTACATTT
TAAAGATTGGCATTCTATGTCCAATAGAATACCTCGATCTAAGTATGAAGGTAAGAATAAATACAATAATGA
TGAATGGAAAAAAGAGAAAATCCTTTAGCTAGATAAGGGGCGGATGTAGCCAAGTGGATCAAGGCAGTGGAT
TGTGAATCCACCACGCGCGGGTTCAATTCCCGTCGTTCGCCCATCACATTATTTCAAATTCAAAAAATTAGA
TTTTTAATATTCCTATTTACGGCGACGAAGAATAAAACTATCACTATATTTTTTCCTTTTTCTACTTCTTCT
TCCAAGCGCAGGATAACCCCAAGGAGTTGTGGGTTTTTTTCTACCAATTGGGGCTTTCCCTTCCCCACCTCC
ATGGGGATGGTCTACAGGGTTCATAACTACTCCTCTTACTACAGGACGCTTACCTATCCAACACTTCGATCC
GGCTCTACCCAAACTTTGTTGATTCACCCCAACATTACCCACTTGTCCGACTGTTGCTAAGCAGTTTTTGGA
TATCAAACGGACCTCCCCGGATGGTAATCTTAATGTGGCTGATTTACCCTCTTTTGCGATCAGCTTCGCTAC
AGCGCCCGCCGCTCTAGCTAATTGTCCACCCTTTCCAAGCGTGATTTCTATGTTATGTATGGCCGTGCCTAA
GGGCATATCGGTTGAAGTAGATTCTTCTTTTAAAAACCCCTTCCCAAACTGTACAAGCTTCTTCCAAAGCAT
ACGGCTTTCTAGATGTATATGATGATATCTAGACAGATGGATCTTTATCTTATATGAATCGTATGATAAAGT
ACCACATGAGTGGATATATAGGAATCCAAATCTGCCGAATCACTCATGTATGATCTTCTACATCCTAGGTCT
CCCCGTTCCATCATCTGGCTTATGTTCTTCATGTAGCATTCAGACCGAATGACTCTATGAAATTACGTCGAT
ACTTCCGCATATTATGGGTAACGTAGGAGACATCTCTATTTTTCCCGGGGGGATCTTTATAATTACCACTGC
TTAGCTTTCAATTCGCCTCTGACCATCAAATTAAATGTGAATAACCCGTCCTCCTCTCTTTGAAACAAGGGG
CGCTTCCGGTTCTGTGCGTGCTTCAAACAATTTTGTCTTCTCCATATTACCATATCTCTAGAGTCAATAATT
TTCTATGAGGAACTACTGAACTCAATCACTTGCTGCCGTTACTCAACAGTTTTCTGTTGAGGTCTATCCCAT
AGAGGTACTCAAATTGGATCAGTGATTGATTTCTAGGTTTCATCGTAAACCTAATTGGTTACTTCCAATTAC
GTAAATCAATAGTTCAAACCGCACTCAAAGGTAGGGCATTTCCCATTGATATAGGGACTTCTGTACCAGAAA
CAATGGTATCTCCAATTATAGCCCCTCTGGGGTGTAAAATATATCTTTTATCGCCATCCCCATAATGTATGA
GACAAATGTATGCATTTCGATTAGGGTCGTATTCTATGGTTACGATTCTACCAGATATGTCTTTTTCATTCC
GTCGAAAATCGATTTTACGGTATAGACGCTTATGACCTCCCCCTCTATGTCTTGCGGTAATGATTCCTCTGG
CATTACGACCTTTACCACAATGATGCTGTCCACAGATCAAATTATTTCGTGGATTGGATTTCATTTGACTGT
CTATGGCTCTATTACGTGTGCTCGGGGTAGAAGTTTTGTATAAATGTATCGCCGTGTTATTAAGTATTTTGC
TTTAAGTTCTTTTCTCTATAAGAGGTGGAATAGAATAACCCGGTTGAAGCGTAATGATCATACGTCTGTAAT
GCATTGTATGTCCCATAATAGGTCCTATTCTTCTACCCTTTCCTGGGAGTCGATGACTATTCATAGCTATTA
CCTTGACACCAAAGAAGAGTTCGACCCAATGCTTTATTTCTGTCCTAGTTGATCCTGATTCGACATTAGAAG
TATATTGATTGTTCCCCAATAACCGAATACTTTTTTCTGTAAATACTGCATATTTGATTCCATCCATAACTC
CATTTTCTTCCCTATGAGTTCCAGTATCGATAAGAATTCTAGTTCTTACTGTTCATATGTTATGGTATGAAT
ATACCATACCAATGAGATTCCATTGATACAGAGCCAATTCCAATAGACTTATGGAACGTTCCCATTGGCATG
CATCCAGCAGGAATTGAACCTACGAATTTGCCAATTATGAGTTGGGCGCTTTAACCATTCAGCCATGGATGC
TTAACAGGGCTCATTGTACATCGTGAATAACCAAATTCCAATTGAAATGAAATCTTTAGGAGGAATCAATGA
AAATCTTTAGGAGGAATCAATGAAACGATATCAATTCCAATTCTGGATCTTCGAATTGAGAGAGATATTGAG
AGAGATCAAGAATTCTCACTATTTCTTAGATTCATGGATCAAATTCGATTCAGTGGGATCTTTCACTCACAT
TTTTTTCCACCAAGAACGTTTTATGAAACTCTCTGACCCCCGAATTTGGAGTATTTTACTTTCACGTGATTC
ACAGGGTTCAACAAGAAATCGATATTTCACGATCAAAGGTTTAGTACTGCTTGTAGTAGTGGTCCTTATATC
TCGTATTCCCAATCGAAAGATGGTCGAAAGAAAAAATCTCTATTTGATGGGGCTTCTTCCTATACCTATGAA
TTCCATTGGACCCAGAAATGAGACATTGGAAGAATCTTTTTGGTCTTCCAATATCAATAGGTTGATTGTTTC
GCTCCTGTATCTTCCAAAAGAGAAAAAGATTTCTGAGAGTTGTTTCATGGATCCGCAAGAGAGTACTTGGGT
TCTCCCAAAAAATAAAAAGTGTATCATGCCTGAATCGAACCGGGGCTCGCAGTGGTGGAGGAACCGGATCGG
AAAAAAGAGGGATTCTAGTTGTAAAATAGCTAATGAAACCGTAGCTGGAATTGAGATCTCATTCAAAGAGAA
AGATAGCAAATATCTGGAGTTTATTTTTTTATCCTATACGGATGATCCGATCCGCAAGGACCATGATTGGGA
ATTGTTGGATCGTCTTTCTCCGAGGAAGAAGCGAAACATAATCAACTTGAATTCGGGACAGCTATTCGAAAT
CTTAGGGAAAGACTTGATTTGTTATCTCATGTCTGCTTTTCGTGAAAAAAGACCAATTGAAGGGGAGGGTTT
CTTCAAACAACAAGGAGCTGAGGCAACTATTCAATCAAATGATATTGAGCACGTTTCCCATCTCTTCTCGAG
AAACAAGTGGGGTATTTCTTTGCAAAATTGTGCTCAATTTCATATGTGGCAATTCCGCCAAGATCTCTTCGT
TAGTTGGGGGAAGAATCAGCACGAATCGGATTTTTTGAGGAACGTATCGAGAGAGAATTGGATTTGGTTAGA
CAATGTGTGGTTGGTAAACAAGGATCGGTTTTTTAGCAGGGTACGGAATGTATTGTCAAATATTCAATATGA
TTCCACAAGATCTATTTTCGTTCAAGTAAAGGATTCTAGCCAATCGAAAGGATCCTCTGATCAATCCAGAGA
TCATTTCGATTCCATTAGAAATGAGGATTCAGAATATCACACATTGATCGATCAAACAGAGATTCAGCAACT
AAAAGAAAGATCGATTCTTTGGGATCCTTCCTTTCTTCAAACGGAACGAACAGAGATAGAATCAGATCGATT
CCCGAAATGCCTTTTTGTATCTTCCTCAATGTCCCGGCTATTCACGAAACGTGAGAAGCAGATGATTATTCA
TCTGCTTCCGAAAGAAATCGAAGAATTTCTTGGGAATCCTACAAGATCAATTCGTTCTTTTTTCTCTGACAG
ATGGTCAGAACTTCATCTGGGTTCGAATCCTACTGAGAGTTCCACTAGAGATCAGAAATTTTGGAAGAAAAA
ACAAGATGTTTCTTTTGTCCCTTCCAGGCGATCGGAAAATAAAGAAATGGTTGATATATTCAAGATAATTAC
GTATTTACAAAATACCGTCTCAATTCATCCTATTTCATCAGATCCGGGATGTGATATGGTTCCGAAGGATGA
ACCAGATATGGACAGTTCCAATAAGATTTCATTCTTGAAAAAAAATCCATTTTTGGATTTATTTCATCTATT
CCATAACCGGAACAAAGGGGGATACACGTTACACCACGATTTTGAATCAGAAGAGAGATTTCAAGAAATGGC
AGATCTATTCACTCTATCAATAACCGAGTCGGATCTGGTGTATCATAGGGGATTTGCCTTTTCTATTGATTC
CTACGGGTTGGATCAAAAAAAATTCTTGAATGAGGTATTCAACTCCAGAGATGAATCGAAAAAGAAATCTTT
ATTGGTTCTACCTCCTCTTTTTTATGAGGAGAATGAATCTTTTTATCGAAGGATCAGAAAAAAATCGGTCCG
GATCTACTGCGGGAATGATTTGGAAGATCCAAAACTAAAAACAGCGGTATTTGCTAGCAACAACATCATGGA
GGCAGTCAATCAATATAGATTGATCCGAAATCTGATTCAAATCCAATATAGCATCTATGGGTACATAAGAAA
TGTATCGAATCGATTCTTTTTAATGAATAGATCCAATCGCAACTTCGAATATGGAATTCAAAGGGATCAAAT
AGGAAATGATACTCTGAATCATATAACTATAATGAAATATACGATCAACCAACATTTATTGAATTTGAAAAA
GAGTCAGAAGAAATGGTTTGATCCTCTTATTTCTCGAACCGAGAGATCCATGAATCGGGATCCTGATGCATA
TAGATACAAATGGTCCAATGGGAGCAAGAATTTACAGGAACATTTGGAATATTTCGTTTCTGAACAGAAGAA
CCGTTTTCAAGTAGTGTTCGATCGATTACGTATGAATCAATATTCGATTGATTGGTCCGAGGCTATCGACAA
ACAAGATTTGTCTAAGTCACTTCGTTTCTTTTTGTCCAAGTCACTTCTCTTTTTGTCCAAGTCACTTCCCTT
TTTGTCCAAATCACTTCCCTTTTTCTTTGTGAGTATCGGGAATACCCCCATTCATAGGTCCGAGATCCACAT
CTATGAATTGAAAAGTCCGAATGATCAACCCTGCAATCAGTTGTTAGAATCAATAGGTGTTCAAGTCGTTCA
TTTGAATAAATTGAAACCCTTCTTATTGGATGATCGTGATACTTCCCAAAGATCGAAATTCTTGATCAATGG
AGGAACAATATTACCATTTTTGTTCAAAAAGATACCAAAGTGGATGATTGACTCATTCCATACTAGAAATAA
TTGCGGAAAATCCTTTGATAACACGGATTCCTATTTCTCAATGATATCCCACGATCGAGACAATTGGCTGAA
TCCCGTGAAACCATTTCATAGAAGTTCATTGATATCTTCTTTTTATAAAGCAAATCGACTTCGATTCTTGAA
TGATCCACATCACTTCTGGTTCTATTGTAACAAAAGATTCCCTTTTTCTGTGGAAAAGACCCGTATCCATAA
TGATGATCTTACATATGGACAATTCCTCAATATCTTGTTCATTCGCAACAAAATATTTTCTTTGTGCGTCGG
TAAAAAAAAACATATTTTTTTGGAGAGAGAGACTATTTCAGCAATCGAGTCACAGGTATCTGATATATTCAT
ACCTAACGATTTTCTACAAAGTGGTGATGAAACGTATAACTTGTACAAATCTTTCCATTTTCCAATTCGATC
CGATCCGTTCGTTCGTAGAGCTATTTACTCGATCGCAGACATTTCTGCAACATTTCTAAGAGAGGAACAAAT
AGTCAATTTTGAAAGAACTTATTGTCGGCCTCTTTCAGATATGAATCTATCTGATTCAGAAGGGAAGAACTT
GCATCAGTATCTCAGTTTCAATTCAAACATGGGTTTGATTCACACTCCATGTTCTGAGAAATATTTACCATC
CAGAAAGAGGAAAAAACGGAGTCTTTGTCTAAAGAAATACGTTGAGAAAGGGCAGATGTATGGAACCTTTCA
ACGAGATAGTGCTTTTTCAAATCTCTCAAAATGGAATCTGTTCCAAACATATATGCCATGGTTCCTTACTTC
GACAGGGTGCAAATATCTAAATTTCGCCCTTTTAGATACTTTTTCAGACCCATTGCCAATACTAAGTAGCAG
TCAAAAATTTGTATCCATTTTTCATGATATTATGTATGGATCAGATATATCATGGCTAATTCCTCAGAGGAT
TCTTCCACAATGGACTCTGATAAGTGAGATTTCGAATAAGTGTTTACAGAATCTTCTTCTGTCCGAAGAAAT
GATTCATCGAAATAATGAGTCACCCGTTCCATTGATATGGGCACATCTGAGATCAAGAAATGCTTGGGAGTT
CCTCTATTCAATCCTTTTCCTTCTTCTTGTTGCTGGATATCTCGTTCGTATCCATCTTCTCTTTTTTTCCCA
AGCCTCTAGTGAGTTACAGACAGAGTTAGAAAAGATAAAATCTTTGATGATTCCATCATACATGATTGAGTT
GCGAAAACTTCTGGATAGGTATCCTACATCTGAACTGAATTCTTTTTGGTTAAAGAATCTCTTTCTAGTTGC
TCTGGAAGAGATACGGGGTTCTGCTTCTGGTGGCAACATGCTATTGGGTGGTGGTCCCACTTATGGGGTCAA
ATCAATATGTTCTAAGAAGAAATATTTGAATAGAAATCTCATCGATCTCCTAAGTATCATACCAAATCCCAT
CAATCGAATCACTTTTTCGAGAAATACGAGACATCTAAGTCGTACAAGTAAAGAGATCTATTCATTGATAAG
AAAAAGAAAAAATGTGAACGGTGATTGGATTGATGATAAAATTGAATCCTGGGTCGCGAACAGTGATTCGAT
TGATGATGAAGAAAGAGAATTCTTGGTTCAGTTCTCCACCTTAATGACAGAAAAAAGGATGGATCAAATTCT
ATTGAGTCTGACTCATAGTGATCCTTTATCAAAGAATGACTCTGGTTATCAAATGATTGAACAACCGGGATC
AATTTACTTACGATACTTAGTTGACATTCAGAAAAAGTATCTAATGAATTATGAGTTCAATAGATTCTGTTT
AGCGGAAAGACGGATATTCCTTGCTCATTATCAGACAATCACTTATTCACAAACCTCGTGTGGGGCTAATAG
TTTTCATTTCCCATCTCATGGAAAACCCTTTTCGCTCCGCTTAGCCCTATCCCCTTCTAGGGGTATTTTAGT
GATAGGTTCTATAGGAACTGGACGATCCTGTTTGGTCAAAAACCTAGCGGCAAACTCCTATGTTCCTTTCAT
TACGTTATTTCCGAACAAGTTCCTGGATGACAAGCCTAAAGATTATCTTATTGATGATATCCATATTGATGA
TAGTGACGATATTGATGATAGTGATGATATTGATGATGACCTTGATACGGAGCTGCTAACTATGACGAATGT
GCTAACTATGTATATGACGCCGAAAATAGACCGATTTGATATCACCCTTCAATTCGAATTAGCAAAAGCAAT
GTCTCCTTGCATAATATGGATTCCAAACATTCATGATCTGTATGTGAATGAGTCGAATTACTTATCCCTCGG
TCTATTAGAGAACTATCTCTCCAGGGATTGTGAAAGATGTTCCACTAGAAATATTCTTGTTATTGCTTCGAC
TCATATTCCCCAAAAAGTGGATCCCGCTCTAATAGCTCCGAATAAATTAAATACATGCATTAAGATACGAAG
GCTTCTTATTCCACAACAACGAAAGCACTTTTTCATTCTTTCATATACTAGGGGATTTCACTTGGAAAAGAA
AATGTTCCATACTAACGGATTCGGGTCCATAACCATGGGTTCCAATGCACGAGATCTTGTAGCACTTATCAA
TGAGACCCTATCAATTAGTATTACACAGAAGAAATCAATTATAGAAACTAATACAATTAGATCCGCTCTTCA
TAGACAAACTTGGGATTTGCGATCCCAGGTAAGATCGGTTCAGGATCATGGGGTCTTTTTCTATCAGATAGG
AAGGGCTGTTGCACAAAATGTACTTCTAAGTAATTGCCCCATAGATCCTATATCTATCTATATGAAGAAGAA
ATCATGTAAGGAAGGAGATTCCTATTTGTACAAATGGTACTTCAAACTTGGAACGAGCATGAAGAAATTAAC
GATACTTCTTTATCTTTTGAGTTGTTCTGCCGGATCGGTCGCTCAAGATCTTTGGTCTTCACCCGGATCCGG
TGAAAAAAATAGGATCACTTCTTATGGATTCGTTGAGAATGATTCTGATCTAGTTCATGGCCTATTAGAAGT
AGAAGGCGCTCTGGCGGGATCCTCACGGACAGAAAAGGATTGCAGTCAGTTTGATAATAATCGAGTGACATT
ACTTCTTCGGTCCGAACCAAGGAATCCGATGCAAAATGGATCTTTTTCTATCGTCGATCAGAGATTTTTCTA
TGAAAAATACGAATCGGAGTTTGAAGAAGGGGAAGGGGCCCTCGACCCGCAACAGATAGAGGAGGATTTATT
CAATCACATAGTTTGGGCTCCTAGAATATGGCGCCCTTGTGGCAATCTATTTGATTGTATCGAAAGGCCCAC
TGAATTGGGATTTCCCTATTGGGCCGGGTCATTTCGGGGCAAGCGGATCATTTCTCATAAAAAGGATGAGCT
TCAAGAGAATGATTCGGAGTTCTTTCAGAGTGGAACCATGCAGTACCAGACACGAGATAGATCGTCCAAAGA
ACAAGGCTTTTTTCGAATAAGCCAATTCATTTGGGACCCTGCAGATCCATTCTTTTTCCTATTCAAAGATCA
GCCCTTTGTCTCTGTGTTTTCGCGTCGAGAATTCTTTGCAGATGAAGAGATGTCAAAGGGGCTTATTACTTC
CCAAACAAATCCTTCTACATCTATATATAGACGCTGGTTCATCAAGAATACGCAAGAAATCGAATTGTTGAT
TCATCGCCAGAGATGGCTTAGAACCAATAGTTCATTATCTAATGGATCTTTCCGTTCTAATACTCCATCCGA
GAGTTATCAGTATTTATCAAATCTCTTCCTATCTAACGAAACGTTATTGGATCAAATGGCAAAGACATTGTT
GAGAAAGAGATGGCTTTTCCCGGATGAAATGAAATATTTGATTCATGTAACAGGGGAAAGATTTCCCATTCC
TTAGCCGTAAAGATATGTGGCCATGAAAAGGGGGTTAAGTGGAACAGAATTGGCCGGGTGGTAGAGTCGTGG
AAACACTTGTTTATTCCATATTTTGGACCTTAGCTCCATGGAGCAATATGCTACTGCTGAAGCATGGAAGAA
TTTAAATCTTAGATCAAAACACTATGTATGAATGATATGAACTGCCTAAACAAGAATTCTTGAACGGTGAAC
AACCAGAGCCTATTACTCACTACATCAAACAATTTCCATTAATGAAACCATGGAAATCCGTCGGAAAATAAA
AAATACGCATGTCCGATGAAACGGTTGTTGCTATCTGCTCCAATAACGAATCATTGGTTTAACTGAATAACT
AAAGAAAATAGATAGACCTTTCTCTTCGTCTCAGGTCGATGGATCTTCTCAATTGGAAGATCTCCCATATGG
ATAATACATATTCCGGTTGACCGAGCCTAATTCTAATTGTTTTGTTCCGAAGCAAAGATATCCATGGAGGTG
GTTCGTCCTATTCACGACCAAGAGGTACTGGATTCTCTTTCGGATAGGCCCTGAAAAGAGAAGGAAAGCTGG
AATGCCAACAGGCGTCTGTCTATTCTCTAATTCACCCGACCCGATAGTACCCATTTTGGGAACGTCCAGTGC
CAAAGTCACTGAATGGGTAAGTCGCCAATCCCTAAAATGTACTATGTAATGTACTTTATCCGCTGGGTTACG
GGTACTGGTGGGTATTTTACTAGAGGTTTCTATCAATCTACCCCTGTGTGATTCCTGTTGAATCATATACTC
GGGGGGTGGCGCGGGGCGGACGATTTCCAAACGGACTCCTCATTCATTAGATAGAGAAGATCGCCAAGATTT
CGTGATCTGCTGCCGAACCTGTTCCAATTCCAACAGCTCGGACTCGGATCGTGGGGATCGCCGGAATACTTC
GTATCAACAGATAAGATACTCGGTATATCAATATTGATTAGATCCGAAATCTGTTATTGAATTGCTCATTCA
ATGAGCATTCTCAATATTATGCCTTGAAGAGGACTCGAACCTCCACGCTGTTTAGCACGAGATTTTGAGTCT
CGCGTGTCTACCATTTCACCATCAAGGCATCTTGAAAGTGAATCGTATTCCATGAATATGATATCTATCTAG
TGTGATATATGGAATATATGACAAAGGTGGATGGAGTGTTGGGGTATTTCTATCGATTGGTCATGTCATATA
GGCCCGAGTCAGACATCAAATTGCTTCGATTTGAATTATCCGTAGGATACCCTATATATCAAAAAGATGTAC
AATCAAACCTATTTCTCGATTCAATAGAAGCCCAAAGAAGTGAATATGGTACCCAAATAACGATGGATATGT
CAAAAGCAGGTCCGATTACGCCTATTCCTAATCCTAAATAGAATGTAACGACGTAGGGATCCATATGGAAAC
GTAGTATCTATTTACATACGCTCGAATGACCCCTTCTCATAATAAGAATGTACATAACCCTATTCCGGTCTG
GTCCGGTATGGAATGAACTTATAATCTGATGATCGAGTCGATTCCATGATTATAAGTTCATAACCCCAGCCC
TTTTTGGGCGGAACAGATCTACTAATTCTTTTATTCCAGTTAGTAAGAGGGATCTTGAACTAAGAAATAGGC
CTAGAAGCTAAAAGAGGGTATCCTGAGCAATTGCAAGAATTGGGTTCATTGATATTCCTGGTATAGTAGATG
CTATCACACATACAGTCATACTCCATTCGATGGAATTGTTTGATCTTAAGGGAGATCTTCTATAATTTCGTA
CGTGAGGGGTTATTTCTTGGTTTCGTCCAGTCATTAATAACTTGATTATTTTTAGATAATAGTAGATGGAAA
CAACGCTTGTAAGGAGTCCTATTGAAACCAAGAAATATAGGCCTGCCTGCCATCCACACCAGAATAGATGGA
GTTTTCCGAAAAACCCTGCTAGTGGAGGAAGACCCCCTAGGGATAAGAGACATAGGGCTGAAGAGAGAGCCA
AAAAAGGATCTTTCGTGTATAATCCTGCATAATCTCGAATGTTATCAGTTCCGGTACGTAGACCAAATGATA
CAATGCGAGCAAAAGTTCCTAGATTCATGGAGATATAGAACAGCATATAAGTTATCATGCTTGCATATCCAT
CATTTGAGTCTCCAACAATTATTCCAATAATTACATATCCGATTTGACCGATGGACGAATATGCAAGCATAC
GTTTCATGCTTGTTTGAGTAATAGCAATGAGATTCCCCAATATCATGCTAAGAATAGCTAGGATTTCCAAAA
GAAGATGCCATTCGTTTGATGAGAAATAAAAAGGAATATCGAAAATTCGCGTGGCTGAAGCTGAAGCAGCTA
CTTTCGAAGTAACAGAAAGAAAAGCAACGACTGGAGTGGGAGAGTCAGAGTCGAAAAGAGGATTCCTCACTT
CTTTCTCTCATTCAAAACCGTGCATGAGACTTTCATCTCGCACGGCTCCTAAGTGATAAAAGAAAGAAGATG
AGTTCTTCTTTCTTTTTTGATTACCTTCCTCGCGTATGTATAAGACCGAATCCATTCGATTTCTAAAAAGGA
TTAGTAATCCTTAACTTTTCGAGGAATCCTTCATCAGTGGTTGTTAATGACTGACTTTTTCAATCTTTCGAC
CTTGGTTCCGTAGGAGCACAAGTCAGAAAGATTGAGAAATAGAACCGTCTGATTTGATTCGTTCTCAATAGC
CATGAGATGATCATCTTAGGGTGATCCTTTTGTCAACGGATGCCCTTATTACACTCGTAGTCTCTGAAGGAT
GAGAACCAACTATGTAGCATCTACATCAATAATTCAAGTATTGTATACGTCATTAGTCCGATCCTTTGTAGG
AACTACCCGTAATAACGAACTTGCAAAATGGATCTGTTTATCATAAAGAGATTCGTTGTTCCTGACCCTGCT
TCACCTTAATTGTTATTTGAACAAAAAGATCATAAAAAACTTTTGGTAAAAGTTATGTCTTGGTCCGAGTGG
GGATAGCATTTCTCTTCTGCATGTCTATGGAGTTTTAAAAAATCCAAACATCTCAGAGATAGATATAGAGGT
AGGAATTTGTTGAGCGAACCGCACTCCTTCATATACGTCAGGAGTCCATTGATGAAAAGGGGCTGGGGAAAG
CTTGAACCCAATTCCTACAGTGATGGATATAAGTGCAATTGAAATTCCTGGGGAGTTATACATTTGTGTATT
GATAAGACCATTCACTATTTCTTGAAGCTCGATCTCCCCCCCAGATGAACCATATAGCCAAGAGAAACCATG
AACCAGAATAGAAGAGCTTGCCCCGCCCATGAGTAAATATTTCGTAGTAGCCTCATTAGACCGTACATCTCT
CTTGGTATATCCAGATAATAGGTAGGAACATAAACTGAAACATTCTGGAGCTACAAAGATAGTTATTAAATC
GTTAGCACCGCATAAAAACATTCCTCCTAGAGTAGCTGTTAATACGAATAACAGAAACTCTGTTATAGCCAT
TTCTGTACATTCAATGTACTCTACGGATAGAGGAATACATAGAGTTGAACATAGTAAAATAAGAAATTGAAA
GATTTCGTTGAAATTGTTCGTTTGGAAATTTCCCGAAAAGCTAATTATAGGTTCTTCTTTCCATCGGAACAA
TAGGGCCGTTATGCTCATTACTAAACTTGTTGAAGAGATGAAATAGAACCAAGGTCTATCTTTTTGATCAGA
GGTTGAATCGATCATCAGAAGAAGAATTAGGCCAAAAATTAGGATACATTCTGGGAAAATGAAACTTCCATT
GAAGAGAAGCAAATGAAACGCTTTCATAAAAATTCTCGTAGAATCGAGAATGAAGTTTTCATTCTGTACATG
CCAGATCATAAATTAGTAACTGCATCCAATCTCCGAAAAAGTCCCAATTGTTTCAAACTTTTTTTTTGAATA
GGATATTTTATTTACGGAATCCCTATGAATAGGATCAAACCTTATTCCATGATATTTCCATAAGATTCCTCT
TTCTTATTCTTATTCTTAAGCAAGCCCTCGAGAGGGTTTAGTTGATCCATGATTTATGTTTCATCTTTCTTT
TTGTTTGTTTCGAGAAAGATATCGATCTCTTTCTTTTTCGATTGATTCTTTTCCGATCGAGATGTATGGATC
CATGGATCTATGTGTCTATATAGATCCTGTTCATGGATTAACGAAAATGTGCAAAAGCTCTATTTGCCTCTG
CCATTCTATGAGTCTCTTCCTTTTTGCGTATGGCATCGCCACTCCCTTTGGCAGCATCTACTAATTCGGAAC
TTAATTTGAAAGCCATATTTCGACCCGGGCGTTTTCGGGATGCCCCTAATAACCAACGAATGGCGAGTGCTT
TTCCTTGTGTAGATCCTATTTCAATAGGAACTTGATGAGTCGACCCGCCTACACGTCTTGCTTTTACTGCTA
TATCGGGAGTTACTCCACGTATTGCTTGACGTAAAACGGATAGTGGATTTGTTTCCGTCTTTTGTTGCATCT
TTTTCACGGCTTGATAGATAATTTGATAAGCCAATGATTTTTTTCCGTGTTTCAGAATACGGTTAACCAACA
TGTTAACTAATCGATTACGATAAATTGGATCGGATTTTGCAGTTTTTTCTTCTGCAGTACCTCGACGTGACA
TGAGCGTGAAAGAGGTTAAAAAATAAGTTTTTTTTATAAGGGCTAAAAATGAATCACTTATTTTGGCTTTTT
GACCCCATATTGTAGGGTGGATCTTGAAAGATATGAAAGATCTCCCTCCAAGCCGTACATACGACTTTCATC
GAATACGGCTTTCCACAGAATTCTATATGTATCTATGAGATCGAGTATGGAATTCTGTTTACTCACTTTAAA
TTGAGTATCCGTTTCCCTCCTTTTCCTGCTAGGATTGGAAATCCTGTATTTTACATATCCATACGATTGAGT
CCTTGGGTTTCCGAAATAGTGTAATGTAAAAAGAAGTGCTTCGAATCATTGCTATTTGACTCGGACCTGTTC
TGAAAAAGTCGAGGTATTTCGAATTGTTTGTTGACACGGGCAAAGTAAGGGAAAATATCTGAAATGATTTCA
ATATTGGACCTTGGACATATAATAGTTCCGAATTGCATCTCTTTTAGAAAGAAGATCTTTTGTCTCATGGTA
GCCTGCTCGAGTCCCCTTACGAAACTTTCGTTATTGGGTTAGCCATACACTTCGCATGTTTCTAGCGATTCA
CATGGTATCATCAAATGATACAAGTCTTGGATAAGAATCTACAACGCACTAGAACGCCCTTGTTGACGATCC
TTTACTCCGACAGCATCTAGGGTTCCTCGAACAATGTGATATCTTACACCGGGTAAATCCTTAACCCTTCCT
CCTCTTACTAATACTACAGAATGTTCTTGTAAATTGTGGCCAATACCAGGTATATAAGCAGTGATTTCAAAT
CCAGAGGTTAATCGTACTCTGGCAACTTTACGTAAGGCAGAGTTTGGTTTTTTGGGTGTGATAGTGGAAAAG
TTGACAGACAAGTCACTCTACAGAACCGTACATGAGATTTTCACCTCATACGGCTCCTCGTTCAATTCTTTC
GAAGTAATTGGATCCTTTTCTTCGTTCGAGAATCTCTTCCCTTCTTCCACTCTGCCCCGAAGAGTAACTAAG
ACCAATTCATTCACGTTTTCATGTTCCAATTGAACACTTTCCATTTAGGATCAAAGAAGAAGATTATTCTTT
TTACCAAACATATGCGGATCAAATCACGATCTTCTATTCGAATTCTAATCGAATATTCTAATTCTAATCTAA
TAAGAACAAGAGATCTTTCTCGATCAATCCCTTTGCCCCCCATTCTTCGAGAATAAGAAAGATCCTTTTCGA
GTTTGAATTTGTTCATTTGGAATCCTTCTATTTTCTACTTCTTTTTTTTCTTTATTTCATTTCGATTTTCTT
TCCCTCTCTTTTCTTTTTATTCCCTTCCATCATTCCTTAAGTCCCATAGGTTTGGTGATCCTGTAAAATCTG
ACCCATTTTCTCATCGAGCGAGGGGTACGAAATAAATCAGATTGATTTTTCGATCAAAAAAAAAAGTACTAT
GTGAAATCTTCGGTTTCTTCCTCTTCCTCTATCCCATAGATACAGCGTTTGGTTTGAATCAATAGAGAACCT
TTTCTTCTGTATGAATCGTCGATATTATTACATTCCAATTCCTTCCCGATACCTCCCAAGGAAAATCTCGAA
TTGGATCCAAAATTGACGGGTTAGTGTGAGCTTATCCATGCGGTTATGCACTTTTCAAATAGGAATCCATTT
TCTGAAAGATCCTGGCTTTCGTGCTTTGGTGAGTCGTCCGAGATCCTTTCGATGACCTATGTTGTGTTGAAG
GGATATCTATATGATCCCATCGATTGCGTAAGGCCCGCGATAGCAACGGAATCGGGGAAAGTATACAGAAAA
GAGAGTTCTTTTCTATTATATTAGTATTAGTTAGTGATCTCGGCTCGGTGGGTCTCTTCCTCCGTGATGAAC
TGTTGGCACTAGTCCTACATTTTGTCTCTGTGGACCGAGGAGAAAGGTGGCTCAGCGGGAAGAGGGTTGTAC
CATGAGAGAAGCAAGGGGTCAACTGCTTCAAATATACAACATGGATTCTGGCAATGCAATGGAGTTGGACCC
TCATGTCGATCCGAATGAATCAGTCTTTCCACAGAGGTCAATCTTTGCCTGCTAGGCAAGAGGGCAGCAAGT
TACAAATTCTGTCTCGGTAGGACATGTATTTTCTATTACTATGAAATTCCTAAATTAAAATGAAGTAGTTAG
TGGTGGGGTTACCATTATTCTTTTTCTTGTATGTGTTCCTAAGAAAAGGAATTTGTCCATAATAGTGCGAAA
AGAAGGCCCGGCTCCAAGTTGTTCAGGAATAGTGGCGTTGAGTTTCTCGACCGTTTGCCTTAGGATTAGTTA
GTTCTATTTCTCGATGGGGCCGGGAAGGGATATAACTCAGCGGTAGAGTGTCACCTTGACGTGGTGGAAGTC
ATCAGTTCGAGCCTGATTATCCCTAAACCCAATAGGAGTTTTTCTATTTTGACTTGCTCCCCCGCAGCGATC
GAACGAGAATGGATAAGAGGCTTGTGGGATTGACGCGATAGGGTAGGGATGGCTATATTGCTGGGAGCGAAC
TCCAGGCTAATATGAAGCGCACGGATCCAAGTTATGCTTGGAATGAAAGAAATTCCGAATCAACTTTGTCTA
CGAACAAGGAAGCTATAAGTAATGCAACTATGAATCTCATGGAGAGTTCGATCCTGGCTCAGGATGAACGCT
AGCGGCATGCTTAACACATGCAAGTCGGACGGGAAGTGGTGTTTCCAGTGGCGGACGGGTGAGTAACGCGTA
AGAACCTGCCCTTGGGAGGGGAACAACAACTGGAAACGGTTGCTAATACCCCGTAGGCTGAGGAGCAAAAGG
AGGAATCCGCCCGAGGAGGGGCTCGCGTCTGATTAGCTAGTTGGTGAGGCAATAGCTTACCAAGGCGATGAT
CAGTAGCTGGTCCGAGAGGATGATCAGCCACACTGGGACTGAGACACGGCCCAGACTCCTACGGGAGGCAGC
AGTGGGGAATTTTCCGCAATGGGCGAAAGCCTGACGGAGCAATGCCGCGTGGAGGTAGAAGGCCCACGGGTC
ATGAACTTCTTTTCTCAGAGAAGAAGCAATGACGGTATCTGAGGAATAAGCATCGGCTAACTCTGTGCCAGC
AGCCGCGGTAAGACAGAGGATGCAAGCGTTATCCGGAATGATTGGGCGTAAAGCGTCTGTAGGTGGCTTTTC
AAGTCCGCCGTCAAATCCCAGGGCTCAACCCTGGACAGGCGGTGGAAACTACCAAGCTGGAGTACGGTAGGG
GCAGAGGGAATTTCCGGTGGAGCGGTGAAATGCGTAGAGATCGGGAAGAACACCAACGGCGAAAGCACTCTG
CTGGGCCGACACTGACACTGAGAGACGAAAGCTAGGGGAGCAAATGGGATTAGATACCCCAGTAGTCCTAGC
CGTAAACGATGGATACTAGGCGCTGCGCGTATCGACCCGTGCAGTGCTGTAGCTAACGCGTTAAGTATCCCG
CCTGGGGAGTACGTTCGCAAGAATGAAACTCAAAGGAATTGACGGGGGCCCGCACAAGCGGTGGAGCATGTG
GTTTAATTCGATGCAAAGCGAAGAACCTTACCAGGGCTTGACATGCCGCGAATCCTCTTGAAAGAGAGGGGT
GCCTTCGGGAACGCGGACACAGGTGGTGCATGGCTGTCGTCAGCTCGTGCCGTAAGGTGTTGGGTTAAGTCT
CGCAACGAGCGCAACCCTCGTGTTTAGTTGCCACCATTGAGTGTGGAACCCTGAACAGACTGCCGGTGATAA
GCCGGAGGAAGGTGAGGATGACGTCAAGTCATCATGCCCCTTATGCCCTGGGCGACACACGTGCTACAATGG
GCGGGACAAAGGGTCGCGATCCCGCGAGGGTGAGCTAACTCCAAAAACCCGTCCTCAGTTCGGATTGCAGGC
TGCAACTCGCCTGCATGAAGCCGGAATCGCTAGTAATCGCCGGTCAGCCATACGGCGGTGAATTCGTTCCCG
GGCCTTGTACACACCGCCCGTCACACTACGGGAGCTGGCCATGCCCGAAGTCGTTACCTTAACCGCAAGGAG
GGGGATGCCGAAGGCGGGGCTAGTGACTGGAGTGAAGTCGTAACAAGGTAGCCGTACTGGAAGGTGCGGCTG
GATCACCTCCTTTTCAGGGAGAGCTAATGCTTATGCTTGTTGGGTATTTTGGTTTGACACTGCTTCACACCC
AAAAAGAAGCGAGCTACGTCTGAGCTAAGCTTGGATATTGAAGTCTTCTTTCGTTTCTCGACGGTGAAGTAA
GACCAAGCTCATGAGCTTATTATCCTAGGTCGGAACAAGTTGATAGGATCTCACTTTTTACGTCCCCATGCC
GCCACACGAGAGGGACATGGGGCGCAAAAGGGAAAGAGAGGGATGGGGTTTCTCTCGCTTTTGGAATAGCAG
GCCCCCCACTGGGAGGCCCGCACGAAGGGCTATTAGCTCAGTGGTAGAGCGCGCCCCTGATAATTGCGTCGT
TGTGCCTGGGCTGTGAGGGCTCTCAGCCACATGGATAGTTCAATGTGCTCATCAGCGCCTGACCCGGAGATG
TGGATCATCCAAGGCACATTAGCATGGCGTACTCCTCCTGTTCGAATCGAAGTTTGAAACCAAACTTCTCCT
CAGGAGGATAGATGGGGCGATTCGGGTGAGATCCAATGTAGATCTAACTTTCTATTCACTCGTGGGATCCGG
GCGGTCCGGGGGGGACCACCGCGGCTCCTCTCTTCTCGAGAATCCATACATCCCTTATCAGTGTATGGACAG
CTATCTCTCGAGCACAGGTTTAGGTTCGGCCTCAATGGGAAAATGGAGCACCTAACAACGCATCTTCACAGA
CCAAGAACTACGAGATCACCCCTTTCATTCTGGGGTGACGGAGGGATCGTACCATTCGAGCCTTTTTTTCAT
GCTTTTACCGGAGGTCTGGAGAAAGCAGCAATCAATAGGATTTCCCTAATCCTCCCTTCCCGAAAGGAAGAA
CGTGAAATTATTTTTCCTTTCCGCAGGGACCAGGAGATTGGATCTAGCCATAAGAAGAATGCTTGGTATAAA
TAACTCACTTCTTGGTCTTCGACCCCCTCAGTCACTACGAGCCCGATCAGTGCAATGGGATGTGTCTATTTA
TCTATCTCTTGACTCGAAATGGGAGCAGGTTTGAAAAAGGATCTTAGAGTGTCTAGGGTTGGGCCAGGAGGT
CTCTTAACGCCTTCTTTTTTCTTTTCTTCCCATCGGAGTTATTTCACAAAGACTTGCCATGGTAAGGGAGAA
GGGGGAACAAGCACACTTGAAGAGCGCAGTACAACGGAGAGTTGTATGCTGCGTTCGGGAAGGATGAATCGC
TCCCGAAAAAGAATCTATTGATTCTCTCCCAATTGGTTGGATCATAGGTGCGATGATTTACTTCACGGGCGA
GGTCTCTGGTTCAAGTCCAGGATGGCCCAGCTGCGCCAGGGAAAAGAATAGAAGAAGCATCTGACTCTTTCA
TGCATACTCCACTTGGCTCGGGGGGATATAGCTCAGTTGGTAGAGCTCCGCTCTTGCAATTGGGTCGTTGCG
ATTACGGGTTGGATGTCTAATTGTCCAGGCGGTAATGATAGTATCTTGTACCTGAACCGGTGGCTCACTTTT
TCTAAGTAATGGGGAAGAGGACCGAAACATGCCACTGAAAGACTCTACTGAGACAAAAAGATGGGCTGTCAA
GAACGTAGAGGAGGTAGGATGGGAAGTTGGTCAGATCTAGTATGGATCGTACATGGACGATTGTTGGAGTCG
GCGGCTCTCCTAGGGTTCCATCATCTGGGATCCCTGGGGAAGAGGATCAAGTTGGCCCTTGCGAATAGCTTG
ATGCACTATCTCCCTTCAACCCTTTGCTTTGAGCGAAATGTGGCAAAAGGAAGGAAAATCCATGGACCAACC
CCATCGTCTCCACCCCGTAGGAACTACGAGATCGCCCCAAGGACGCCTTCGGCATCCAGGGGTCACGGACCG
ACCATAGACCCTGTTCAATAAGTGGAACGCATTAGCTGTCCGCTCTCCGGTTGGGCAGTAAGGGTCGGAGAA
GGGCAATCACTCGTTCTTAAAATAAAACCAGCATTCTTAAGACCAAAGAGTCGGGCGGAAAAAGGGAGAGAG
CTCTCTGTTCCTGGTTCTCCTGTAGCTGGATTCTCCGGAACCACAAGAATCCTTAGAATGAATGGGATTCCA
ACTCAGCACCTTTTGAGATTTTGAGAAGAGTTGCTCTTTGGAGAGCACAGTACGATGAAAGTTGTAAGCTGT
GTTCGGGGGGGAGTTATTGTCTATCGTTGGCCTCTATGGTAGAATCAGCCGGGGAGGCCTGAGAGGCGGTGG
TTTACCCTGTGGCGGATGTCAGCGGTTCGAGTCCGCTTATCTCCAGCCCGTGCACTTAGCTGATACTATGAC
AACACCCAATTTTTTCAATTCGGCAGTTCGATCTATGATTTCTCATTCATGGACGTTGATAAGATCCTTACA
TTTAGCAGCACCTTAGGATGGCATAGCCTTAACATTAATGGCGAGGTTCAAACGAGGAAAGGCTTACGGTGG
ATACCTAGGCACCCAGAGACGAGGAAGGGCGTAGCAAGCGACGAAATGCTTCGGGGAGTTGAAAATAAGCAT
AGATCCGGAGATTCCCGAATAGGTCAACCTTTCGAACTGCTGCTGAATCCATGGGCAGGCAAGAGACAACCT
GGCGAACTGAAACATCTTAGTAGCCAGAGGAAAAGAAAGCAAAAGCGATTCCCGTAGTAGCGGCGAGCGAAA
TGGGAGCAGCCTAAACCGTGAAAACGGGGTTGTGGGAGAGCATACAAGCGTCGTGCTGCTAGGCGAAGCAGT
GGAGTGCTGCACCCTAGATGGCGAGAGTCCAGTAGCCGAAAGCATCACTAGCTTACGCTCTGACCCGAGTAG
CATGGGGCACGTGGAATCCCGTGTGAATCAGCAAGGACCACCTTGCAAGGCTAAATACTCCTGGGTGACCGA
TAGCGAAGTAGTACCGTGAGGGAAAGGTGAAAAGAACCCCCATCGGGGAGTGAAATAGAACATGAAACCGTG
AGCTCCCAAGCAGTGGGAGGAGAATGTGATCTCTGACCGCGTGCCTGTTGAAGAATGAGCCGGCGACTCATA
GGCAGTGGCTTGGTTAAGGGAACCCACCGGAGCCGTAGCGAAAGCGAGTCTTCATAGGGCGATTGTCACTGC
TTATGGACCCGAACCTGGGTGATCTATCCATGACCAGGATGAAGCTTGGGTGAAACTAAGTGGAGGTCCGAA
CCGACTGATGTTGAAGAATCAGCGGATGAGTTGTGGTTAGGGGTGAAATGCCACTCGAACCCAGAGCTAGCT
GGTTCTCCCCGAAATGCGTTGAGGCGCAGCAGTTGACTGGACATCTAGGGGTAAAGCACTGTTTCGGTGCGG
GCCGCGAGAGCGGTACCAAATCGAGGCAAACTCTGAATACTAGATATGACCCCAAAATTACAGGGGCCAAGG
TCGGCCAGTGAGACGATGGGGGATAAGCTTCATCGTCGAGAGGGAAACAGCCCGGATCACCAGCTAAGGCCC
CTAAATGACCGCTCAGTGATAAAGGAGGTAGGGGTGCAGAGACAGCCAGGAGGTTTGCCTAGAAGCAGCCAC
CCTTGAAAGAGTGCGTAATAGCTCACTGATCGAGCGCTCTTGCGCCGAAGATGAACGGGGCTAAGCGATCTG
CCGAAGCTGTGGGATGTCAAAATGCATCGGTAGGGGAGCGTTCCGCCTTAGAGGGAAGCACCCGCGCAAGCA
GGTGTGGACGAAGCGGAAGCGAGAATGTCGGCTTGAGTAACGCAAACATTGGTGAGAATCCAATGCCCCGAA
AACCTAAGGGTTCCTACGCAAGGTTCGTCCACGGAGGGTGAGTCAGGGCCTAAGATCAGGCCGAAAGGCGTA
GTCGATGGACAACAGGTGAATATTCCTGTACTACCCCTTGTTGGTCCCGAGGGACGGAGGAGGCTAGGTTAG
CCGAAAGATGGTTATCGGTTCAAGGACGCAAGGTGACCTTGCTTTTTCAGGGTAAGAAGGGGTAGAGAAAAT
GCCTCGAGCCAATGTCCGAGTACCAGGCGCTACGTCGCTGAAGTAACCCATGCCATACTCCCAGGAAAAGCT
CGAACGACCTTCAACAAAAGGGTACCTGTACCCGAAACCGACACAGGTGGGTAGGTAGAGAATACCTAGGGG
CGCGAGACAACTCTCTCTAAGGAACTCGGCAAAATAGCCCCGTAACTTCGGGAGAAGGGGTGCCTCCTCACA
AAGGGGGTCGCAGTGACCAGGCCCGGGCGACTGTTTACCAAAAACACAGGTCTCCGCAAAGTCGTAAGACCA
TGTATGGGGGCTGACGCCTGCCCAGTGCCGGAAGGTCAAGGAAGTTGGTGACCTGATGACAGGGGAGCCGGC
GACCGAAGCCCCGGTGAACGGCGGCCGTAACTATAACGGTCCTAAGGTAGCGAAATTCCTTGTCGGGTAAGT
TCCGACCCGCACGAAAGGCGTAACGATCTGGGCACTGTCTCGGAGAGAGGCTCGGTGAAATAGACATGTCTG
TGAAGATGCGGACTACCTGCACCTGGACAGAAAGACCCTATGAAGCTTCACTGTTCCCTGGGATTGGCTTTG
GGCCTTTCCTGCGCAGCTTAGGTGGAAGGCGAAGAAGGCCTCCTTCCGGGGGGGCCCGAGCCATCAGTGAGA
TACCACTCTGGAAGAGCTAGAATTCTAACCTTGTGTCAGGACCTACGGGCCAAGGGACAGTCTCAGGTAGAC
AGTTTCTATGGGGCGTAGGCCTCCCAAAAGGTAACGGAGGCGTGCAAAGGTTTCCTCGGGCCGGACGGAGAT
TGGCCCTCGAGTGCAAAGGCATAAGGGAGCTTGACTGCAAGACCCACCCGTCGAGCAGGGACGAAAGTCGGC
CTTAGTGATCCGACGGTGCCGAGTGGAAGGGCCGTCGCTCAACGGATAAAAGTTACTCTAGGGATAACAGGC
TGATCTTCCCCAAGAGTTCACATCGACGGGAAGGTTTGGCACCTCGATGTCGGCTCTTCGCCACCTGGGGCT
GTAGTATGTTCCAAGGGTTGGGCTGTTCGCCCATTAAAGCGGTACGTGAGCTGGGTTCAGAACGTCGTGAGA
CAGTTCGGTCCATATCCGGTGCGGGCGTTAGAGCATTGAGAGGACCTTTCCCTAGTACGAGAGGACCGGGAA
GGACGCACCTCTGGTGTACCAGTTATCGTGCCCACGGTAAACGCTGGGTAGCCAAGTGCGGAGCGGATAACT
GCTGAAAGCATCTAAGTAGTAAGCCCACCCCAAGATGAGTGCTCTCCTATTCCGACTTCCCCAGAGCCTCCG
GTAGCACAGCCGAGACAGCGATGGGTTCTCTGCCCCTGCGGGGATGGAGCGACAGAAGTATTGAGAATCCAA
GATAAGGTCACGGCGAGACGAGCCGTTTATCATTACGATAGGTGTCAAGTGGAAGTGCAGTGATGTATGCAG
CTGAGGCATCCTAACAGACCGAGAGATTTGAACCTTGTTCCTACACGACCTGATCAATTCAATCAGGCACTC
GCCATCTATTTTCATTGTTCAACTGTTTGACAACATGAAAAAACCAAAGGCCTCTGCCCTTCCCTATCTATC
CAAGGGAGGGAAGGGCAGAGGCCTTTGGTGTTCCTTCCAGTCAAGAATTGGGGCCTCACAATCACTAGCCAA
TATTTCTCTCATTCTCATGCCTTTCTTTGTTCATGGTTCGATATTCTGGTGTCCTAGGCGTAGAGGAACCAC
ACCAATCCATCCCGAACTTGGTGGTTAAACTCTACTGCGGTGACGATACTGTAGGGGAGGTCCTGCGGAAAA
ATAGCTCGACGCCAGAATGATAAAAAGCTTAACACCTCTTATTTTACTTAAAAAAAAAATGCAAAGGTCCTC
TTATTCAAAACCCCAATTATGACATCTCTTCTCTCCCCCTTCACACCTCAGAACGCACTGTTCTTATAGAGA
GAAACGCACTTTCACATCTTCTTAACCCGAAAGCTGAGGAGAGGTTCCTTTTTGAGGGTACTCCCGGGAACA
GATCCAGTAGAGACGGGGTGGGGCCTGTAGCTCAGAGGATTAGAGCACGTGGCTACGAACCACGGTGTCGGG
GGTTCGAATCCCTCCTCGCCCACAACCGGCCCAAAAGGGAAGGACCTTTCCCTCTGGGGGTAAGAAAATCAT
GATCGGGATAGCGGACGCAAAGCTATTGAACTTGGGTATGGTCTTTTGTCGAAATGGAATGGCCTTACTTTT
TATTTATTTTATCGTGAAGGCTTTTATATTACATATAGTAACCATACTCGAATTAGCATATTTGTGTTTTAC
TCCCCGTAACTCTTCCTCAGCCAGGCTTGGGCAGAATAGCAGAGCAAGTACAAGTATTAGTAGCATAGCAAA
AATGCGTTCCTCGTCATTAATATGTTTGCTCGCGTTAATTGTGGTCTATCGGGAGAATCGATGACTGCATCT
TTGATGCACTGCTAGTACATCATCTGATAATTCTTAATTGGCTAGTTGTAAATAGACACAGGGCTATTTACA
AGGGATTACCTCGGATCTACACCGAGGTATTGACGGTGATTTTCAAATATCGTAAAACAGAATGTGATACGA
TGAGATAGAATGCAATAGAAACAAAGACAGGGAACGGGTTACCTACCCCTACAAAGCGAGCCCTTTAATTCA
ATTCTTCATTCTTTAATGAAATTAAGAATCAATCAAATCTCCCCAAGTAGGATTCGAACCTACGACCAATCG
GTTAACAGCCGACCGCTCTACCACTGAGCTACTGAGGAACAACGGGAGATTCGACCTCATAGAGTTCAACTC
CCGTTCTCAACCCATGAGTTCGAAGCTTCCTTCGTAACTCCCGGAACTTCTTCGTAGTGGCTCCGTTCCATG
CCTCATTTCATAGGGAACCTCAAAGTGGCTCTATTTCATTATATTCCATCTATATCCCAATTCCATTCATTT
AATATTTCTTTGGTGTGATTGACATAAGAGATGTCATTCAATCGAAGAAGATGGTATCGTTGACATAAGAGA
TGTCATTTATAGTCTATCTCTTTCGATATATGGAAAGTTAAGAAATCATCATATAATAATCGAGAAATTGAA
ATATAAAAGAAAAAAGGGAGGTTTGTGATGATTTTAAAATCTTTTCTACTAGGTAATCTATTATCCTTATGC
ATGAAGATACTAAATTCGGTCGTTGTGGTCGGACTCTATTATGGATTTCTGACCACATTTTCCATAGGGCCC
TCTTATCTCTTCCTTCTCCGAGCTCGGGTTATGGAAGAAGGAACCGAGAAGGAGATATCAGCAACAACGGGT
TTTATTACGGGGCAGCTCATGATGTTCATATCGATCTATTATGCGCCTCTGCATCTAGCATTGGGTAGACCT
CATACAATAACTGTCCTAGTTCTACCGTATCTTTTGTTTCATTTCTTCTGGAACAATCACAAAAACTTTTTT
GATTATGGATCTACTACCAGAAATTCCATGCGTAATCTCAGCATTCAATGTGTATTCCTGAATAATCTCATT
TTTCAATTATTCAACCATTTCATTTTACCAAGTTCAACGTTAGCCAGATTAGTCAACATTTATATGTTTCGA
TGCAACAACAAGATGTTATTTGTAACAAGTAGTTTTGTTGGTTGGTTAATTGGTCACATTTTATTCATGAAA
TGGGTTGGATTGGTATTATTCTGGATACGGCAAAATCATTCGATTCGATCTAATAAGTACCTTGTGTCAGAA
TTGATAAATTCTATGGCTAGAATCTTTAGTATTCTCTTATTTATCACCTGTGTCTACTATTTAGGCAGAATG
CCATCGCCTATTGGTACTAAGAAACTGAAAGAAACCTCAGAAACGGAAGAAAGGGGAGAAAGAAGGGAAGAA
AGCGATGTAGAAACAACTTACGAAACGAAGAAGACGAAACAGGAACAAGAGGGATCCACTAAAGAAGACAAA
TATAGCCCGGTTTACGAAGATTCTTATCTTGATATCCATCAAGATAATTGGGAATTGGGAAAACTTAAAGAA
GAGAAAACTTATTTTTGGTTTGAAAAACCTATTGTAACTTTTCTTTTCGATTATAAACGATGGAACCGCCCA
TTGAGATATTTAAAAAATGATAGGTTTGAAAATGCTATACGAAATGAAATGGCACAATATTTTTTTTATATA
TGCCCAAATAAAGGAAAACAAATAATCTCTTTTACATATCCGCCGAGTTTATCAACTTTTTCAGAAATGATA
GAGCAAAAAATTTCTTTGTACACGACAGAAAAACTATCCCACGAAGACCTATATAATTATTGGGTTTATAAC
AATGAAAAAAAAAAATACAACTTAAAGAACGAATTTATAAGTAGAATAAAAATTCTAGAAAAAGAGAAAGGA
TCTTTTACTTTTAATATACTAGAAAAAAGAACCAGATTGTGTGATGATGAGCATGAACAAGAATATTTGCCC
AAAATGTATGATCCCTTTTTGAATGGGCCTTATCGTGGAACAATAAAAAAATTAGATTCACATGAAATCATG
ACTGATTTAATAACTTCAAGAGCGGATTCCATAGAAATATTGTGGATAAATAAAAnnnnnAGGATACATAAA
AAAAATAAAAGAATAGATAAGACGAGATTCGTCCACCTCCCATATATTTAATTCCTTCACCTATAAAGAAAT
TAACAACACCAATCCCATTTATCATTCCATCAATTATATGTCTATCAAAAAACTTAACTAGTTTAGCTAATT
CTCTTACATTCCCAGTAAAAATTTTAGTATAAAAAATATCTATATAACCACGATTATATGACCAGTTATATA
TCACATTTTTTATTAGGTCCAAGAAAATTATCTTGCGGTTCTTCTTCACAAATGAATTGACTAAGCTCAAAT
TCTGTAAAGATGAATAAACAGATCCATATAAAATGGAAGCTATAAATAATCCAAAAAAGGCTATACTTACTG
AAAAAACCGCATTTTTTAAAAAATCATAAAAATCCGAAGACTCATTTTGATGAAAAAAATTTGTAGATGGAG
TTAACCACTTTGACAATAGATCAGAATCTATTCTACCAAAATCAATTCCGATTGCTCCAATGAATAAAGTAA
ATAATACCAATATAAGCATGGGAAACAACATAGCATTGTCCGACTCGTGAGGATAGGTGTAAGTATGTTTAT
TTCTAAAGTAAGTACTAAAGTATCGTACTCTATTTTTAAAATTATTTTCAATATGATATGTATTTTTTGAAA
AAAAAGAAACCTTAGTATTCATTGTTGAAAACAGTAATTTTTTTTTTTCTTTGGGTAATTCTTTTCCCCATA
AAGATATTGAATAGAAAGAACTATTTTTAGCGTTACTGTAATTTTGAAAATGAATACGCAAATGCCCATCAA
AGGTAAGTAAATACATTCGAAACATATAAAATGAAGTAAATCCTACTGTAAATGAAGCGATTATTGAAAAAA
TTGGTGAATACAACCAACTATCATTAAGAATTTCGTCTTTCGACCAAAAACAAGCAAGAGGTGGAATACCAC
AAAGAGAAAGTGTACCTAATAAAAAAGTAATTCTTGTAATCGGAATATATTTTGTTAATCCCCCCATAAGAA
CCATATTTTGACTTTTATCTGGCGAAAATCCAACAATGGATTCCATTGAATGAATAATTGATCCAGATCCTA
AAAACAATAAAGCTTTCGAATAGGCATGAGTGATCAAATGGAATAAAGCAGCCCTATAAGAACCTATACCCA
GAGCTAACATAATATAACCTAATTGAGACATGGTTGAATAAGCTAAACTTCTTTTAATATCTCTTTGCGCAA
AAGCCAAAGTAGCTCCTAATAATACTGTTATTACACCTATTAAGGAAATAAGATTCATTATGTAAGGTATGA
CTATGAAAAGAGGAAGAAGCCGAGCTATAAGAAAAATTCCTGCTGCTACCATAGTAGCAGCATGTATAAGAG
CCGAAATGGGAGTGGGTCCTTCCATAGCATCAGGTAACCATATGTGAAGGGGAAATTGTGCGGATTTAGCAA
CTGCGCCAAGGAATAAAAAAGAAGCACAAAGAATAACAAATAAAGAATCTACTCCATTATTATGAATTAAAT
TAGTAACTATTTCGAACAAATCCCGAAATTCTAAACTACCCGTTATCCAATAAAATCCTAAAATTCCTAATA
ATAAACCAAAATCCCCTATACGATTGGTTACAAAAGCTTTTTGGCAAGCACTTGCTGCAATTGGTCGTGTGA
ACCAAAAACCTATTAATAAATATGAACACATTCCTACAAGTTCCCAAAAAATATAAATTTGTATCAAATTAG
AACTAGTAACTAATCCCAACATAGAAGTATTAAAAAAACTCATATAAGCAAAAAATCTCAAATATCCTTGAT
CATGAGACATATAATTATCACTATAAATAAGAACCATGATTCCAACAGTAGTAATTAATATTGACATAATAG
AAGTAAGCGGATCAATCAAATGTCCAAACTCTAAAGAAAAATCATTATTGACAGTCCAAGACCATAGATATT
GATAGATAAAATTTCCGTTTATTTGCTGAATAGAAAGATTAACAGAAAACACCATAGCTGTAGTTAGCATCA
AAACACTCGGAAAAACCCACATACGTCGAATATTTTTTGTTGCTGCAGGAATAAGCAGAAGTCCAAATCCTA
TTAACATAGTAACAGTAAATGGAAGAAAGGGTATTATCCATGCATATTTATATGTATGTTCCATAAAAAAAC
ACAAATTTTCGTTTTTTTCTTATATTATAATTATTTCCGATTCACCAATTTTTATTGTTTTCTTCAAAAGCA
ATAAAAAAATTAACAAAAAAAGATATGAAACCTAAAATATTCTTATTTTAAATTTTTATTACTTTTGAAGAT
ATTTTAAAAAATTTTGCAACTATACTCGAATTTTATTCTAGTAATATGTAACCATATCGTATACTATAGTAA
GCAAAGTAAAAAAAAATAACTATACCAGTAGAATATGGATATTATAGTATGCATTAATAAATCAACTAATTC
TTCTAGTAAATTTTTTTGTAATAATTACCTAATTTATATTTTTTGTAGAATTGGTTGATTGGCTTTCAATCC
AATAAAATAATAAAATATCAGAAAACTTATAAAACTCCTTACTTCTTATATTCTAGAACTGCCATAAAAAAA
ACTAAAAATGAAAGTTCCTTTTCTTAGCTAACGGAATGTCTTGTTTAACATATTAACTACTAGAAAATTCCT
TTTACAATTTTACTTTCTTTTCTTCTATTTTTTCCTAGTTTTTTATATATGTAACACACATGTATATATATA
AACAATATATTTTTATTATTAATATATTTTTATTATTTATATTATAAAAAATAAATATTATCGACGGATATA
ATATAAAAAATGACAATGACTAAGACAACAATCCATATTGAGCATTACATGTCTTTCACATACAACAATAAA
AAGGAATAACTCTTTTGTTTATGGCAGTTCCAAAAAAACGTACTTCTATATCAAAAAAACGTATTCGTAGAA
ATATTTGGAAGAAAAAGGGAGATTTAGTTGCAATAAAAGCCTTTTCTTTAGCAAAGTCAGTTTCTACGGGAA
ATTCAAAAAGTTTTTTTGTGCGGCAAACAAATAATAAAATCTTGGAATAATTTGAATTCCGTGATTTAAATA
ACTTTTATATATTTAGAATATGAAAAATTTGCATTAACTTATGTATTGACCTCCTCAAGATTAGTTAGAACT
AGCTAATATTTTATGTCGAATACGAACTTATCTGTCTACTAGTTTGGTTCTAAGTATTATTTTATTTCTTTT
CCCAGTAGAAAAATATTTTTTCCATTAGGAAAAGAAATAAAATGTAATTATGATGAATATTAAAACTATTTT
GTTTTATTATATGTGTATCTGAAGATCAAATGAAATTCGTTTCGTTTACTAAGTATTATCCTATATTTAAAT
TATGTACATAACAAACAACAAAGAGTATATAAACAAATAATATATTATTATATTTTATATAATTAATTAACA
TTATATATATTTTATATATTTATATAATTAGAATAATTAATGAAATTACATTAAGTATATTAAATAAAGTAC
ATTAAAAAGTAGACTAAAAACAATATTTTTAGAAAAAAAGTCCTTTAATTTATAATTTCATTTATTAAATTT
AGTAATTTAATTTTTATATGTATAAAATCCTATTTATTTAATTTATATTTATTTTAATTAAAATAAATATAT
TTCTAAGTTTTATAAGTGTTATTAATACTTTAGTTTAAATTAAACAAAAGAATTGAAAGGAACCCTTATTCA
TCTATTCTAATGTTTCCTAAAATATAACTATATCGGATTCTATAATCTCCATCTAGACGATTCAACATGAAT
TGACTATTATTATTTCAAGTAAGCCGCTATGGTGAAATTGGTAGACACGCTGCTCTTAGGAAGCAGTGCTAG
AGCATCTCGGTTCGAGTCCGAGTGGCGGCATACTATAAAAGAGATAGAATGGATCTTATCTTATAATGTATT
TAATTCCCGATTTCCATTCTGTAATGAGACCCTTTTTATGTATGATATTTGCGACTTTAGAACATATATTAA
CTCATCTCTCTTTTTCGATCGTTTCAATTGTGATTGCGATTCATTTGATGAATCTATTAGTTCAAGAAATCA
TCGGATTACGCCATTCGTCGGAAAAGGGAATGTTAGCTACTTTTTTATCTCTAACAGGATTATTAGTTATTC
GTTGGATTTATTCGAGACATTTTCCATTAAGTAATTTATACGAGTCATTGATCTTCCTTTCGTGGAGTTTTT
CCATTATTCATATAGTTTCCAAACTATGGAATCATAAAAATGATTTAAGCACAATAACCGCGCCAAGTGCTA
TTTTTACTCAAAGTTTCGCTACATCTGGTCTTTCAAGTAAAATGAATCAATCAGCAATATTAGTACCTGCTC
TACAATCTCAGTGGTTAATGATGCATGTAAGTATGATGTTATTGAGCTATGCGGCTCTTTTATGCGGTTCAT
TATTATCAGTCGCTTTTTTAGTCATTACATTTCGAAAAAACATCGATATTTTTTTTAGAAGCAAAAATTTAT
TAATTAAGTCATTTTTCTTTGGAAAGATCGAATACTTGAACGAAAAAAGAAGTGCTTTTAACAACACTTCTT
TTCTTTCATTTCCAAATTATTATAAATATCAATTAATTCAGCGTTTGGATTATTGGAGTTATCGTGTTATTA
GTCTAGGGTTTACCTTTTTAACCATAGGTATTCTTTCTGGAGCAGTATGGGCTAACGAAGCATGGGGGTCTT
ATTGGAATTGGGACCCCAAAGAAACTTGGGCATTTATTACTTGGACCATATTCGCGATTTATTCACATACTA
GAACAAATCAAAGTTCTCACGGTACGAATTCGGCACTTGTAGCTTCTATAGGATTTATTATAATTTGGATAT
GCTATTTTGGGATCAATCTATTAGGAATAGGTCTACACAGTTATGGTTCATTCACATAAAATCTAATGGAAT
TGCAAAAATTCCATGCGGAATAAGTAAGACGTATATAACGAAAATTTGTGCGAGTTTTTAAGAACTGTTTGA
ATCTTAATTCAAACGGTTCTCAAAAACTTGGGATACATTTTTCCAATTCACTTTTTTATTATTTTTTTTTCG
TTGTACAGTGAATAGTTTTAAAAATCTTAAAATTTCAAATTTTAAGACTTTCTATCTCATTAAGAAAAAAAA
TTATCTATAAAAATAATTAGATAGGATAGCTTGTATCTTGTCAACTGATAAAGAAAGAACGAAATCAGGATA
AATACCAACTCCTATTACGGGTAAAAAGATACAGATCGAAACAAATAGTTCTCGTGGTCCAGAATCCACGAA
ATTTGAGTTTATAACATTGAAAAAATTGTATCCATAGAACATCTGACGTAACATAGATAACAAATAAATAGG
AGTTAATATCATTCCAATTGCCATTACAAGGGTAATTAATATTTTTGGCATTAAAAGATATTTTGGGCTGGT
AATGAGTCCAAAAAATACTAATAATTCCGCAACAAAACCACTCATTCCCGGCAATGCAAGAGAAGCCATCGA
GAAACTACTAAACATGGTAAATATTTTTGGCATTGGAATGGATATCCCCCCCATTTCGTCGAGATAAACAAG
ACGTATTCTATCACAACTCATTCCTACCAAGAAAAAAAGTGCAGCACCAATAAATCCATGAGAAAGTATTTG
TAAAACGGCTCCGTTGAGTCCCATGTCGGTTATAGAACCGATTCCTATAATTGTGAAACCCATGTGAGATAC
AGAAGAATAGGCTATTCTTTTTTTTTGATTGCGTTGACCAAGCGAGGTTGAAGCTGCATAAATTATTTGGAT
TGCCCCTACTATCACCAACCAAGGAGAAAATATAGAGTGAGCATGTGGTAATAATTCCATATTGATACGAAT
CAATCCATATGCTCCCATTTTTAATAAGATTCCCGCTAGAAGCATACATGTACTGTAATGTGCTTCTCCGTG
GGTATCTGGTAGCCATGTATGTAGGGGTATAATCGGTGATTTGACAGCATAAGCAATAAGGAAGCCCAAATA
TAATATTATTTCTAATGTCACAGGATATGACTGATTAGTTAATCTGTCAAAATCCAATGTAGGTTCATTGGA
ACCATATAAACCCATACTTAGAACTCCTATTAAGAGAAAAATGGAACCCCCCGCAGTGTACAAAATAAACTT
TGTAGCCGAGTACAAACGTTTCTTTCCTCCCCACATAGATAAAAGTAAGTAAACAGGAATTAATTCTAACTC
CCACATGATAAAAAAAAGTAAAAGATCCCTAGAAGAAAATAATCCTATTTGACCACTGTACATTGCTAACAT
CAGGAAATAGAACAATCGCGAATTTCGAGTAACAGGCCAAGCTGCTAAAGTAGCTAAAGTAGTGATAAATCC
TGTTAGTAAAATAGGTCCTATAGAAAGTCCGTCGATTCCCAGTCTCCAGTGAAAATTGAAAACATTTATCCA
TTTAGCATCCTCTTCTAATTGAATTAATGGATCGTCCAATTGGAAATGATAACAGAACACATAGGTTGTTAT
AAGAAGTTCTACTAAACAAATACATATAGTATACCACCTAAATACCTTATTTCCCCTATGAGGTATAAAGAA
AATTGAGGAACCCGCGAATATTGGCAAAACTACAAGTATTGTTAACCAAGGGAAATAACTCGTGATAAAGAC
AAGATACATTTTGACCAAAAAGCCCGTGCTCAAAAGAATATATTCTTTTGAGCACGGGCTTTTGTCGGTAAA
AAGGAATCAAATGATTCAAGTGGAATTTATTATAACGTATCAATAAGATAGACCCATGCTGCGAGTTGTTTC
ATGCCATAAATAAACACGGACACTCAAAAAATCTGTTGGACAGGCGGATTCACATCTTTTACAACCTACACA
GTCTTCGGTTCTTGGCGCGGAAGCTATTTGCTTCGCTTTACATCCGTCCCAAGGTATCATTTCCAATACATC
TGTTGGACAGGCTCGTACACATTGAGTGCACCCTATACATGTATCATAAATTTTTACTGAATGTGACATTGG
GTCTATAAATTCCAGTTTTTAACATAAAAAATTTGCGATCTGGTAAAGTAAAAAAACGAATTATAAATTATA
AAATTATAAATTTTATATATATTTCCATTTTATTTATATATAGAAACCAGATGAATCAATGATTTATCAAAA
AAAATCTTAAGAATCGAAATTTTTATAAATCTGTTCATGAGAAGGGACCAAGAAACTTTGATTTATCTTTCA
ACAACTAGGATCATATGAGTCACATGAATAACACGTGCGACTTCACGTTGGCTAAGAGATCATCAATATTTC
AATAGTAAATATTTCAATATATTATAGTAATATATTGAAATATTACTATACATATTAGTATTATACATATTA
GTATTATTTTTAAATAAATAAATAAAATACTGAAATGATATTTTATAGAAAATTTTTTCTACAATTTATATA
TATATATTATTTATATAGTTATGGCTAATTCTTCAACAAACTCGATTGATTAATACGAGTTGATTTTCTGTT
ACGATAGATTGACGAAACAATAGCTAGCCCAATAGCAGCTTCCGCTGCTGCAATGGCTATAATAAAGATTGC
GAAAATTTCTCCTTTTAATTGCCGACTATCAAATATATCAGAAAATAGTACGAGATTAATATTAACCGAATT
AAGTATAAGTTCAAGACACATAAGTGCTCTAACCATGTTTCGACTTGTGATCAATCCATAGATACCGATCGA
AAATAAATAGACACTCAAAAAAAGTACATGTTCGAACATCATTGACTAACTCCTGATCAACCTCGATTCGTT
TCAATATGAAACAAAATTCAACCAAAAAAAGGGAATATTGATAGTAGATTCAACTAAAAATTTTTTTAATTC
TAACTAAACTATTTATTATTGACGAGCCATAGTAATTGCGCCTATCAAAGAAACTAAAAGAATTATAGAAAT
GAGTTCAAACGGAAGATAAAAATCTGTTGATAAATGAATTCCAATTTGTTGAACGTTGCTTATAAAGTCTTG
CTCTATAATCTGATTTGATCTTGTAGTCCAAATAATTCCGTACCATGCCGTATCTGCGATAGTAGTAATTAG
TGAAAAAATAATACTTATACAAACCAGTGAAGTCACCCCATCTCCAATAGTCCAAAAATAGGAGTCGTTGGA
ATATTCTGAACCATTCACGAACATAACAGCAAATATGATTAAGACATTTATGGCTCCCACATAAATAAGAAG
TTGGGCGGCAGCTACAAAATAGGAGTTTGATGAAATATAGAATAAAGATATACAAACAAGAACCGATCCTAA
CGAAAAGGCGGAAAAAATTGGATTAGTAAACAATACTACTCCTAGACCTCCTAATATAAGAAAAGATCCCAG
AAATACTACAAGTATATCATGTATTGGTCCAGGTAAATCCATTATTATAAGAGAAAAATAAGTCAAAATATT
TCATGACCTTACTAAATAGTCCAGGAAAGAGAGGGGTGTTCCCCTTAAACTTTTTTCTTATATATGTTATAT
ATTTTTTCTTATATATGTTATATATGATAAGTTTCTAATGGAATTTAATCTTAATATGGATGGATTACTGTG
AATATAGATAAAGTTATTAAAATCATTAAGAAAACACATATTCGCAGTTTAAATCAAAGAGCTATTCTCAAC
AATTAATGGTTAATAAGTTTATTAGTTTATGACAAAAAGGGCTACTTGTTTCCCTTTATCTTTATATAAAAA
ATATTATATTAGTAATCAGTAATCGTTCTTGAATCAAGGGGTTTATCTTTATCCATTTTAATTTGACTGGAA
TTCATAACTGTTTGAATTGTGTAATCTCCAATTACTGACATCGGTAATCGACCTAATGCAATTTGATTATAA
TTTAATTCGTGACGATCATAAGTTGAAAGTTCATATTCTTCAGTCATCGATAAACAGTTTGTTGGACAATAC
TCGACACAATTACCACAAAATATACAGACTCCAAAATCAATACTATAATTAAGCAATTGTTTCTTTTTAATC
TCTCTTTTAAACCGCCAATCAACAACGGGTAGGTCTATGGGACATACACGAACACATACCTCACAAGCAATA
CATTTATCGAATTCAAAGTGAATTCGACCGCGGAAACGTTCTGATGTGATCGATTTTTCATACGGATATTGA
ATAGTTACAGGTAAACGATTTGTATGGGATAAGGTAATTATGAAACTTTGACCAATGTATCTTGCAGCTCGT
ATTGTTTGTTGACCATAATTTATGAACCCGGTCACCATAGGGAACATATTGTGGATCTCCGTGAATAATTTG
ATGTTTCTTTCTCTTGTTTAAGATCAGTTATGAATGGAGCGTTATCTTATTATATTCTTTATAGGTAAATAA
GTTGGGAAGAAGTTGTCAATAATAGATTACCCAGAGAAATAGGTAAAAGAAATTTCCATCCAAAATTTAAAA
GTTGGTCCATTCTCAACCTAGGTAAAGTCCATCTTGCTGTGATAGGAACGAACAAAAACAAATAAGCTTTAG
CTAATGTAATAAATATACTAATTGTTATTCCAAAAACTCCCGTCATTTTTTTTATTCCTAAAAGTTCAGGAA
TAGATATATACGGAATAGAAAAATTCCACCCGCCTAAGTAAAGAACTGTTATAAATAATGAAGAAACTAACA
AATTTAGATAAGAAGCAAGGTAAAATAGAGCGTATTTAATACCCGAATATTCTGTTTGATAACCTGCTACTA
ATTCCTCCTCCGCTTCTGGTAAATCAAAAGGTAATCTCTCACATTCTGCTAGAGAAGAAATTAGAAAAACAA
CAAACCCTATAGGCTGACGCCACAGATTCCACCCCCAAAAACCATATTTTGACTGTGCCTCAACTATATCAA
CTGTACTTGAACTGTTAGATAATCATAGTCGATAATAACATTACTGTTCCTATCGCTATTTCAAAACCGTAC
ATGAGACCTCAGCTTCATACGGCTCCTCTATGGTCACAAATAAATGTAAATACTTGTTCGGTATTATTGTAA
TTTTTAGATTTTTATTCTAAATAGAATAACACCGGGGAGTCCAAAATTAGACCAACGAAATTCCGTCTGCTA
GAATAAAACTTCTGAATTGATCTTTTCCATTAAAATTTAAATTTCTCTTTATTTGGTAATAACTTAATTCTT
AAATAAAATACTTGTTATATCAATAAATTAGGTTTTATCAATAACTCTAAAGAAAGAATTAATTAGAAAGAA
TTGATCATTAATTCCCAATTTATGATTAAGAATTCCATGTATGTGTATAGATATTAATATAAATGGGGAAAA
GAAATAAATATCCTGTATCATATTTTTTTGTTTAATTTTTTCCATTCAATATTTTTCATTCTATTTCTTTTA
CTCCTGTCCTATTCTTCTTTCTCAGAGGAGAGGAGGTATTCTGAAAAAAAAAGGATTAATTCGTTTTTTATA
GTCATTTCTTTAATCAGTGAATAGGAGCATACTCGAGATCGGAATCGTGGAGAAGTACTACTTGGTCATTTC
TACCAATTTTTAATCCTCATTATGATTCGTTTTATCCAAAGTTTTATGAAAAAATACTCTTTTTATATCTTA
CCTTATCTACATTACTAATCTTTTGTGTACCTTGGTGTTCCTAACTGTCCACTGATTTTTGATTGATCCCCG
GTATGGTAATAAATACGACACAGTAGTAGAAACCCCATACAGTTGATCTTTTATACCCGCTTCAAGGTATGA
TAATGGGTCAAATAATCTTAATCTTGGGGTAAACAGTTTATACTGCTTATGTTTATATTCTCGTACATAGGG
AATGAGATTTAATCCTCTTACTGCAAATTTATAAGCAGTTTGCTTTTACTCATCTAACTATCTAGCTAAATT
CATCAACCCTAATGATAAAAAAAATAAAATATCCATTGAATATATTAAATTTCTTTATTATATTTCTAGAAA
AGAGGGAAAATAATAATGTTCTGCCGAATCACACGTAGAGATATTGATAACACACATAGAGTTAATGGTATT
TCATAACTGATAGATTGAGCAGCAGCCCGTAGACCACCTGAAAAAGAATATTTATTATTCGACCCATATCCT
GACATAAGAAGTCCAATAGGGGCAATACTTGAAATGGAGATCCATAAAAAAACGCCTATACTGAGATCGGCC
AAAACAAGGCGATATCCAAAAGGAATTACTAAATAACTTAGTAGAACAGATATTACCGCTATAGACGGTCCC
GCGCTGAACAAACGAATATCTCCTCTAGATGGAAGGATATCTTCTTTAAAAAGTAATTTGGTTCCATCTGCT
ATAGCTTGAAGAATTCCCAATGGACCGGCATATTCAGGCCCAATGCGTTGTTGTATTGCTGCAGATATTTCT
CTTTCTAACCACACAATTACTAGTACCCCTGTTGTTATTCCCAATATAAGGGCGAAAATAGGAACAAAGATC
CATATGAGTCCATAGACTTCTTTTAAAGATTCCGATCTATAAAAAGAATTGATAGCTTGTACTTCCACTTCT
GTCATATCAATTATCATTTCAACGATCAACTTCTCCCATAATGATATCTATACTACCTAATATTGTCATGAT
ATCCGCCAATTTCATTCTTTTAACTAGTTGAGGGAGAATTTGCAAATTGATAAAACCGGGTGGACGAATTTT
CCATCTCCAAGGGAAAACACTACTATCTCCTATCAAAAAAATTCCTAATTCTCCTTTTGGGGCTTCTACTCT
CACATAAAGTTCTTGCTTCGACAATTCAAAATTGGGTGAAAGTTTTTTAGTAATAAATCTATATTCAAAATT
ATTCCATTCGGAATTTTTTGCTTTATCAAAACGTCGGACTTCTAAATTCTCATAAGGTCCTCCAGGAATTCC
TTCTAGAGCCTGTTGAATAATTTTTATAGATTCCTTCATTTCACCGATTCGCACTAAATAACGAGCTAGTGA
ATCTCCTTCTTTTTGCCATTGGACTTCCCAATCAAATTTATTGTAACATTCATAACTATCAACTTTACGAAG
ATCCCATTGGATTCCAGAAGCTCGTAACATTGGTCCTGATAAACCCCAATTTATTGCCTCCTCTCCACCAAT
AATGCCCACTCCTTCAACGCGTTCCAAAAAAATAGGATTCCGCGTAATAAGTTTTTGATATTCAACAATTCC
TGTTAAAGAATAATCGCAAAAATCCAAACACTTCTCTATCCAGCCATAAGGTAGATCAGCAGCAACTCCACC
AATACGGAAATAATTATGCATCATTCGCATACCTGTAGCGGCTTCGAATAGATCATATAACAATTCCCTTTC
TCTGAAAATATAGAAAAAGGGAGTCTGTGCACCGATATCTGCCATAAAAGGTCCAAGCCATAATAAATGAGA
AGCTATACGACTCAGTTCTAGCATAATTACTCTAATGTAACTGGCTCTTTTAGGTACTTGAACGCTTTCTAA
TCGTTCTGGTGCATTTACTGTTATTGCTTCTGTGAACATAGTGGCTAAATAATCCCACCGTGTTACATAAGG
CAAATATTGTATAATTGTGCGATTTTCCGCTATTTTTTCCATCCCTCTATGTAAATAACCCAATATAGGTTC
ACAATCAATAACATCTTCACCATCGAGAGTAAGGATTAGTCGAAGAACACCATGCATTGATGGGTGGTGAGG
ACCCATATTAACTATCATGAGATCCTTTCTTGTAGCCGGTACAGTCATAACTTTTTTCCTTAATTCAATTCA
TTATTCCATTAATTTAGCAAAATGAAGTTTATCAAAATGAAAAATCTAATAACTAAAGAAAAAATTAAAACC
AATCTTAAACTTCAAATTAATGAGTTTTTGACTCCCGAATACCCAATTGGGTAATCAATTTCTTATAACGTA
CTCGATTTTTCTTTGACAAATAATCCAACAGCCGTTGACGTTTTCCCAGAATTTTTCGTAGACCCCTTTGTG
ATAAAAAATCTTTTTTATGTAATTTTAAATGTGAAGTAAGTTTCTGTATCTTATCGGTGAAACTAAATACTT
GAAATTCAACAGATCCACAGTTTTTTTCTTTTTCTTGTCGAATAGATGAGATGAATGAATTTTTTACCATAA
AAATAAATTTTTATTTTTTTTTCTTTTACGCAGATTTTACCGATCAGGAAAAATAAAAATTTTTATTATATT
TGTTATTTCCAGTTATTCGAATCTAGTACAAAAAAAAATTATTTATTCATTCTTCACATAGAATTTTTTCTA
TCCAAATAAAATTGAAAATTTTATTTGGATAGAAAGGAACGATCCATTTTTTTATTCAAGATTTTTTTTTAT
TCAGGAAATAAAATGTTTTTTCGATAAAAATATATATAATATATAATAACTATAAATATAACATAGTGTATT
TCCTATATATTATTAATTTATATTAATTTATTAAAGAATTCTGAATCGTGGATACATATGTATTCTTGATAT
ACTGAAACGACTGCCATTATTGGTATCAAACCAATAACGATTCATACAAGCTAAATCTTCTAATCGATAATT
GGGCCAAAGAAACTGTTTTAATTTTATGAATTTATTTGTATCTGTATTAAGATGTTTTTCCTTGTTCAAAAA
CTGTCCACAGTTGTTTATGTTGTTTTGATTACAAAATATTGGATTTCTTCCTATAATATTCCAATTTTGAGA
ATTAAAACAAATTAAAATTCTCAATTCTCTACGGCGTCTGGGGTATAGAATATTTTCAGGAACAAGGAAATC
ATAATAATTTATGTTTTTAGTCACAAGTGTATTGCTGTGTTGTGCAACATATTCATGAAATTTTTTTTTATC
AACATATTTTATTATGTATTTTCCATCAGTTCGGCGTTTATTCTTATCAACTAATGAAATACCTATGATTTG
ATATATAATAGATTTTCCATCCCTTTTCATAGATAGGCGAATTGGTTCGATAATAAATATGCCTCTTTTTAC
CAATTCTGTAAGAGTTAGATCTTTCTGAATCAACATTACATCTAGATGCATCTCTCCTCTTTGAATGGAGGA
TATAGCTATTTCCTTTGGATCTATCAGTCTAAGTAAAAGACAATATACCTTTATATTATTGATCATTCGTTG
ATTCAAGGGATCATCCCATCTTAATTGAAAAATAAAATATTTTTTCAAGAAGAAATTGAGTTCCGCTTCTTT
CTTGCTCTTAGATTGTTTTTTTTTTCTACCTTTTTTAATTTCTTCTCCTGTATAATCTGGTTCAACATTTTT
TTCATCTTGTTTTCGTAAATCTGATACAAGATTTCTTTGACCTTGTTGTTCATTTTTTTTTTTTTTTACATT
GCTCTTTTTACTTGTACTAATATTTTCATATAAATTAAAATTAAAAATAAGTAATTTGGTAGGTATAATCCA
CGGTTTCATTTTATACACATTAAAAAGTAATACAAATTCTGGGAAAAACCAAGGTTCTAGATTTGATATGGT
ACGATATAATATTTCTTGATTCATTCCCATCCAATCAAAAAAATTATTTTTTTTTAATTTTTTATTTTTATA
ATTTAGATTTTTAGTATTTTTACGAATCTTATGCGTATTGGCCCGGGTCTCAATATCAATATTATTTCTAAT
ACAGAAATGGGGAATTTTATAATAAAAAAATGGTCTATCCATATTTTTGTTTGTATCAATAAGAAATCTTTT
TTCTAGATAATTATTAATAACTATCCTTATCAATCCATAAAATGGTTCGGGTTTCAGTGTATTAAAATTATA
TGAAATTTTGTTGTTCTCTATTTCTTGTAATTTTAACGTTGACTCATAAATATATGAGTTCTTATTATCCTC
AAAATTTATATATTTATATGATAAAAGATCGTATCCGTAATGTTTTTTCAATTTGTCTTTTTCTTTTTGACT
CATCAATGAATTTACTGCATAGTAATTTTCTTTCATGTAATGAGGGTCTTTTTCTTTTTTATATAAATCCGA
TTTCGTTGAGTCTTTCTTTTGAATTATACGATTACGATATTGGTTGGCCCTATTTTGCCATTTTTTCGGTAC
TAAATAAGACCATTTAGTCTTAGATAAATTGTATTGAGAATGACCCCTTAACCACATTTTCCATTTATTCAT
TCTATACTTATGCATTTTCTTATGCTTTGGTTTGGACCCAAATATTCCTCGTGTTGTACAATAATTCTTTAT
TATATCTGCAAGAAAAGTGTAGGTGTTATTATATTGAAGTACAGATTTTAAAGGATATTTGTTAAGTAATTG
ATTTTGCGATAATTTATAAAATACATATGCTTGAGACAAAGAAGATAAGTCCCAATAAATATTAGAATTTGT
ATTGCTAATAGTAAAATTAGTATTATAAAAAATATTATAAAACGACCTTTTTATAGTCGAAATAAAGTTCAT
TGTATTTTGATTTATCTTTTCAATTCCTTCTTGATTTGTTTTATCATTATAAATGGATTTAGTAAAAATTTT
GTTTGTTGATTTAAAGAAAAGTTGTGCATTTATTTTTGGAATTTTAATGATACATAGTAATATATTCATGTA
TATTTTTTCAATGAAGGATTTTATAAAATAATGCGATTTACGTATTAATCGGATATTTTTTCTTTTAAATAT
TTGCCAAATATCCTTCTGTAATTCCGATCTTTTATCATCATAAGTTATAACCCCTTTTTTCTTGTCTTTTGT
GATTCCTTCTATTTGACTCTTAATTGTGATTGTCTTATTAGCAAGATCTTTCATTTTTGTTTCGATGATTGA
ATAATTTGCATTTACACAATTTAGGGATTGAATTGCAATGGTCGATTCGTGAAGAATCTTATTATTTATATT
AGAATCTCTTCCATTTTTATTCAGTTCATATACTTTAACCCTACTCGATTTTAATCTGGGTTTTACTTTTTC
AAGTTCTTTCATTATTAGGTCTATAAATACAATTATTTTGATGACCCATTTTTTTTTTTTTTTTGAAACTTT
TAGAACCCCATTTTTTCTTTCTTTGAAAACTCTTAGAACTTGAAAAATTTTCTTTTTAGCTTTTCTCGTTTT
TTTTTCGAGTTCCTTAAAAATGGGTTCAAAGAAAGAAGTTTGTTTTCGGGGAGACCCAAAAGGTATCTCTGT
TTCTCCTCCCCAAACTGTTAAAAAACAAAAATTCTTTTTTTTATCTTTTTTTATCCTTTGCTGATCTCCATG
ATGAAATCGTACCTTAGATGTTTGCCAAGGTTTCAGACAAAAAGGAAATAGAATCTTTATTTGAATACCATC
TCTTAACCAATTTTGGGGAAATTCAGTTTCTGATAATTGAACACCATTATAAGTACATTTAACATGCATTTC
TACATTCCATTCCTTCAAATCCTCGTACCATTCGGGGAATTGCAATAATAACATACGACTAATATTTTTACC
TATTATCAATACGGGTAATATAACATATTTTCTAAGAAAAGATTGCGTTACTAATATTAAACCTCTTATTGC
TTGAGTAAATATAAAGCTATCCCAAGCCTCTGATATTGCTATTCGTTCATTTTCTTCTTTTTTCTCTTCCTT
TGTTTTCTCGTTTTCTTTTGTGTGTTCTTGCTCAAAATAAGAAATTTTAGATTCTGAGGTTATACCTAACCA
ATTCTTAATTATATATATATCAAAAAACGAAAAAAAAAATGTTTTATCTATTCGATCCAAAAAAAGTGGAGA
ATGCACATTTGCTTGAAACATTTCCCAGATAATTGTTTTACGTCTTTGAGCACGCATAGATCCTTTGATTAT
ACCACGGCGAAAATCAGATTGTTGTGAGTAACGTATCAAAGCCACCTCGTCTTCTTCATCACTAGTAGTAGT
ATTATTAGTAGTACTCGAATTAGTACTCTGATCGTTATCAGTATAAATTACCACGCGTTTCCCTTTTCTTGA
CCGAATTTCAGGATCCTCCGTCGATTCTTCTTCATCTTCTTCTTCTTCCAAATCATCTGTTAATTTGTATGA
CCATCTAGAAATACTTTTACTAATTTCTTCCATTCCAATAGAATTTATTTTAATTTTTATTATATCATTTGG
ATCAGTTGTAATTATATCGAATAATAATTTTAAAGATTTTGCTTGACTTTCTGAATCTATTCCTTGCACATG
TTCAAAATAAAATTTATCAATTGAGGTTAATGAATTCTCAAAATTATCAATAGGATTCGAAAAAAATTCCTC
ATCAGAATAAAACCTATTCTTTTTATGTTCAAATGTTTCATAATTCTTATGAAATAGACCATGAATTTTATT
TATCCACAATATTTCTATGGAATCCGCTCTTGAAGTTATTAAATCAGTCATGATTTCATGTGAATCTAATTT
TTTTATTGTTCCACGATAAGGCCCATTCAAAAAGGGATCATACATTTTGGGCAAATATTCTTGTTCATGCTC
ATCATCACACAATCTGGTTCTTTTTTCTAGTATATTAAAAGTAAAAGATCCTTTCTCTTTTTCTAGAATTTT
TATTCTACTTATAAATTCGTTCTTTAAGTTGTATTTTTTTTTTTCATTGTTATAAACCCAATAATTATATAG
GTCTTCGTGGGATAGTTTTTCTGTCGTGTACAAAGAAATTTTTTGCTCTATCATTTCTGAAAAAGTTGATAA
ACTCGGCGGATATGTAAAAGAGATTATTTGTTTTCCTTTATTTGGGCATATATAAAAAAAATATTGTGCCAT
TTCATTTCGTATAGCATTTTCAAACCTATCATTTTTTAAATATCTCAATGGGCGGTTCCATCGTTTATAATC
GAAAAGAAAAGTTACAATAGGTTTTTCAAACCAAAAATAAGTTTTCTCTTCTTTAAGTTTTCCCAATTCCCA
ATTATCTTGATGGATATCAAGATAAGAATCTTCGTAAACCGGGCTATATTTGTCTTCTTTAGTGGATCCCTC
TTGTTCCTGTTTCGTCTTCTTCGTTTCGTAAGTTGTTTCTACATCGCTTTCTTCCCTTCTTTCTCCCCTTTC
TTCCGTTTCTGAGGTTTCTTTCAGTTTCTTAGTACCAATAGGCGATGGCATTCTGCCTAAATAGTAGACACA
GGTGATAAATAAGAGAATACTAAAGATTCTAGCCATAGAATTTATCAATTCTGACACAAGGTACTTATTAGA
TCGAATCGAATGATTTTGCCGTATCCAGAATAATACCAATCCAACCCATTTCATGAATAAAATGTGACCAAT
TAACCAACCAACAAAACTACTTGTTACAAATAACATCTTGTTGTTGCATCGAAACATATAAATGTTGACTAA
TCTGGCTAACGTTGAACTTGGTAAAATGAAATGGTTGAATAATTGAAAAATGAGATTATTCAGGAATACACA
TTGAATGCTGAGATTACGCATGGAATTTCTGGTAGTAGATCCATAATCAAAAAAGTTTTTGTGATTGTTCCA
GAAGAAATGAAACAAAAGATACGGTAGAACTAGGACAGTTATTGTATGAGGTCTACCCAATGCTAGATGCAG
AGGCGCATAATAGATCGATATGAACATCATGAGCTGCCCCGTAATAAAACCCGTTGTTGCTGATATCTCCTT
CTCGGTTCCTTCTTCCATAACCCGAGCTCGGAGAAGGAAGAGATAAGAGGGCCCTATGGAAAATGTGGTCAG
AAATCCATAATAGAGTCCGACCACAACGACCGAATTTAGTATCTTCATGCATAAGGATAATAGATTACCTAG
TAGAAAAGATTTTAAAATCATCACAAACCTCCCTTTTTTCTTTTATATTTCAATTTCTCGATTATTATATGA
TGATTTCTTAACTTTCCATATATCGAAAGAGATAGACTATAAATGACATCTCTTATGTCAACGATACCATCT
TCTTCGATTGAATGACATCTCTTATGTCAATCACACCAAAGAAATATTAAATGAATGGAATTGGGATATAGA
TGGAATATAATGAAATAGAGCCACTTTGAGGTTCCCTATGAAATGAGGCATGGAACGGAGCCACTACGAAGA
AGTTCCGGGAGTTACGAAGGAAGCTTCGAACTCATGGGTTGAGAACGGGAGTTGAACTCTATGAGGTCGAAT
CTCCCGTTGTTCCTCAGTAGCTCAGTGGTAGAGCGGTCGGCTGTTAACCGATTGGTCGTAGGTTCGAATCCT
ACTTGGGGAGATTTGATTGATTCTTAATTTCATTAAAGAATGAAGAATTGAATTAAAGGGCTCGCTTTGTAG
GGGTAGGTAACCCGTTCCCTGTCTTTGTTTCTATTGCATTCTATCTCATCGTATCACATTCTGTTTTACGAT
ATTTGAAAATCACCGTCAATACCTCGGTGTAGATCCGAGGTAATCCCTTGTAAATAGCCCTGTGTCTATTTA
CAACTAGCCAATTAAGAATTATCAGATGATGTACTAGCAGTGCATCAAAGATGCAGTCATCGATTCTCCCGA
TAGACCACAATTAACGCGAGCAAACATATTAATGACGAGGAACGCATTTTTGCTATGCTACTAATACTTGTA
CTTGCTCTGCTATTCTGCCCAAGCCTGGCTGAGGAAGAGTTACGGGGAGTAAAACACAAATATGCTAATTCG
AGTATGGTTACTATATGTAATATAAAAGCCTTCACGATAAAATAAATAAAAAGTAAGGCCATTCCATTTCGA
CAAAAGACCATACCCAAGTTCAATAGCTTTGCGTCCGCTATCCCGATCATGATTTTCTTACCCCCAGAGGGA
AAGGTCCTTCCCTTTTGGGCCGGTTGTGGGCGAGGAGGGATTCGAACCCCCGACACCGTGGTTCGTAGCCAC
GTGCTCTAATCCTCTGAGCTACAGGCCCCACCCCGTCTCTACTGGATCTGTTCCCGGGAGTACCCTCAAAAA
GGAACCTCTCCTCAGCTTTCGGGTTAAGAAGATGTGAAAGTGCGTTTCTCTCTATAAGAACAGTGCGTTCTG
AGGTGTGAAGGGGGAGAGAAGAGATGTCATAATTGGGGTTTTGAATAAGAGGACCTTTGCATTTTTTTTTTA
AGTAAAATAAGAGGTGTTAAGCTTTTTATCATTCTGGCGTCGAGCTATTTTTCCGCAGGACCTCCCCTACAG
TATCGTCACCGCAGTAGAGTTTAACCACCAAGTTCGGGATGGATTGGTGTGGTTCCTCTACGCCTAGGACAC
CAGAATATCGAACCATGAACAAAGAAAGGCATGAGAATGAGAGAAATATTGGCTAGTGATTGTGAGGCCCCA
ATTCTTGACTGGAAGGAACACCAAAGGCCTCTGCCCTTCCCTCCCTTGGATAGATAGGGAAGGGCAGAGGCC
TTTGGTTTTTTCATGTTGTCAAACAGTTGAACAATGAAAATAGATGGCGAGTGCCTGATTGAATTGATCAGG
TCGTGTAGGAACAAGGTTCAAATCTCTCGGTCTGTTAGGATGCCTCAGCTGCATACATCACTGCACTTCCAC
TTGACACCTATCGTAATGATAAACGGCTCGTCTCGCCGTGACCTTATCTTGGATTCTCAATACTTCTGTCGC
TCCATCCCCGCAGGGGCAGAGAACCCATCGCTGTCTCGGCTGTGCTACCGGAGGCTCTGGGGAAGTCGGAAT
AGGAGAGCACTCATCTTGGGGTGGGCTTACTACTTAGATGCTTTCAGCAGTTATCCGCTCCGCACTTGGCTA
CCCAGCGTTTACCGTGGGCACGATAACTGGTACACCAGAGGTGCGTCCTTCCCGGTCCTCTCGTACTAGGGA
AAGGTCCTCTCAATGCTCTAACGCCCGCACCGGATATGGACCGAACTGTCTCACGACGTTCTGAACCCAGCT
CACGTACCGCTTTAATGGGCGAACAGCCCAACCCTTGGAACATACTACAGCCCCAGGTGGCGAAGAGCCGAC
ATCGAGGTGCCAAACCTTCCCGTCGATGTGAACTCTTGGGGAAGATCAGCCTGTTATCCCTAGAGTAACTTT
TATCCGTTGAGCGACGGCCCTTCCACTCGGCACCGTCGGATCACTAAGGCCGACTTTCGTCCCTGCTCGACG
GGTGGGTCTTGCAGTCAAGCTCCCTTATGCCTTTGCACTCGAGGGCCAATCTCCGTCCGGCCCGAGGAAACC
TTTGCACGCCTCCGTTACCTTTTGGGAGGCCTACGCCCCATAGAAACTGTCTACCTGAGACTGTCCCTTGGC
CCGTAGGTCCTGACACAAGGTTAGAATTCTAGCTCTTCCAGAGTGGTATCTCACTGATGGCTCGGGCCCCCC
CGGAAGGAGGCCTTCTTCGCCTTCCACCTAAGCTGCGCAGGAAAGGCCCAAAGCCAATCCCAGGGAACAGTG
AAGCTTCATAGGGTCTTTCTGTCCAGGTGCAGGTAGTCCGCATCTTCACAGACATGTCTATTTCACCGAGCC
TCTCTCCGAGACAGTGCCCAGATCGTTACGCCTTTCGTGCGGGTCGGAACTTACCCGACAAGGAATTTCGCT
ACCTTAGGACCGTTATAGTTACGGCCGCCGTTCACCGGGGCTTCGGTCGCCGGCTCCCCTGTCATCAGGTCA
CCAACTTCCTTGACCTTCCGGCACTGGGCAGGCGTCAGCCCCCATACATGGTCTTACGACTTTGCGGAGACC
TGTGTTTTTGGTAAACAGTCGCCCGGGCCTGGTCACTGCGACCCCCTTTGTGAGGAGGCACCCCTTCTCCCG
AAGTTACGGGGCTATTTTGCCGAGTTCCTTAGAGAGAGTTGTCTCGCGCCCCTAGGTATTCTCTACCTACCC
ACCTGTGTCGGTTTCGGGTACAGGTACCCTTTTGTTGAAGGTCGTTCGAGCTTTTCCTGGGAGTATGGCATG
GGTTACTTCAGCGACGTAGCGCCTGGTACTCGGACATTGGCTCGAGGCATTTTCTCTACCCCTTCTTACCCT
GAAAAAGCAAGGTCACCTTGCGTCCTTGAACCGATAACCATCTTTCGGCTAACCTAGCCTCCTCCGTCCCTC
GGGACCAACAAGGGGTAGTACAGGAATATTCACCTGTTGTCCATCGACTACGCCTTTCGGCCTGATCTTAGG
CCCTGACTCACCCTCCGTGGACGAACCTTGCGTAGGAACCCTTAGGTTTTCGGGGCATTGGATTCTCACCAA
TGTTTGCGTTACTCAAGCCGACATTCTCGCTTCCGCTTCGTCCACACCTGCTTGCGCGGGTGCTTCCCTCTA
AGGCGGAACGCTCCCCTACCGATGCATTTTGACATCCCACAGCTTCGGCAGATCGCTTAGCCCCGTTCATCT
TCGGCGCAAGAGCGCTCGATCAGTGAGCTATTACGCACTCTTTCAAGGGTGGCTGCTTCTAGGCAAACCTCC
TGGCTGTCTCTGCACCCCTACCTCCTTTATCACTGAGCGGTCATTTAGGGGCCTTAGCTGGTGATCCGGGCT
GTTTCCCTCTCGACGATGAAGCTTATCCCCCATCGTCTCACTGGCCGACCTTGGCCCCTGTAATTTTGGGGT
CATATCTAGTATTCAGAGTTTGCCTCGATTTGGTACCGCTCTCGCGGCCCGCACCGAAACAGTGCTTTACCC
CTAGATGTCCAGTCAACTGCTGCGCCTCAACGCATTTCGGGGAGAACCAGCTAGCTCTGGGTTCGAGTGGCA
TTTCACCCCTAACCACAACTCATCCGCTGATTCTTCAACATCAGTCGGTTCGGACCTCCACTTAGTTTCACC
CAAGCTTCATCCTGGTCATGGATAGATCACCCAGGTTCGGGTCCATAAGCAGTGACAATCGCCCTATGAAGA
CTCGCTTTCGCTACGGCTCCGGTGGGTTCCCTTAACCAAGCCACTGCCTATGAGTCGCCGGCTCATTCTTCA
ACAGGCACGCGGTCAGAGATCACATTCTCCTCCCACTGCTTGGGAGCTCACGGTTTCATGTTCTATTTCACT
CCCCGATGGGGGTTCTTTTCACCTTTCCCTCACGGTACTACTTCGCTATCGGTCACCCAGGAGTATTTAGCC
TTGCAAGGTGGTCCTTGCTGATTCACACGGGATTCCACGTGCCCCATGCTACTCGGGTCAGAGCGTAAGCTA
GTGATGCTTTCGGCTACTGGACTCTCGCCATCTAGGGTGCAGCACTCCACTGCTTCGCCTAGCAGCACGACG
CTTGTATGCTCTCCCACAACCCCGTTTTCACGGTTTAGGCTGCTCCCATTTCGCTCGCCGCTACTACGGGAA
TCGCTTTTGCTTTCTTTTCCTCTGGCTACTAAGATGTTTCAGTTCGCCAGGTTGTCTCTTGCCTGCCCATGG
ATTCAGCAGCAGTTCGAAAGGTTGACCTATTCGGGAATCTCCGGATCTATGCTTATTTTCAACTCCCCGAAG
CATTTCGTCGCTTGCTACGCCCTTCCTCGTCTCTGGGTGCCTAGGTATCCACCGTAAGCCTTTCCTCGTTTG
AACCTCGCCATTAATGTTAAGGCTATGCCATCCTAAGGTGCTGCTAAATGTAAGGATCTTATCAACGTCCAT
GAATGAGAAATCATAGATCGAACTGCCGAATTGAAAAAATTGGGTGTTGTCATAGTATCAGCTAAGTGCACG
GGCTGGAGATAAGCGGACTCGAACCGCTGACATCCGCCACAGGGTAAACCACCGCCTCTCAGGCCTCCCCGG
CTGATTCTACCATAGAGGCCAACGATAGACAATAACTCCCCCCCGAACACAGCTTACAACTTTCATCGTACT
GTGCTCTCCAAAGAGCAACTCTTCTCAAAATCTCAAAAGGTGCTGAGTTGGAATCCCATTCATTCTAAGGAT
TCTTGTGGTTCCGGAGAATCCAGCTACAGGAGAACCAGGAACAGAGAGCTCTCTCCCTTTTTCCGCCCGACT
CTTTGGTCTTAAGAATGCTGGTTTTATTTTAAGAACGAGTGATTGCCCTTCTCCGACCCTTACTGCCCAACC
GGAGAGCGGACAGCTAATGCGTTCCACTTATTGAACAGGGTCTATGGTCGGTCCGTGACCCCTGGATGCCGA
AGGCGTCCTTGGGGCGATCTCGTAGTTCCTACGGGGTGGAGACGATGGGGTTGGTCCATGGATTTTCCTTCC
TTTTGCCACATTTCGCTCAAAGCAAAGGGTTGAAGGGAGATAGTGCATCAAGCTATTCGCAAGGGCCAACTT
GATCCTCTTCCCCAGGGATCCCAGATGATGGAACCCTAGGAGAGCCGCCGACTCCAACAATCGTCCATGTAC
GATCCATACTAGATCTGACCAACTTCCCATCCTACCTCCTCTACGTTCTTGACAGCCCATCTTTTTGTCTCA
GTAGAGTCTTTCAGTGGCATGTTTCGGTCCTCTTCCCCATTACTTAGAAAAAGTGAGCCACCGGTTCAGGTA
CAAGATACTATCATTACCGCCTGGACAATTAGACATCCAACCCGTAATCGCAACGACCCAATTGCAAGAGCG
GAGCTCTACCAACTGAGCTATATCCCCCCGAGCCAAGTGGAGTATGCATGAAAGAGTCAGATGCTTCTTCTA
TTCTTTTCCCTGGCGCAGCTGGGCCATCCTGGACTTGAACCAGAGACCTCGCCCGTGAAGTAAATCATCGCA
CCTATGATCCAACCAATTGGGAGAGAATCAATAGATTCTTTTTCGGGAGCGATTCATCCTTCCCGAACGCAG
CATACAACTCTCCGTTGTACTGCGCTCTTCAAGTGTGCTTGTTCCCCCTTCTCCCTTACCATGGCAAGTCTT
TGTGAAATAACTCCGATGGGAAGAAAAGAAAAAAGAAGGCGTTAAGAGACCTCCTGGCCCAACCCTAGACAC
TCTAAGATCCTTTTTCAAACCTGCTCCCATTTCGAGTCAAGAGATAGATAAATAGACACATCCCATTGCACT
GATCGGGCTCGTAGTGACTGAGGGGGTCGAAGACCAAGAAGTGAGTTATTTATACCAAGCATTCTTCTTATG
GCTAGATCCAATCTCCTGGTCCCTGCGGAAAGGAAAAATAATTTCACGTTCTTCCTTTCGGGAAGGGAGGAT
TAGGGAAATCCTATTGATTGCTGCTTTCTCCAGACCTCCGGTAAAAGCATGAAAAAAAGGCTCGAATGGTAC
GATCCCTCCGTCACCCCAGAATGAAAGGGGTGATCTCGTAGTTCTTGGTCTGTGAAGATGCGTTGTTAGGTG
CTCCATTTTCCCATTGAGGCCGAACCTAAACCTGTGCTCGAGAGATAGCTGTCCATACACTGATAAGGGATG
TATGGATTCTCGAGAAGAGAGGAGCCGCGGTGGTCCCCCCCGGACCGCCCGGATCCCACGAGTGAATAGAAA
GTTAGATCTACATTGGATCTCACCCGAATCGCCCCATCTATCCTCCTGAGGAGAAGTTTGGTTTCAAACTTC
GATTCGAACAGGAGGAGTACGCCATGCTAATGTGCCTTGGATGATCCACATCTCCGGGTCAGGCGCTGATGA
GCACATTGAACTATCCATGTGGCTGAGAGCCCTCACAGCCCAGGCACAACGACGCAATTATCAGGGGCGCGC
TCTACCACTGAGCTAATAGCCCTTCGTGCGGGCCTCCCAGTGGGGGGCCTGCTATTCCAAAAGCGAGAGAAA
CCCCATCCCTCTCTTTCCCTTTTGCGCCCCATGTCCCTCTCGTGTGGCGGCATGGGGACGTAAAAAGTGAGA
TCCTATCAACTTGTTCCGACCTAGGATAATAAGCTCATGAGCTTGGTCTTACTTCACCGTCGAGAAACGAAA
GAAGACTTCAATATCCAAGCTTAGCTCAGACGTAGCTCGCTTCTTTTTGGGTGTGAAGCAGTGTCAAACCAA
AATACCCAACAAGCATAAGCATTAGCTCTCCCTGAAAAGGAGGTGATCCAGCCGCACCTTCCAGTACGGCTA
CCTTGTTACGACTTCACTCCAGTCACTAGCCCCGCCTTCGGCATCCCCCTCCTTGCGGTTAAGGTAACGACT
TCGGGCATGGCCAGCTCCCGTAGTGTGACGGGCGGTGTGTACAAGGCCCGGGAACGAATTCACCGCCGTATG
GCTGACCGGCGATTACTAGCGATTCCGGCTTCATGCAGGCGAGTTGCAGCCTGCAATCCGAACTGAGGACGG
GTTTTTGGAGTTAGCTCACCCTCGCGGGATCGCGACCCTTTGTCCCGCCCATTGTAGCACGTGTGTCGCCCA
GGGCATAAGGGGCATGATGACTTGACGTCATCCTCACCTTCCTCCGGCTTATCACCGGCAGTCTGTTCAGGG
TTCCACACTCAATGGTGGCAACTAAACACGAGGGTTGCGCTCGTTGCGAGACTTAACCCAACACCTTACGGC
ACGAGCTGACGACAGCCATGCACCACCTGTGTCCGCGTTCCCGAAGGCACCCCTCTCTTTCAAGAGGATTCG
CGGCATGTCAAGCCCTGGTAAGGTTCTTCGCTTTGCATCGAATTAAACCACATGCTCCACCGCTTGTGCGGG
CCCCCGTCAATTCCTTTGAGTTTCATTCTTGCGAACGTACTCCCCAGGCGGGATACTTAACGCGTTAGCTAC
AGCACTGCACGGGTCGATACGCGCAGCGCCTAGTATCCATCGTTTACGGCTAGGACTACTGGGGTATCTAAT
CCCATTTGCTCCCCTAGCTTTCGTCTCTCAGTGTCAGTGTCGGCCCAGCAGAGTGCTTTCGCCGTTGGTGTT
CTTCCCGATCTCTACGCATTTCACCGCTCCACCGGAAATTCCCTCTGCCCCTACCGTACTCCAGCTTGGTAG
TTTCCACCGCCTGTCCAGGGTTGAGCCCTGGGATTTGACGGCGGACTTGAAAAGCCACCTACAGACGCTTTA
CGCCCAATCATTCCGGATAACGCTTGCATCCTCTGTCTTACCGCGGCTGCTGGCACAGAGTTAGCCGATGCT
TATTCCTCAGATACCGTCATTGCTTCTTCTCTGAGAAAAGAAGTTCATGACCCGTGGGCCTTCTACCTCCAC
GCGGCATTGCTCCGTCAGGCTTTCGCCCATTGCGGAAAATTCCCCACTGCTGCCTCCCGTAGGAGTCTGGGC
CGTGTCTCAGTCCCAGTGTGGCTGATCATCCTCTCGGACCAGCTACTGATCATCGCCTTGGTAAGCTATTGC
CTCACCAACTAGCTAATCAGACGCGAGCCCCTCCTCGGGCGGATTCCTCCTTTTGCTCCTCAGCCTACGGGG
TATTAGCAACCGTTTCCAGTTGTTGTTCCCCTCCCAAGGGCAGGTTCTTACGCGTTACTCACCCGTCCGCCA
CTGGAAACACCACTTCCCGTCCGACTTGCATGTGTTAAGCATGCCGCTAGCGTTCATCCTGAGCCAGGATCG
AACTCTCCATGAGATTCATAGTTGCATTACTTATAGCTTCCTTGTTCGTAGACAAAGTTGATTCGGAATTTC
TTTCATTCCAAGCATAACTTGGATCCGTGCGCTTCATATTAGCCTGGAGTTCGCTCCCAGCAATATAGCCAT
CCCTACCCTATCGCGTCAATCCCACAAGCCTCTTATCCATTCTCGTTCGATCGCTGCGGGGGAGCAAGTCAA
AATAGAAAAACTCCTATTGGGTTTAGGGATAATCAGGCTCGAACTGATGACTTCCACCACGTCAAGGTGACA
CTCTACCGCTGAGTTATATCCCTTCCCGGCCCCATCGAGAAATAGAACTAACTAATCCTAAGGCAAACGGTC
GAGAAACTCAACGCCACTATTCCTGAACAACTTGGAGCCGGGCCTTCTTTTCGCACTATTATGGACAAATTC
CTTTTCTTAGGAACACATACAAGAAAAAGAATAATGGTAACCCCACCACTAACTACTTCATTTTAATTTAGG
AATTTCATAGTAATAGAAAATACATGTCCTACCGAGACAGAATTTGTAACTTGCTGCCCTCTTGCCTAGCAG
GCAAAGATTGACCTCTGTGGAAAGACTGATTCATTCGGATCGACATGAGGGTCCAACTCCATTGCATTGCCA
GAATCCATGTTGTATATTTGAAGCAGTTGACCCCTTGCTTCTCTCATGGTACAACCCTCTTCCCGCTGAGCC
ACCTTTCTCCTCGGTCCACAGAGACAAAATGTAGGACTAGTGCCAACAGTTCATCACGGAGGAAGAGACCCA
CCGAGCCGAGATCACTAACTAATACTAATATAATAGAAAAGAACTCTCTTTTCTGTATACTTTCCCCGATTC
CGTTGCTATCGCGGGCCTTACGCAATCGATGGGATCATATAGATATCCCTTCAACACAACATAGGTCATCGA
AAGGATCTCGGACGACTCACCAAAGCACGAAAGCCAGGATCTTTCAGAAAATGGATTCCTATTTGAAAAGTG
CATAACCGCATGGATAAGCTCACACTAACCCGTCAATTTTGGATCCAATTCGAGATTTTCCTTGGGAGGTAT
CGGGAAGGAATTGGAATGTAATAATATCGACGATTCATACAGAAGAAAAGGTTCTCTATTGATTCAAACCAA
ACGCTGTATCTATGGGATAGAGGAAGAGGAAGAAACCGAAGATTTCACATAGTACTTTTTTTTTTGATCGAA
AAATCAATCTGATTTATTTCGTACCCCTCGCTCGATGAGAAAATGGGTCAGATTTTACAGGATCACCAAACC
TATGGGACTTAAGGAATGATGGAAGGGAATAAAAAGAAAAGAGAGGGAAAGAAAATCGAAATGAAATAAAGA
AAAAAAAGAAGTAGAAAATAGAAGGATTCCAAATGAACAAATTCAAACTCGAAAAGGATCTTTCTTATTCTC
GAAGAATGGGGGGCAAAGGGATTGATCGAGAAAGATCTCTTGTTCTTATTAGATTAGAATTAGAATATTCGA
TTAGAATTCGAATAGAAGATCGTGATTTGATCCGCATATGTTTGGTAAAAAGAATAATCTTCTTCTTTGATC
CTAAATGGAAAGTGTTCAATTGGAACATGAAAACGTGAATGAATTGGTCTTAGTTACTCTTCGGGGCAGAGT
GGAAGAAGGGAAGAGATTCTCGAACGAAGAAAAGGATCCAATTACTTCGAAAGAATTGAACGAGGAGCCGTA
TGAGGTGAAAATCTCATGTACGGTTCTGTAGAGTGACTTGTCTGTCAACTTTTCCACTATCACACCCAAAAA
ACCAAACTCTGCCTTACGTAAAGTTGCCAGAGTACGATTAACCTCTGGATTTGAAATCACTGCTTATATACC
TGGTATTGGCCACAATTTACAAGAACATTCTGTAGTATTAGTAAGAGGAGGAAGGGTTAAGGATTTACCCGG
TGTAAGATATCACATTGTTCGAGGAACCCTAGATGCTGTCGGAGTAAAGGATCGTCAACAAGGGCGTTCTAG
TGCGTTGTAGATTCTTATCCAAGACTTGTATCATTTGATGATACCATGTGAATCGCTAGAAACATGCGAAGT
GTATGGCTAACCCAATAACGAAAGTTTCGTAAGGGGACTCGAGCAGGCTACCATGAGACAAAAGATCTTCTT
TCTAAAAGAGATGCAATTCGGAACTATTATATGTCCAAGGTCCAATATTGAAATCATTTCAGATATTTTCCC
TTACTTTGCCCGTGTCAACAAACAATTCGAAATACCTCGACTTTTTCAGAACAGGTCCGAGTCAAATAGCAA
TGATTCGAAGCACTTCTTTTTACATTACACTATTTCGGAAACCCAAGGACTCAATCGTATGGATATGTAAAA
TACAGGATTTCCAATCCTAGCAGGAAAAGGAGGGAAACGGATACTCAATTTAAAGTGAGTAAACAGAATTCC
ATACTCGATCTCATAGATACATATAGAATTCTGTGGAAAGCCGTATTCGATGAAAGTCGTATGTACGGCTTG
GAGGGAGATCTTTCATATCTTTCAAGATCCACCCTACAATATGGGGTCAAAAAGCCAAAATAAGTGATTCAT
TTTTAGCCCTTATAAAAAAAACTTATTTTTTAACCTCTTTCACGCTCATGTCACGTCGAGGTACTGCAGAAG
AAAAAACTGCAAAATCCGATCCAATTTATCGTAATCGATTAGTTAACATGTTGGTTAACCGTATTCTGAAAC
ACGGAAAAAAATCATTGGCTTATCAAATTATCTATCAAGCCGTGAAAAAGATGCAACAAAAGACGGAAACAA
ATCCACTATCCGTTTTACGTCAAGCAATACGTGGAGTAACTCCCGATATAGCAGTAAAAGCAAGACGTGTAG
GCGGGTCGACTCATCAAGTTCCTATTGAAATAGGATCTACACAAGGAAAAGCACTCGCCATTCGTTGGTTAT
TAGGGGCATCCCGAAAACGCCCGGGTCGAAATATGGCTTTCAAATTAAGTTCCGAATTAGTAGATGCTGCCA
AAGGGAGTGGCGATGCCATACGCAAAAAGGAAGAGACTCATAGAATGGCAGAGGCAAATAGAGCTTTTGCAC
ATTTTCGTTAATCCATGAACAGGATCTATATAGACACATAGATCCATGGATCCATACATCTCGATCGGAAAA
GAATCAATCGAAAAAGAAAGAGATCGATATCTTTCTCGAAACAAACAAAAAGAAAGATGAAACATAAATCAT
GGATCAACTAAACCCTCTCGAGGGCTTGCTTAAGAATAAGAATAAGAAAGAGGAATCTTATGGAAATATCAT
GGAATAAGGTTTGATCCTATTCATAGGGATTCCGTAAATAAAATATCCTATTCAAAAAAAAAGTTTGAAACA
ATTGGGACTTTTTCGGAGATTGGATGCAGTTACTAATTTATGATCTGGCATGTACAGAATGAAAACTTCATT
CTCGATTCTACGAGAATTTTTATGAAAGCGTTTCATTTGCTTCTCTTCAATGGAAGTTTCATTTTCCCAGAA
TGTATCCTAATTTTTGGCCTAATTCTTCTTCTGATGATCGATTCAACCTCTGATCAAAAAGATAGACCTTGG
TTCTATTTCATCTCTTCAACAAGTTTAGTAATGAGCATAACGGCCCTATTGTTCCGATGGAAAGAAGAACCT
ATAATTAGCTTTTCGGGAAATTTCCAAACGAACAATTTCAACGAAATCTTTCAATTTCTTATTTTACTATGT
TCAACTCTATGTATTCCTCTATCCGTAGAGTACATTGAATGTACAGAAATGGCTATAACAGAGTTTCTGTTA
TTCGTATTAACAGCTACTCTAGGAGGAATGTTTTTATGCGGTGCTAACGATTTAATAACTATCTTTGTAGCT
CCAGAATGTTTCAGTTTATGTTCCTACCTATTATCTGGATATACCAAGAGAGATGTACGGTCTAATGAGGCT
ACTACGAAATATTTACTCATGGGCGGGGCAAGCTCTTCTATTCTGGTTCATGGTTTCTCTTGGCTATATGGT
TCATCTGGGGGGGAGATCGAGCTTCAAGAAATAGTGAATGGTCTTATCAATACACAAATGTATAACTCCCCA
GGAATTTCAATTGCACTTATATCCATCACTGTAGGAATTGGGTTCAAGCTTTCCCCAGCCCCTTTTCATCAA
TGGACTCCTGACGTATATGAAGGAGTGCGGTTCGCTCAACAAATTCCTACCTCTATATCTATCTCTGAGATG
TTTGGATTTTTTAAAACTCCATAGACATGCAGAAGAGAAATGCTATCCCCACTCGGACCAAGACATAACTTT
TACCAAAAGTTTTTTATGATCTTTTTGTTCAAATAACAATTAAGGTGAAGCAGGGTCAGGAACAACGAATCT
CTTTATGATAAACAGATCCATTTTGCAAGTTCGTTATTACGGGTAGTTCCTACAAAGGATCGGACTAATGAC
GTATACAATACTTGAATTATTGATGTAGATGCTACATAGTTGGTTCTCATCCTTCAGAGACTACGAGTGTAA
TAAGGGCATCCGTTGACAAAAGGATCACCCTAAGATGATCATCTCATGGCTATTGAGAACGAATCAAATCAG
ACGGTTCTATTTCTCAATCTTTCTGACTTGTGCTCCTACGGAACCAAGGTCGAAAGATTGAAAAAGTCAGTC
ATTAACAACCACTGATGAAGGATTCCTCGAAAAGTTAAGGATTACTAATCCTTTTTAGAAATCGAATGGATT
CGGTCTTATACATACGCGAGGAAGGTAATCAAAAAAGAAAGAAGAACTCATCTTCTTTCTTTTATCACTTAG
GAGCCGTGCGAGATGAAAGTCTCATGCACGGTTTTGAATGAGAGAAAGAAGTGAGGAATCCTCTTTTCGACT
CTGACTCTCCCACTCCAGTCGTTGCTTTTCTTTCTGTTACTTCGAAAGTAGCTGCTTCAGCTTCAGCCACGC
GAATTTTCGATATTCCTTTTTATTTCTCATCAAACGAATGGCATCTTCTTTTGGAAATCCTAGCTATTCTTA
GCATGATATTGGGGAATCTCATTGCTATTACTCAAACAAGCATGAAACGTATGCTTGCATATTCGTCCATCG
GTCAAATCGGATATGTAATTATTGGAATAATTGTTGGAGACTCAAATGATGGATATGCAAGCATGATAACTT
ATATGCTGTTCTATATCTCCATGAATCTAGGAACTTTTGCTCGCATTGTATCATTTGGTCTACGTACCGGAA
CTGATAACATTCGAGATTATGCAGGATTATACACGAAAGATCCTTTTTTGGCTCTCTCTTCAGCCCTATGTC
TCTTATCCCTAGGGGGTCTTCCTCCACTAGCAGGGTTTTTCGGAAAACTCCATCTATTCTGGTGTGGATGGC
AGGCAGGCCTATATTTCTTGGTTTCAATAGGACTCCTTACAAGCGTTGTTTCCATCTACTATTATCTAAAAA
TAATCAAGTTATTAATGACTGGACGAAACCAAGAAATAACCCCTCACGTACGAAATTATAGAAGATCTCCCT
TAAGATCAAACAATTCCATCGAATGGAGTATGACTGTATGTGTGATAGCATCTACTATACCAGGAATATCAA
TGAACCCAATTCTTGCAATTGCTCAGGATACCCTCTTTTAGCTTCTAGGCCTATTTCTTAGTTCAAGATCCC
TCTTACTAACTGGAATAAAAGAATTAGTAGATCTGTTCCGCCCAAAAAGGGCTGGGGTTATGAACTTATAAT
CATGGAATCGACTCGATCATCAGATTATAAGTTCATTCCATACCGGACCAGACCGGAATAGGGTTATGTACA
TTCTTATTATGAGAAGGGGTCATTCGAGCGTATGTAAATAGATACTACGTTTCCATATGGATCCCTACGTCG
TTACATTCTATTTAGGATTAGGAATAGGCGTAATCGGACCTGCTTTTGACATATCCATCGTTATTTGGGTAC
CATATTCACTTCTTTGGGCTTCTATTGAATCGAGAAATAGGTTTGATTGTACATCTTTTTGATATATAGGGT
ATCCTACGGATAATTCAAATCGAAGCAATTTGATGTCTGACTCGGGCCTATATGACATGACCAATCGATAGA
AATACCCCAACACTCCATCCACCTTTGTCATATATTCCATATATCACACTAGATAGATATCATATTCATGGA
ATACGATTCACTTTCAAGATGCCTTGATGGTGAAATGGTAGACACGCGAGACTCAAAATCTCGTGCTAAACA
GCGTGGAGGTTCGAGTCCTCTTCAAGGCATAATATTGAGAATGCTCATTGAATGAGCAATTCAATAACAGAT
TTCGGATCTAATCAATATTGATATACCGAGTATCTTATCTGTTGATACGAAGTATTCCGGCGATCCCCACGA
TCCGAGTCCGAGCTGTTGGAATTGGAACAGGTTCGGCAGCAGATCACGAAATCTTGGCGATCTTCTCTATCT
AATGAATGAGGAGTCCGTTTGGAAATCGTCCGCCCCGCGCCACCCCCCGAGTATATGATTCAACAGGAATCA
CACAGGGGTAGATTGATAGAAACCTCTAGTAAAATACCCACCAGTACCCGTAACCCAGCGGATAAAGTACAT
TACATAGTACATTTTAGGGATTGGCGACTTACCCATTCAGTGACTTTGGCACTGGACGTTCCCAAAATGGGT
ACTATCGGGTCGGGTGAATTAGAGAATAGACAGACGCCTGTTGGCATTCCAGCTTTCCTTCTCTTTTCAGGG
CCTATCCGAAAGAGAATCCAGTACCTCTTGGTCGTGAATAGGACGAACCACCTCCATGGATATCTTTGCTTC
GGAACAAAACAATTAGAATTAGGCTCGGTCAACCGGAATATGTATTATCCATATGGGAGATCTTCCAATTGA
GAAGATCCATCGACCTGAGACGAAGAGAAAGGTCTATCTATTTTCTTTAGTTATTCAGTTAAACCAATGATT
CGTTATTGGAGCAGATAGCAACAACCGTTTCATCGGACATGCGTATTTTTTATTTTCCGACGGATTTCCATG
GTTTCATTAATGGAAATTGTTTGATGTAGTGAGTAATAGGCTCTGGTTGTTCACCGTTCAAGAATTCTTGTT
TAGGCAGTTCATATCATTCATACATAGTGTTTTGATCTAAGATTTAAATTCTTCCATGCTTCAGCAGTAGCA
TATTGCTCCATGGAGCTAAGGTCCAAAATATGGAATAAACAAGTGTTTCCACGACTCTACCACCCGGCCAAT
TCTGTTCCACTTAACCCCCTTTTCATGGCCACATATCTTTACGGCTAAGGAATGGGAAATCTTTCCCCTGTT
ACATGAATCAAATATTTCATTTCATCCGGGAAAAGCCATCTCTTTCTCAACAATGTCTTTGCCATTTGATCC
AATAACGTTTCGTTAGATAGGAAGAGATTTGATAAATACTGATAACTCTCGGATGGAGTATTAGAACGGAAA
GATCCATTAGATAATGAACTATTGGTTCTAAGCCATCTCTGGCGATGAATCAACAATTCGATTTCTTGCGTA
TTCTTGATGAACCAGCGTCTATATATAGATGTAGAAGGATTTGTTTGGGAAGTAATAAGCCCCTTTGACATC
TCTTCATCTGCAAAGAATTCTCGACGCGAAAACACAGAGACAAAGGGCTGATCTTTGAATAGGAAAAAGAAT
GGATCTGCAGGGTCCCAAATGAATTGGCTTATTCGAAAAAAGCCTTGTTCTTTGGACGATCTATCTCGTGTC
TGGTACTGCATGGTTCCACTCTGAAAGAACTCCGAATCATTCTCTTGAAGCTCATCCTTTTTATGAGAAATG
ATCCGCTTGCCCCGAAATGACCCGGCCCAATAGGGAAATCCCAATTCAGTGGGCCTTTCGATACAATCAAAT
AGATTGCCACAAGGGCGCCATATTCTAGGAGCCCAAACTATGTGATTGAATAAATCCTCCTCTATCTGTTGC
GGGTCGAGGGCCCCTTCCCCTTCTTCAAACTCCGATTCGTATTTTTCATAGAAAAATCTCTGATCGACGATA
GAAAAAGATCCATTTTGCATCGGATTCCTTGGTTCGGACCGAAGAAGTAATGTCACTCGATTATTATCAAAC
TGACTGCAATCCTTTTCTGTCCGTGAGGATCCCGCCAGAGCGCCTTCTACTTCTAATAGGCCATGAACTAGA
TCAGAATCATTCTCAACGAATCCATAAGAAGTGATCCTATTTTTTTCACCGGATCCGGGTGAAGACCAAAGA
TCTTGAGCGACCGATCCGGCAGAACAACTCAAAAGATAAAGAAGTATCGTTAATTTCTTCATGCTCGTTCCA
AGTTTGAAGTACCATTTGTACAAATAGGAATCTCCTTCCTTACATGATTTCTTCTTCATATAGATAGATATA
GGATCTATGGGGCAATTACTTAGAAGTACATTTTGTGCAACAGCCCTTCCTATCTGATAGAAAAAGACCCCA
TGATCCTGAACCGATCTTACCTGGGATCGCAAATCCCAAGTTTGTCTATGAAGAGCGGATCTAATTGTATTA
GTTTCTATAATTGATTTCTTCTGTGTAATACTAATTGATAGGGTCTCATTGATAAGTGCTACAAGATCTCGT
GCATTGGAACCCATGGTTATGGACCCGAATCCGTTAGTATGGAACATTTTCTTTTCCAAGTGAAATCCCCTA
GTATATGAAAGAATGAAAAAGTGCTTTCGTTGTTGTGGAATAAGAAGCCTTCGTATCTTAATGCATGTATTT
AATTTATTCGGAGCTATTAGAGCGGGATCCACTTTTTGGGGAATATGAGTCGAAGCAATAACAAGAATATTT
CTAGTGGAACATCTTTCACAATCCCTGGAGAGATAGTTCTCTAATAGACCGAGGGATAAGTAATTCGACTCA
TTCACATACAGATCATGAATGTTTGGAATCCATATTATGCAAGGAGACATTGCTTTTGCTAATTCGAATTGA
AGGGTGATATCAAATCGGTCTATTTTCGGCGTCATATACATAGTTAGCACATTCGTCATAGTTAGCAGCTCC
GTATCAAGGTCATCATCAATATCATCACTATCATCAATATCGTCACTATCATCAATATGGATATCATCAATA
AGATAATCTTTAGGCTTGTCATCCAGGAACTTGTTCGGAAATAACGTAATGAAAGGAACATAGGAGTTTGCC
GCTAGGTTTTTGACCAAACAGGATCGTCCAGTTCCTATAGAACCTATCACTAAAATACCCCTAGAAGGGGAT
AGGGCTAAGCGGAGCGAAAAGGGTTTTCCATGAGATGGGAAATGAAAACTATTAGCCCCACACGAGGTTTGT
GAATAAGTGATTGTCTGATAATGAGCAAGGAATATCCGTCTTTCCGCTAAACAGAATCTATTGAACTCATAA
TTCATTAGATACTTTTTCTGAATGTCAACTAAGTATCGTAAGTAAATTGATCCCGGTTGTTCAATCATTTGA
TAACCAGAGTCATTCTTTGATAAAGGATCACTATGAGTCAGACTCAATAGAATTTGATCCATCCTTTTTTCT
GTCATTAAGGTGGAGAACTGAACCAAGAATTCTCTTTCTTCATCATCAATCGAATCACTGTTCGCGACCCAG
GATTCAATTTTATCATCAATCCAATCACCGTTCACATTTTTTCTTTTTCTTATCAATGAATAGATCTCTTTA
CTTGTACGACTTAGATGTCTCGTATTTCTCGAAAAAGTGATTCGATTGATGGGATTTGGTATGATACTTAGG
AGATCGATGAGATTTCTATTCAAATATTTCTTCTTAGAACATATTGATTTGACCCCATAAGTGGGACCACCA
CCCAATAGCATGTTGCCACCAGAAGCAGAACCCCGTATCTCTTCCAGAGCAACTAGAAAGAGATTCTTTAAC
CAAAAAGAATTCAGTTCAGATGTAGGATACCTATCCAGAAGTTTTCGCAACTCAATCATGTATGATGGAATC
ATCAAAGATTTTATCTTTTCTAACTCTGTCTGTAACTCACTAGAGGCTTGGGAAAAAAAGAGAAGATGGATA
CGAACGAGATATCCAGCAACAAGAAGAAGGAAAAGGATTGAATAGAGGAACTCCCAAGCATTTCTTGATCTC
AGATGTGCCCATATCAATGGAACGGGTGACTCATTATTTCGATGAATCATTTCTTCGGACAGAAGAAGATTC
TGTAAACACTTATTCGAAATCTCACTTATCAGAGTCCATTGTGGAAGAATCCTCTGAGGAATTAGCCATGAT
ATATCTGATCCATACATAATATCATGAAAAATGGATACAAATTTTTGACTGCTACTTAGTATTGGCAATGGG
TCTGAAAAAGTATCTAAAAGGGCGAAATTTAGATATTTGCACCCTGTCGAAGTAAGGAACCATGGCATATAT
GTTTGGAACAGATTCCATTTTGAGAGATTTGAAAAAGCACTATCTCGTTGAAAGGTTCCATACATCTGCCCT
TTCTCAACGTATTTCTTTAGACAAAGACTCCGTTTTTTCCTCTTTCTGGATGGTAAATATTTCTCAGAACAT
GGAGTGTGAATCAAACCCATGTTTGAATTGAAACTGAGATACTGATGCAAGTTCTTCCCTTCTGAATCAGAT
AGATTCATATCTGAAAGAGGCCGACAATAAGTTCTTTCAAAATTGACTATTTGTTCCTCTCTTAGAAATGTT
GCAGAAATGTCTGCGATCGAGTAAATAGCTCTACGAACGAACGGATCGGATCGAATTGGAAAATGGAAAGAT
TTGTACAAGTTATACGTTTCATCACCACTTTGTAGAAAATCGTTAGGTATGAATATATCAGATACCTGTGAC
TCGATTGCTGAAATAGTCTCTCTCTCCAAAAAAATATGTTTTTTTTTACCGACGCACAAAGAAAATATTTTG
TTGCGAATGAACAAGATATTGAGGAATTGTCCATATGTAAGATCATCATTATGGATACGGGTCTTTTCCACA
GAAAAAGGGAATCTTTTGTTACAATAGAACCAGAAGTGATGTGGATCATTCAAGAATCGAAGTCGATTTGCT
TTATAAAAAGAAGATATCAATGAACTTCTATGAAATGGTTTCACGGGATTCAGCCAATTGTCTCGATCGTGG
GATATCATTGAGAAATAGGAATCCGTGTTATCAAAGGATTTTCCGCAATTATTTCTAGTATGGAATGAGTCA
ATCATCCACTTTGGTATCTTTTTGAACAAAAATGGTAATATTGTTCCTCCATTGATCAAGAATTTCGATCTT
TGGGAAGTATCACGATCATCCAATAAGAAGGGTTTCAATTTATTCAAATGAACGACTTGAACACCTATTGAT
TCTAACAACTGATTGCAGGGTTGATCATTCGGACTTTTCAATTCATAGATGTGGATCTCGGACCTATGAATG
GGGGTATTCCCGATACTCACAAAGAAAAAGGGAAGTGATTTGGACAAAAAGGGAAGTGACTTGGACAAAAAG
AGAAGTGACTTGGACAAAAAGAAACGAAGTGACTTAGACAAATCTTGTTTGTCGATAGCCTCGGACCAATCA
ATCGAATATTGATTCATACGTAATCGATCGAACACTACTTGAAAACGGTTCTTCTGTTCAGAAACGAAATAT
TCCAAATGTTCCTGTAAATTCTTGCTCCCATTGGACCATTTGTATCTATATGCATCAGGATCCCGATTCATG
GATCTCTCGGTTCGAGAAATAAGAGGATCAAACCATTTCTTCTGACTCTTTTTCAAATTCAATAAATGTTGG
TTGATCGTATATTTCATTATAGTTATATGATTCAGAGTATCATTTCCTATTTGATCCCTTTGAATTCCATAT
TCGAAGTTGCGATTGGATCTATTCATTAAAAAGAATCGATTCGATACATTTCTTATGTACCCATAGATGCTA
TATTGGATTTGAATCAGATTTCGGATCAATCTATATTGATTGACTGCCTCCATGATGTTGTTGCTAGCAAAT
ACCGCTGTTTTTAGTTTTGGATCTTCCAAATCATTCCCGCAGTAGATCCGGACCGATTTTTTTCTGATCCTT
CGATAAAAAGATTCATTCTCCTCATAAAAAAGAGGAGGTAGAACCAATAAAGATTTCTTTTTCGATTCATCT
CTGGAGTTGAATACCTCATTCAAGAATTTTTTTTGATCCAACCCGTAGGAATCAATAGAAAAGGCAAATCCC
CTATGATACACCAGATCCGACTCGGTTATTGATAGAGTGAATAGATCTGCCATTTCTTGAAATCTCTCTTCT
GATTCAAAATCGTGGTGTAACGTGTATCCCCCTTTGTTCCGGTTATGGAATAGATGAAATAAATCCAAAAAT
GGATTTTTTTTCAAGAATGAAATCTTATTGGAACTGTCCATATCTGGTTCATCCTTCGGAACCATATCACAT
CCCGGATCTGATGAAATAGGATGAATTGAGACGGTATTTTGTAAATACGTAATTATCTTGAATATATCAACC
ATTTCTTTATTTTCCGATCGCCTGGAAGGGACAAAAGAAACATCTTGTTTTTTCTTCCAAAATTTCTGATCT
CTAGTGGAACTCTCAGTAGGATTCGAACCCAGATGAAGTTCTGACCATCTGTCAGAGAAAAAAGAACGAATT
GATCTTGTAGGATTCCCAAGAAATTCTTCGATTTCTTTCGGAAGCAGATGAATAATCATCTGCTTCTCACGT
TTCGTGAATAGCCGGGACATTGAGGAAGATACAAAAAGGCATTTCGGGAATCGATCTGATTCTATCTCTGTT
CGTTCCGTTTGAAGAAAGGAAGGATCCCAAAGAATCGATCTTTCTTTTAGTTGCTGAATCTCTGTTTGATCG
ATCAATGTGTGATATTCTGAATCCTCATTTCTAATGGAATCGAAATGATCTCTGGATTGATCAGAGGATCCT
TTCGATTGGCTAGAATCCTTTACTTGAACGAAAATAGATCTTGTGGAATCATATTGAATATTTGACAATACA
TTCCGTACCCTGCTAAAAAACCGATCCTTGTTTACCAACCACACATTGTCTAACCAAATCCAATTCTCTCTC
GATACGTTCCTCAAAAAATCCGATTCGTGCTGATTCTTCCCCCAACTAACGAAGAGATCTTGGCGGAATTGC
CACATATGAAATTGAGCACAATTTTGCAAAGAAATACCCCACTTGTTTCTCGAGAAGAGATGGGAAACGTGC
TCAATATCATTTGATTGAATAGTTGCCTCAGCTCCTTGTTGTTTGAAGAAACCCTCCCCTTCAATTGGTCTT
TTTTCACGAAAAGCAGACATGAGATAACAAATCAAGTCTTTCCCTAAGATTTCGAATAGCTGTCCCGAATTC
AAGTTGATTATGTTTCGCTTCTTCCTCGGAGAAAGACGATCCAACAATTCCCAATCATGGTCCTTGCGGATC
GGATCATCCGTATAGGATAAAAAAATAAACTCCAGATATTTGCTATCTTTCTCTTTGAATGAGATCTCAATT
CCAGCTACGGTTTCATTAGCTATTTTACAACTAGAATCCCTCTTTTTTCCGATCCGGTTCCTCCACCACTGC
GAGCCCCGGTTCGATTCAGGCATGATACACTTTTTATTTTTTGGGAGAACCCAAGTACTCTCTTGCGGATCC
ATGAAACAACTCTCAGAAATCTTTTTCTCTTTTGGAAGATACAGGAGCGAAACAATCAACCTATTGATATTG
GAAGACCAAAAAGATTCTTCCAATGTCTCATTTCTGGGTCCAATGGAATTCATAGGTATAGGAAGAAGCCCC
ATCAAATAGAGATTTTTTCTTTCGACCATCTTTCGATTGGGAATACGAGATATAAGGACCACTACTACAAGC
AGTACTAAACCTTTGATCGTGAAATATCGATTTCTTGTTGAACCCTGTGAATCACGTGAAAGTAAAATACTC
CAAATTCGGGGGTCAGAGAGTTTCATAAAACGTTCTTGGTGGAAAAAAATGTGAGTGAAAGATCCCACTGAA
TCGAATTTGATCCATGAATCTAAGAAATAGTGAGAATTCTTGATCTCTCTCAATATCTCTCTCAATTCGAAG
ATCCAGAATTGGAATTGATATCGTTTCATTGATTCCTCCTAAAGATTTTCATTGATTCCTCCTAAAGATTTC
ATTTCAATTGGAATTTGGTTATTCACGATGTACAATGAGCCCTGTTAAGCATCCATGGCTGAATGGTTAAAG
CGCCCAACTCATAATTGGCAAATTCGTAGGTTCAATTCCTGCTGGATGCATGCCAATGGGAACGTTCCATAA
GTCTATTGGAATTGGCTCTGTATCAATGGAATCTCATTGGTATGGTATATTCATACCATAACATATGAACAG
TAAGAACTAGAATTCTTATCGATACTGGAACTCATAGGGAAGAAAATGGAGTTATGGATGGAATCAAATATG
CAGTATTTACAGAAAAAAGTATTCGGTTATTGGGGAACAATCAATATACTTCTAATGTCGAATCAGGATCAA
CTAGGACAGAAATAAAGCATTGGGTCGAACTCTTCTTTGGTGTCAAGGTAATAGCTATGAATAGTCATCGAC
TCCCAGGAAAGGGTAGAAGAATAGGACCTATTATGGGACATACAATGCATTACAGACGTATGATCATTACGC
TTCAACCGGGTTATTCTATTCCACCTCTTATAGAGAAAAGAACTTAAAGCAAAATACTTAATAACACGGCGA
TACATTTATACAAAACTTCTACCCCGAGCACACGTAATAGAGCCATAGACAGTCAAATGAAATCCAATCCAC
GAAATAATTTGATCTGTGGACAGCATCATTGTGGTAAAGGTCGTAATGCCAGAGGAATCATTACCGCAAGAC
ATAGAGGGGGAGGTCATAAGCGTCTATACCGTAAAATCGATTTTCGACGGAATGAAAAAGACATATCTGGTA
GAATCGTAACCATAGAATACGACCCTAATCGAAATGCATACATTTGTCTCATACATTATGGGGATGGCGATA
AAAGATATATTTTACACCCCAGAGGGGCTATAATTGGAGATACCATTGTTTCTGGTACAGAAGTCCCTATAT
CAATGGGAAATGCCCTACCTTTGAGTGCGGTTTGAACTATTGATTTACGTAATTGGAAGTAACCAATTAGGT
TTACGATGAAACCTAGAAATCAATCACTGATCCAATTTGAGTACCTCTATGGGATAGACCTCAACAGAAAAC
TGTTGAGTAACGGCAGCAAGTGATTGAGTTCAGTAGTTCCTCATAGAAAATTATTGACTCTAGAGATATGGT
AATATGGAGAAGACAAAATTGTTTGAAGCACGCACAGAACCGGAAGCGCCCCTTGTTTCAAAGAGAGGAGGA
CGGGTTATTCACATTTAATTTGATGGTCAGAGGCGAATTGAAAGCTAAGCAGTGGTAATTATAAAGATCCCC
CCGGGAAAAATAGAGATGTCTCCTACGTTACCCATAATATGCGGAAGTATCGACGTAATTTCATAGAGTCAT
TCGGTCTGAATGCTACATGAAGAACATAAGCCAGATGATGGAACGGGGAGACCTAGGATGTAGAAGATCATA
CATGAGTGATTCGGCAGATTTGGATTCCTATATATCCACTCATGTGGTACTTTATCATACGATTCATATAAG
ATAAAGATCCATCTGTCTAGATATCATCATATACATCTAGAAAGCCGTATGCTTTGGAAGAAGCTTGTACAG
TTTGGGAAGGGGTTTTTAAAAGAAGAATCTACTTCAACCGATATGCCCTTAGGCACGGCCATACATAACATA
GAAATCACGCTTGGAAAGGGTGGACAATTAGCTAGAGCGGCGGGCGCTGTAGCGAAGCTGATCGCAAAAGAG
GGTAAATCAGCCACATTAAGATTACCATCCGGGGAGGTCCGTTTGATATCCAAAAACTGCTTAGCAACAGTC
GGACAAGTGGGTAATGTTGGGGTGAATCAACAAAGTTTGGGTAGAGCCGGATCGAAGTGTTGGATAGGTAAG
CGTCCTGTAGTAAGAGGAGTAGTTATGAACCCTGTAGACCATCCCCATGGAGGTGGGGAAGGGAAAGCCCCA
ATTGGTAGAAAAAAACCCACAACTCCTTGGGGTTATCCTGCGCTTGGAAGAAGAAGTAGAAAAAGGAAAAAA
TATAGTGATAGTTTTATTCTTCGTCGCCGTAAATAGGAATATTAAAAATCTAATTTTTTGAATTTGAAATAA
TGTGATGGGCGAACGACGGGAATTGAACCCGCGCGTGGTGGATTCACAATCCACTGCCTTGATCCACTTGGC
TACATCCGCCCCTTATCTAGCTAAAGGATTTTCTCTTTTTTCCATTCATCATTATTGTATTTATTCTTACCT
TCATACTTAGATCGAGGTATTCTATTGGACATAGAATGCCAATCTTTAAAATGTAAAAAAAGGAGTAATCAG
CTGTGGCACGTTCACTAAAAAAAAACCCTTTTGTAGCTAATCATTTATCAAGAAAAATTGAAAAACTCAACA
TGAGGGAGGAGAAAGAAATAATAGTAACTTGGTCTCGGGCATCTACCATTATACCCAAAATGATTGGCCATA
CAATCGCTATTCATAATGGAAAGGAACATTTACCTATTTATATAACAGATCGTATGGTAGGTCACAAATTGG
GAGAATTCGCGCCTACTCTGACTTTCGCGAGACATGCGAGAAACGATAATAAATCTCGTCGTTAATTTTGAA
AAAAAAATAGATATTTATCATTCATTGGCGGGGGATAACCTTATGATAAAGAAAAATAACACAAATTCGAGC
G
