# Supplementary material for: Gene Loss, Pseudogenization in Plastomes of Genus Allium (Amaryllidaceae), and Putative Selection for Adaptation to Environmental Conditions
Source: Front Genet. 2021 Jul 8;12:674783. doi: 10.3389/fgene.2021.674783 (PMC8296844; doi:10.3389/fgene.2021.674783)
Supplement: Supplementary file 2 [file Data_Sheet_2.FASTA]

>Allium_obliquum
GTGGAACTATACCCAATAGATATTAGGTATAGCCCCTTCATTCGACGATTCTTAATACATTAAGACGAAAGT
CTTATCCATTTGTAGATGGAACTTCTACAGCAGCCAGGTCTAGAGGGAAGTTATGAGCATTACGTTCATGCA
TTACTTCCATACCAAGGTTAGCACGATTGATGATATCAGCCCAAGTGTTAATAACACGACCTTGACTATCAA
CTACAGATTGGTTGAAATTGAAACCATTTAGGTTGAAAGCCATAGTACTAATACCTAAAGCAGTGAACCAGA
TACCTACTACAGGCCAAGCAGCCAAGAAGAAATGTAGGGAACGGGAATTGTTGAAACTAGCATATTGGAAGA
TCAATCGGCCAAAATAACCATGAGCAGCAACGATATTATAAGTTTCTTCCTCTTGACCGAATCTGTAACCTT
CATTAGCAGACTCATTTTCAGTAGTTTCCCTGATTAAACTAGAGGTTACCAAGGAACCATGCATAGCACTAA
ATAGGGAGCCGCCGAATACACCAGCTACGCCTAACATGTGAAATGGATGCATAAGGATGTTGTGCTCTGCCT
GGAATACAATCATAAAATTGAAAGTACCAGAAATTCCTAAAGGCATACCATCAGAGAAACTTCCTTGACCAA
TAGGATAGATCAAGAAAACTGCAGTAGCAGCTGCAACAGGAGCTGAATATGCAACAGCAATCCAAGGACGCA
TACCCAGACGAAAACTAAGTTCCCATTCACGACCCATGTAACAAGCTACACCAAGTAAGAAGTGTAAAACAA
TTAGCTCATAAGGACCGCCATTGTATAACCACTCATCAACAGATGCTGCTTCCCATATCGGGTAAAAATGCA
AACCTATAGCTGCAGAAGTAGGAATAATGGCACCAGAGATAATATTGTTTCCATAAAGTAAAGACCCAGAAA
CAGGTTCACGAATACCATCAATATCTACTGGAGGAGCAGCAATGAAGGCGATAATAAATACAGAAGTTGCGG
TCAATAAGGTAGGGATCATCAAAACACCGAACCATCCGATGTAAAGACGGTTTTCAGTGCTGGTTATCCAGT
TACAGAAGCGACCCCACAGGCTTGTACTTTCGCGTCTCTCTAAAATTGCAGTCATGGTAAAATCTTGGTTTA
TTCAATTTTCAAGGACTCCCAAGCACACGTACTAACTATAAATAAGATAGAAAATAGAAGGCTTGTTATTTA
ACAGTATAATATGACTTATATGCCAATGTCAACCAATCCCAACTGACCAATCTCAACTGATATATATCTATT
TGACTAAATTTAAATGCAACATAAAACTTGAAAATAGAAATGGATGAAAATCGACAAAGAAAGCTTTCTTTT
TTAATTTTCTGTATGGGTTGCCCGGGACTCGAACCCGGAACTAGTCGGATGAAGTAGATCTTTTTTTCTTGT
TGCAATAGAGGAAAAAGACCCCTCCCCAAATCGTGCTTGCATTTTTCATTGCACACGACTGTCCCTATGTAT
ACAGATAAAAAACATACATATCAAGAAGAAAGTATAACAATTTTGAATATTCAGGGGACTACATGGGCATTT
CAGAAATTAATGAATTTTTTTGTTTTAAAATAAATTCATTAAAAGAATAATTAGTTCAAATTAAAGGGTATC
ATGGCCAATCATGAGTGACTCACTAAATCATTAATATGGATAATATCCAAATACCAAATACGTTCTCTCTGT
GATCGATGTAAAGTAAAGGGAATTTGTTTTGGGAAGATCAAAGAAAGAATCTGTTCTTCTTCCATAAAGAAT
TCTTCTAATAACCCCGAACCTAATCTACGCAAAAAAATGCGTACTGTACTTTTATGTTTACGAGCCAAAGTT
CTAGCACACGAAAGCCGAAGTATATACTTTATTCGATACAAACCCTGTTTTTTTGAGGATCCACAGTAATAA
TGAGAAAAATTTCTACATATTCGACCAAATCTATCGAGAATATCAGAATCTGATAAATCGGCCCAGATTGGC
TTACTAATAGGATGGCCCGATACGGTACAAATTTTAGCTTTAGATAAGGATCCAATAAGAAGAAGAACTGGG
ATTATGGTATCAAATTTCTTAGTAATGGTATCTATTAGATACGAATTCTTTAACATTTTATTCCTTATAGCC
AAAGAATTTTTTAGTAAACTTGCAAAATAACCCAAAAAATGGAAGGAATAATTTGATAATTTATTTATATAG
ATCCTATATGGTTGAGACCAAAAGTTAAAATAATATTGCCAAAAATTGACAAAATGATATTTCCATTTCTTC
ATCAGAAAATGAGTCCCCTTTGAAGCAAGAATTACCTTTCCTTGATATCGAACATAATGTACGAAAGAATCT
TTGAAGAACCACAGAGTTCTATGAAAATAGTTACGACATACTACTAAAAAATATTCGATTTGAAGATGTTCT
ATTTTTCCATAGAAATGTATTCGCTCAATAAAAGTTCTAAACGAAGTTAATCGTAAATAAAAGGATTGTTTA
CGAATAAGCACTAATAAAATTTCGCACTCAAATACATAAGAATTATATAGGAACCAAAAGAATCTTTTATTT
TCTTTCGAAAAAACATAAATAGATTTCTTCTGAGTAATGGAGAGATTATTCCAATTATGGTATTCGTGAAGA
AAGAATTGCAATAAGTGTAAAAAGGGAACATCTTGAATCCCGCACTGAAGGATTTGAACCAAGATTTCCATA
TGGATGGGATGAGGTATTAGTATATCTAAAACATAATTTAAATGCAATAATTTGTCTTCTAAAAAAGGAAAA
ATTGAATGAATTGATCGTAAATTATGATATTTTGGTATTTCTTTTTTTTCTAAATAAGATACTAATCGCGAG
GAAAATGGAATTTCCACAATAATTGCAAAACTTTCTGATATAATTTGAGAATAAAAATGAGAATAAAAAAAA
ATGTTGTGAGTGTGACCAATAAAAAAATTTTGGTTAGAATAATTAACCGAAGAAATCAAAGAATTCTTTTGA
TAGATTCGAGTAATTAAACGTTTTACAAGTGAGAAACTAGATTTATTATCATAACCAAAAACTTTTACGGGT
TCATAAAAAATCAAACCATTTAAACCATGATCATGAGCAAGTGCATAAATATACTCCTGAAAGAGTAACGGA
TATAGGAAATATTGTTGCCAAGATCTACCTTTTTCTAAATATCCTTGTAATTCTTCCATTGACTTCAATTTC
TACTTGAACCAGAAACAATAGGTATTTCTTGTATTATCAAATTATACATAGTGCAATACGGTCAGAACAGAG
TATGTATCATGTATGAAAAAAATATATACCCCGGAAATGCAGAGTCCAATCAACAGATCTTTTTCCTCTCCC
CTTCTACTATCTAATAGGTTTATCTTCGTTCTATTAAATAAATTATCAGAAGATAAAAAATCTTTTATTTTT
ACAACCCGATCGCTCTTTTGACTTTGGAAATTTTTTTTGTCAGTATACTGTTTCTTCTACACATTAGTTTCC
AATCCGTAATAGAAAATAGGTAGGATTTTTTTTTTAAGAATAAAAAAAAAGAATCAAAGGTCCATTTACAGG
AGACCCCTTCCCCACATCAGGCACTAAGTTATTTTTAACGTTTAATTAGATCGGGAAATTATTCAAATTAAG
AATAAAAGCTCGTTGCTTTTTTTTTTTTTTTACCAGAATTAGAGCCATAGAGCTCTATCCATTTATTCACTA
GACCAAATTCTAACTGTGAATTTCTTAAAATAAAAATAAGAAAGAATATAATAATAAATTCAAAAATGAAAA
TTTAATTCGATTTTTTCTTATTATTTTATTACGACATGCGGTTTTTTCCATCCATTACCTTTCAGGATCAGT
CGTGGTCTTATAGACTCTACCAAAAGTCTGGACGAATTCGTTACTTCATTCAAATGTGTAAAAAACCATAAT
CGCACTTAAAAGCCGAGTACTCTACCATTGAGTTAGCAACCCAGATAAATATGTATATACAAGTGGAAAAAA
TGAAATTGAACTAAACAACTACGTAAAAACATTGAATTTGGAATTCAAAAGAAATATAAAGGAAAGATTAGA
TGATCAATTAAACAAAATAGCAAACAAAATAGCAAAGATTAAATTAAAGACAGATAAAAAAAATGTAAAAAT
TTACATTTAAAGACCGACCCCCTTTTTTATTTTTTATAAAAAATAAATTTTCATTAAAAAAATATATCTTAT
ATAACAAATAATAATTTTGGCAAACCCATAATTTGAATGAAGTAAAGGAAAAACCCATAAATAAAATAAATA
AGGATCGAAATAAACAGATCTATTTATCTACGATCGAATTATATTTGTTCGACACACCATTGTCAATATGAA
TAAATTGTTGAGAAAAAAATGAATAAAAAAAAAAAGAAATATCATTCGTACTCATAACTCAAGTTGGGTAAT
TCTGAAAAAGTCCGAAGGTAAATCCTTAGGCATTTCTTGAGTCGTCTCTAACCTCTTTTGTTTGTTTCGTCT
CGAATCTTTTTTTAGTCTCCATCATTATACTAAAAATAAAAAAAAAATATTGAGACAATTGAAAATAGTGTT
TCCTTGTTCCGGAATTCTTTCTCTTTGCTTTTAAAAATCATTAGGTTTAGACATTACTTCGGTGATCCTTAT
CCCCTTTTTCAAAACGGCAGCAACATACCTTTTGTTTTTTGTTATTTCCTTCTATGGAAAGATAATATGAAC
TATTTTTTCCCTTGTAACTTGTAATGTAATATAAAAAATGTTATTTATTTCAAACTTGTTGGGATTTGAATC
CTGCAATTAAAAATTTGAATTTCTATATTGAGGATATACTTAACAAAGTAGTCTAATTTATTAATTGTTACT
AACCCTAGATTCGCCCTCCCGATAAATGAATCAATACGTTTTGCTCGAGCTCCATCATGTACTATTCCTATT
TACCAACCCAATACAAATTGGGTTCCTAATAGGAACAGAACAAACTATGTCGATTCAAGAGCATCTTCATTC
CTATAGAAAATGGCGGATGGAAAAATCCACAGTGAATTATGTCCTTCAAGTCGCACGTTGCTTTCTACCACA
TCGTTTTAAACGAAGTTTTACCATAACACTCCTCTCATTTTAAATTTTATTTTGAAACGGTATGCAATTGAT
TCAATATGGAATCATGAATAGTCATTGGCTCAATGATACAAAATATTTTTTATGTATGTATCTAGGGAAAGG
TAAATAATTATCTGGAAAAAGTCTTATATTATAAAGGATTTAAGTTATAGGATTTAAGTTATTTCGCCCCTC
TATCCTATGGTATGGGGTGAAAGAAATTTCTAAAAAAGAAAAAAGAAAAGTGAATCCATTTCCTTAAATCTA
ATTAAAATCTTCAACAAATCATTCGGGATGTTATGTTAAATTATGGAAAAAATTCTTCTCGAACAAATAAAC
TCTAAATCTAAAAAGAACGGCCCTATGGATTTTCCAATTCCGGAATAAAATCAGTTATTAACAAAATATAAG
CTATTCCAATAACTCGAAAAAGTCATAAGTTTCTCTATATTTATAATATAGATTTTTCAAATTTCTTCGAGT
ACCCAAGTTCATAAAAAAAAGAATTTTTGTTTTCATGAGTATGAAATAGAAAAAGAGATCTTTTTCTATTTC
AATTCAGAATTCCATAATGAATTACATAATACGAGAATTCAGATTTCATGGAAAAAAGAGTTTTCCTAAGTA
ACTTACTTCAATATGACTATTAAAATAGTAGTCTCTTAATGATATACCCAAAAATGGTTTTGAATTTAGAAT
TCAATGAAATATCTTTATTTCTACCCGTACACTCAATCGCATTTGTGAAAAACTAAATGAAAAAAGTTTTAT
TTTTATAGAAAAATCAGAACAAAAGGTGACACTATATCCAAGATTAAAGAAAAAAATTTCCAAACTTAAAGA
GAAATTTGTTAAAGAGAAGAATCTTTCCTTTCTCATGTAGACGCTCTGGGACGGAAGGATTCGAACCTCCGA
ATAACGGGACCAAAACCCATTGCCTTACCACTTGGCCACGCCCCATTTCGATTTCGAATTTCTCTTTGAGAC
TAATAAAGACTAATATTGGTATTAGTCGTTCGTCAATCCCAATTCAAATATATACGAAATATATTACTGTTA
AGATTCAACACATGAAAATATAGAAAAAAATGATTGATCATTCCATAAAATTAAATTAAGATATTCTATGAA
ACTAAAATTCCTTGTATTCTCATTTGAGAATGAAAGGGAAGATTTTTGATTTGAGAGCGTTCGAAGAACAAG
AAGGTTTTTTGACCTACCTTTTCATTTTTCCCTCATAAAAAGAACTCAATCAAAATCTAATTTTCTAATCTA
CAAGAATGAAATGTTTGTTATGCTTAATATCTTTAGTTTAATCTGTATCTGTCTTAATTCTACCCTTTCTTC
GAGTAGTTTTTTCTTCGGCAAATTGCCCGAGGCTTATGCCTTTTTCAATCCTATCGTAGATGTTATGCCTGT
CATACCTGTACTATTTTTGCTCTTAGCCTTTGTTTGGCAAGCTGCTGTAAGTTTTCGATAAAATCTTTAATG
CTCCGAAAAATTCATGATTTTTACGAAACAAATTTTTAGAAAATTTATAAGATCTTATAAATTTTACATTAT
GAACCCTCCATTCGAAAATACAAATTCTTGTTCTTGTATTATATTGAATAATCGCACGGTGATAAATTTTGA
TCAACTTATTTCCTCGTTCTGACCTTCCAGTAAACAAGGACTTTCTAAAGACCCCACAATACCAAATAATGG
ATATGACCAAAAATACCAAAAATTTTTGGTAATGAAGGAATCAGAATCTTGCTTTTCTTATTATTATTACAT
TACAAAAACAAAAAATTAGTAAAAATTACCTTTTTCAAGAAAAAACTTCATTTTCTTTTTGGGGCACTATGT
CAACATAGTGTATGTGATAAAAAATAGGCAATCTATTTCCCTTTTCAAAAAAAATCTTGGAGATTGTGTAAT
GCTTACTCTCAAACTCTTTGTTTACACAGTAGTCATATTTTTTGTTTCTCTCTTCATCTTTGGATTCTTATC
TAATGATCCGGGCCGTAATCCTGGACGTGAGGAATAAAAAAAAAAGATTTTGAAAGTCTGAAGCGATCGAGG
GGAGCGGAGAGAGAGGGATTCGAACCCTCGGTACAAATAATTCGTACAACGGATTAGCAATCTGTCGCTTTA
GTCCACTCAGCCATCTCTCCCAATTCAAATTGAAAATTTTTTATGTGGTGTGACAGGCGAAGTAAAAAAGAT
TTAAATTGACTTACTTCCTTCATTTTCATTTTGTAAGAAAAGTCCATTCCCCCGGCCAGTACTTAACCAGGC
CGGGTTATTACATTACTTCTGATGAATCAATCATTTCATAGATCAAATGATTTCATTTTTTGTTTTTATTAT
ATCAAATCAAAAATACTTGTTATTGAAGTTATTGAAGTAACAATAAAGACAATTTTTATCTCCATTCCAAGT
GTAATTTCTTAGTATTAGTAATATAATACTATAGAAAATACTATAAAATATGAAAATAAAAGAATATTCAAA
TTAATAATTGTTTTTTATTAGTATTTATTAATTAGTATTAAGTAGTATTTTGAATTTTGAGTCTTTTTTTTT
TTCAATTTAGTTAATTATGTAACTGGAAAAAAGCACATACAGATATTAAATAATATACTATAAAAAATGAAA
CACACATATGTTATAACATATATAACATAACTCTTTTATTTGTTCAAGGGACATTGAACATTTAAGATCCAA
TTAATCCGAGTTCTAATTCAAAAATAGTTCAGTTGAAGGGAAAGTAAAAAAAAAAAAAAATGAAGAATTCGT
CGTGGTTATAGCCCAGCTTCAATAATTCCTTCAATTTTGAACTGTCAGTAATGACTTATAACAAGTGAAAAA
TGAGACTTTTTGCTTTATTCTAACTTTATTAGAATTTGGTTTTTTTAAAAAACTTTCTGTACTTCGACTTCA
AGTACCCCTGGTCGGGGAGGATGAAGTGTCAACGCTCAAGTTTTAATGAGTCTGACGCTATTAAGATAGCAT
CTCATTCCTTTGTTCGACAAAAGGTATATTCATATATAATAATGAATATGAAGCGGGTATAGTTTAGTGGTA
AAAGTGTGATTCGTTCAATTAATAACTTAAAAAGTTAAGGGGTCTTTCGGGTTTTTCATATTCCGATCAAAA
AAAAAAAACTTTATTTCCTAAAAAGAGTTTAATCCTTTTCCCCTCAATAGCATATTTGAGGAAAAATAGAAA
TTCTCACGATTTGTATCCAAAGTTCAATTGAAATTGAATAAAAGGGTTATAGAGTCACGAAGCATAATAAAA
AAAAATTGGATCAAATCTTCCAATTAATAAATATAAGTAAAGGATCTATGGATGAAGATAAAAAACAAAAGT
GCATTTCCAATCGTAACTAAATCTTAAATTTTTGTCTTGTATAAGCTAAGATTAAAGCCAAATAGCTAGAAA
ATGATAGTTTTGGTTTACTAGAACCATCAGCATATTATTTTAGCTCGGTGGAAACTAAATAAAATTCTTTTC
CTCAGGATCCCTCGAGTGGAAATAGGGAACGAAGTAACTAGATTAGACGGATTTGGGATAATAGAATCCCCC
TTCTCTAGAGGGATCATCTAGAAAGCGAGTGGCTTTGAGTGTCTTTAATAAGAAAAGCTGACATAGATGTTA
TGGATCTAATTTTTGTTTCTGGGAATACATCAATTTTCCATAAAGGAGCCGAATGAAACAAAATTTTCATGT
TCGGTTTTGAATTAGAGACGTTAAGAATGATAAATTAACGTCGACTAGAACCCCTAGCCTTCCAAGCTAACG
ATGCGGGTTCGATTCCCGCTACCCGCCCCATATTCTTTATTCTATATGCATCATCCATTCGAATATGCATTC
TTTTTTTTACCTAAAAAAATTTGCATTTATTTTTATCAAAAAGATAAAGGGAGAATGCGAAAGAATGAAATA
GGAATGAAAAGCGTCCATTGTCTAATGGATAGGACAGAGGTCTTCTAAACCTTTGGTATAGGTTCAAATCCT
ATTGGACGCAATTTTTTTCCATCTATTTTTAAAGTGGCGATACCAAGAAACCCCTTTTTTGAATGATTTGAA
TCAGAAATAATTCGCAAGAATAACTCTTGTTCTAACAATAGAATTAGAGTTATAAATTTATGCTTGTTCCTC
AAGTAGAAACAGTTCAGTGTGCTCCTGAATAGCTTCCTTCAAAAAGGTTTCCGCTTCCTCGGTGAATGTCTT
GGTAGAAGATACAATTTCTTGAAATTGAGGTTTATTCTTTTTTAAGTAGGTACGTAATTTAATGAGAAATTT
CTTTATCTGTCCAATTTCTAACGAATCAAGATATCCATTTGCTCCAATATAAATTGTAGCTATCTGTTCTTC
CACAGTAAGAGGGTCTGATTGGGATTGTTTAAGTAACTCGCGTAATCGTTGACCTCTTGCCAATTGATTCTG
AGTAGCTTTATCGAGATCAGAAGCGAATTGTGCAAAGGCTTCTAACTCTGCGAATTGAGCTAATTCCAATTT
TAATTTGCCAGCTACTTGTTTCATGGCTTTAATTTGAGCTGCGGATCCCACTCTGGAAACAGAAATGCCTAC
ATTAATAGCAGGTCGGATTCCCGCATTGAATAAATCGGCAGATAAGAATATTTGTCCATCTGTAATGGAAAT
TACATTAGTAGGGATATAAGCCGAAACATCTCCAGCTTGAGTCTCAACTATTGGTAAAGCAGTCATACTCCC
TTCACCTAAACTGGAACTTGATTTAGCAGCTCTTTCCAAAAGGCGTGAATGCAAATAAAAAACATCTCCTGG
ATAAGCTTCACGACCAGGCGGTCTTCTTAAAAGAAGAGACATTTGGCGATAAGCTTGTGCTTGTTTGGAGAG
ATCATCATAAATTATTAAGGTATGGCGTTCACGATACATAAAATATTCAGCTAAAGCTGCACCTGTATAAGG
AGCAAGGTATTGTAATGTAGCAGGTGAGTCCGCGGTTTCGGCTACCACAATAGTATATTCCATTGCCCCTCG
TTCCTGGAAATTAGTCACTACCTGAGCCACAGAAGATGCTTTTTGACCAATAGCTACATAAACACAGATTAC
ATTTTTCCCTTTTTGATTGAGAATCGTATCTGTGGCTACTGCTGTTTTGCCGGTCTGTCTGTCCCCAATAAT
TAATTCTCGCTGGCCACGTCCTATAGGGATCATCGCATCAATAGCAATAAGTCCTGTTTGAAGAGGCTCATA
TACGGAGCGTCTTGAAATAATACCCGGAGCAGGAGATTCAATTAATCGAGATTCAGAAGCAGAAATTTCACC
TCTTCCATCAATAGGTTTAGCCAGAGCATTTATAACACGACCCAAATAAGCCTCGCTTACAGGTATTTGAGC
AATTCTTCCTGTTGCTTTTACAGAACTTCCCTCTTGTATCATCAAACCATCACCCATTAATACAACACCAAC
ATTATTTGATTCCAAATTAAGAGCAATGCCTATTGTACCCTCTTCAAATTCTACTAATTCACCTGACATTAC
TTCATCAAGACCATGAATACGAGCAATGCCGTCCCCCACTTGAAGTACGGTACCAGTATTCACAACTTTTAC
TTCTCTATTATATTGTTCAATACGTTCACGGATAATATTACTAATTTCATCAGCTCGAAGAGTTACCATTAG
TGTCTCTTTTTTCTTTTTCGGAAACAAAGGGAAAAAATAATGCCTAAACTCTAAACTAAAGTAAAAAAATAG
AAGGGCTAATCAGTTATTTCTTCCATTGCCCCAAGGATTCCAATATTAGCACTGATGGTATGGAAATGTAAC
TCACTATTCAAACAACTATTCAGGGCTCCTATAGCCCCCTGTAAGGCTTGTTGGAAAACTTGTTGTCGGACC
TGATTAATTGCTCTTTGTTGTTCAAAATGAAGGGTTTCATTTTTGTAATTTTCTAATTGTTCCAAACTCTCA
GAAGTCGCATTAATCAAATTTTCTTTTTCTCGTTCTATCTCAGAGTATCCATTTATTCGATATTCCTCTGCT
TCCATTTCCACTTTCCGTAAACGAGCCCGAGCTCGTTCGAGCTGCTCAATGGCCCCTTTACGCAATTCTTCC
GAGTTTCGAATAGTACTCAAAATCCTCTGTTTTCGATTATCTAATAAATCATTTAATGAAAGTAGATTATCT
TACCATTAATTTTACAACTTCCATGATCTCTTCCCGAACCAAACATGAATCTTTCGATTCATTTGGCTCTCA
CGCTCAATTTTTTATTTTATGGGCACTTTCATATCTTTTTTTTAATGTAATGAGCCTATCCTCTCTAGTTCT
GTTTGTATGCAAACATATCAAAACCAATACAAGACCAGAATATTATAAGGACTCTTCCGACCAGACAAAAAT
CTCTAATTGTCAGCAAAGTTGTTTCTTTATTTGTTCTTTATTTAAATTTCAATGAAATTTTTATTCAAATCC
AAAAATTTATCTTTTTTATACATAGGTCGTCGATTCGGCATTGGATAATAAAACGCAGGGCGCCCTTTTATT
TATTCTAGTAAACGGTTCAAATGATTTTATTGATATGAGTGTTATATATCAGAAAAATTACCAACGATTCTT
TTTTAAACCATTTCGATATTAACGTAATGGTAGAAAGAGTACCATGTTGTGCCCGGACTTCAAACAGTTTAG
CTTTAACCATGTTAATGGTCTCACTTTATTGGTTGATAGAGAATCAAAGTTGACTTACCAATAAAGAACGAA
ATGCTATGATTCTTACATATGATTTATTAATTTATTCAAAAGGAATTCGTCGAGATTGTACACTTTTTGCCT
ATTTATCTTATTCTAAAAAAAAAATATGTATATAAATAACACAAATAAATAAAGTGCAGCCGGTTGGGTCCA
ACCTATTCTTGAAATATACAACTCGCACACACTCCCTTTCCAAAAAAAATCAATACACCAAGCACTACACTT
AGATTTATTAGATTTGTTGCTAAAATATCGGTATTAAACCCGAAACTCCCGGCAGATGGCCAGTGGCCTAAG
GAAACGAAAGAATCGGTTACATTTTTCATATGCTCTCCTCTTATAGATAGGACTAACAAAGAACAGAGTTCT
TTTTGTATCACTTGACTTGCCCTTTTTTGATCGATTTCTTTTTCTTAATTTTTTTCTTTGTTTTAAGTTTCC
GATAAGATACTTATTAAGTTGGGTCCTAGGTCTTGTAGAAATTGCAAAATATTTTCCCTGTTCAAACACTTC
CTAAAAAGTAAAAATTCCATCGTACTAACCGAAGGACGGGAAGGAATAAAGCGAGCAAATCCACTAATTCGT
CATCCTCAAATCAGTCTTTCCCGGGGTATTGTTCCAACAAATACATAATTGTAGGAGTAAAGTAGTGATATA
ATTCACAAAAGCAAACCACAGTGAATTAAAAAAAATAAGAAAAAGTGTGTAATGCACTTTTTTACATTTTCG
TTCTAGGATGAAATTAAACAAAAGGATTTGCAAATAAAAGTGCTAATGCCACAACGAGCCCATAAATGGTTA
AAGCTTCCATAAAAGCTAGACTAAGCAATAAGGTGCCTCTTATTTTTCCTTCTGCTTCTGGTTGTCTCGCAA
TACCTTCTACGGCTTGGCCTGCAGCAGTACCTTGACCAACTCCAGGTCCAATAGAAGCAAGCCCTACGGCCA
ATCCAGCAGCAATAACGGAAGCGGCAGAAATCAGTGGATTCATGATGATAGGTTCCTCACACCAAAAAAAAA
TGGTTAATGATACAATCAACCAAGGAATTCTTACTTATTTGATCACTAAAAAATATCGAATCGAAGTAACTA
AAACTTCGAAAAAAATATATAGATAGGGATAAACCCCATATATAACTAATATATATCTACTATCACATATAC
ATTTGTTTCTTTCATAACGGAAACCGCGCGCATTTTTTCTTGAATCAGATTCTAGAATAATTCGTCGAAAAA
TATACAGGAACTGTAGCTGGACTTATAGACATTACATATAGACATATATCTAGTGTGATCTCCCTAACCCAT
TCTTCGTAATATCGTCTATCTTTCCTCTTAGAACTCTAGTCATATATACATATGGATTTCTTATTTCTATCT
ATATATGTATATGTTACCGAACCAAGTATATTTTCTTGAACCATGCATTGCCTCAGTCGGGGTAAGCTTAAA
AAAAGAAGACTCTTTTGAAAACTAATCAATGATGACCCTCCATGGATTCCCCTATATAAGCCGCGGCTAAAG
TTGCAAAAATGAGAGCTTGAATACCGCTTGTAAATAATCCAAGAAACATGACAGGGATAGGAACTACTGAAG
GTACTAAAGAAACAAGAACAACAACTACTAATTCATCCGCCAATATATTTCCGAAAAGTCGAAAACTCAGAG
ATAAAGGTTTTGTGAAATCTTCTAGGATGTTAATTGGTAAAAGGATTGGAGTTGGTTGAATGTATTTTCCAA
AATAAGCCAATCCTTTTTTGGTAAGACCCGCATAAAAATATGCCACGGACGTGAGTAAAGCTAAAGCAACAG
TAGTATTTATATCATTCGTGGGGGCAGCCAACTCTCCATGAGGTAACTGTATGATTTTCCAAGGTAAAAGAG
CTCCAGACCAATTAGAAACAAAAATAAATAAGAACATGGTTCCAATAAAGGGAACCCAAGGCCCATATTCTT
CTCCAATCTGAGTTTTACTCAAGTCTCGAATAAATTCAAGAACATATTCAAAGAAATTCTGCCCGTCGGTAG
GAATAGTTTGTGGATTCCGAACAGTTATGATAACTGACCCTAATAAGATAGCAATTACTACCCAAGAAGTGA
TAAGTACTTGAGCATGAATTTGTAAACCTCCTATTTGCCAATATAAATGTTGGCCTACTTCTACACCTGATA
TATCGTAGAATCCTTTGAGTGTTTTAATGGAACATGGTATAACATTCATATTGCCCTCTGACAGAAATTAAA
CTTAAAAAAAAATTATTTTGATTCAACCATCTCTTTTTCAACTTATCTACTTTACATCATTAATCATATATT
TAAAATACCAATTTATCTCTTTTTAAAAATGCAAGACAAGAATACAATCTAAGAAATCAAAATAATTAACTA
ATCTTATTATTCTTAATCATAACATAATCATAATCAATGACTTCTTATATAGCTAGAACGACCCTCACAAAT
TGCGGATACTAATTTGTTAAGAATCAATCGGATTGAAGCTATAACGTCATCGTTGATTGGAATCGAAATATC
TGCAAGATCCGGGTCACAATTTGTATCGATTAAACAAAGTGTTGGAATTCCCAAAATGACACATTCTCGAAG
AGCTGTATATTCTTTTTGCTGATCAACGATGATTACAATATCGGACAACCCAGTCAGATATTTGATCCCACC
CAGATATGTTTGCAAAGTCGATAATTTTCTCTTCACCATTGCTGCATCTCTTTTAGGGAGCCGGTTGAGTTT
CCCCATCTTTTGTTCTCCTCTTAAGTCTCTGAACTTATGAAGTCTCGTTTCTGTAGTGGACCAATTCGTTAA
CATACCACCGAGCCATTTTTTATTAACATAATGACATCGAGCCCTTATTGCAGCTGAGACTACTAAATCCGC
TGCTTTATTCAACCATTAAAAAGGTTTTCCTCGACTTGCTGCATCAAAAACGAAATCACGGGCTTCTGATAA
AAAACGAGCAGTTCTAGTAAGATTTGTAATATGAATACCTTTACGCTTTGCAGAAATGTAAGGGACCATTCT
AGGATTCCATTTCTTAGTACCATGATCAAAATGAACTCCCGACTCCATCATCTCTTCCAAATGGATGTTCCA
ATACCTTCTTGTCATTTTTCCCGCGCTTTCTCTTTTTTTTTTATAACTAATTGTTCCTACGGAACCTTATAA
CGAGGTTGACCATTGATACATAGTCCGAACTATTCATTTTTTTTTTATTACTTACTTCATTTTTTTACTTAA
CAAAACTAGAAAGGAAAAAGAAAAAATATCTGCTTAGGAATTATGAAATCGCGTAAATGAATTTTCTAATGT
GTCATGGAAATTCTTTGGGCTACAAGAACAAAAAAATTCTCGATGGTGTAACAAAATATCTCTCATTTCCAA
CTTGAATACATTTTTTTTTTTTATTTCAAAATAAATGTTTTTGTCTTGCCTTGAACGGTGCACTAATTTTTT
AAATCCGGTACCGATAGGGATAATTCCCCCCAGAACTACATTTTCTTTCAGACCCTTCAACCAATCAATACG
CCCCCGTAGAGCAGCTTTTGCTAAAACTCTAGCAGTTTCTTGAAAACTTGCTTCAGATATGAAGCTTTGAGT
ATTCAGAGACGCCCTCGTTATTCCTAATAAAATTGCTCGATAACAGATCGCTTCGTCTAAAGCACGCCCTGC
TCGTTCTGCTCGCAGCAATCCGATTAATTCTCCAGGCGAAAAAACATTAGACATTCCGTCTTCTGAAACCAA
CACTTTTGATGTTACTTGTCGTACAATAATCTCTAGATGTCTATTATGAATCTGCACCCCTTGAGATCGATA
AACCTTTTGGATCTTATTAACCAAAGAGATATGGCTTTGGGCTATAGTTAGCTCAGCTCCAATTAAGAATCC
CCAAGGAATTCCAAGAATTCTTGGTATACGTTCGTTCCAACCTTCGACTCTCCTTTCAAGGTTCATCGATAT
TGAACCAATCGAACGTACTTCTAAGATTTGCTCCACTTTTGGAAGTCCCTGCGTTATGTCACCAGATCGGGA
TTTTTCATATATAAATGTAACTAATGTATCTCCTTTAGAAAGGGTTTCTCCGTAATGTCCGTGAACAGTCGC
TCCTGGAGTAGCCAAATACGGCTTAGCTGATCTTATAACTAAAGAATCAACATGAACAATTAAAATTTGACC
AGATTTTTTTATATGTGTCCCATATTTAACTAGACATAGATTTTCACAAATAAATTGTCCAATGCTAATTAT
TGTGGATGTTTCTTCACAATAATTGTGATGTAAAAAGCACCAATTCAAATGGGATGGATTCAAAATGATGGT
ATTGCATGGGTTGGGATTATAAATCCTTCTATTTTCATCTATTAAACAGTATTTAAGTACTTCAAGTACTTG
GAAAGTCGCTTTCAAATTATCAAGTATCCAATATTTGTTTACCAAGATCTGATTATGAGTTATTAAATAGTA
AGCTGAATAAAAGTTCACTATTTTAGATACAATAGTACCTAGGGGACCCAACAAATCCCTAATTAGAATTAT
GGGATTCAATTCTTTTGCCGTGATGTTATATTTTGAACCATTGAATGGACATGGGCCAACTCGAAAACAATT
GAATGATGACAAAATTATCAAACCCTTATTTTGATTCAACAATGTACCAATAGTTGCTTGATGCTGAGTAAT
TACTGAAATCTTCACTTTCGAAAAAAAAGGGTTGATATTGGTGCAATCTAATCCATTATCGGGGATCAATCC
CGAACCCGCCGTATCATACCTTTTTTCGACATATGAAAGACTAGACTTTACTAACTCAATTTTTATGAAATT
TTGAATCAGATCATTTGCCCTTACCTCAACAAGAGAAGCATGAACTTCTTCTATAGAACCATTTTTTTCTTG
GTCCCAATTCAATACTAAGCAAGTCCGAACTAATTGAATACTTGTGTGAAAAATTCCACGAATTGACTTTCC
GTTTCCATAAAGGATATAATTGACAATTCTAAGTTGGACATTATCTTTTTCCTGCAAGAGATCTTGAGTGAA
AAGTTTTGCTAAATTTATCCCATCAGCTATTTCATATGTGATTACGGGCCGAACTAAAACAAAATACTTTTT
TTTAATGGGTGTGATTCGTTGGACATAAATCCAATTTTTCAAAATTTCTGATTCCTTAGAATTTTTTTTTTT
CATTCCCGGTGGTATTAAAATGCCGCTGTGTCTAGATATCTTATCTGTCTCTCCGGGAAAATGAATATCCCC
AGAAAAAATTTTCAGTTCAATACTTTTTTTTTTTATCTCCACTCGGACTAATCCACCTACTTGGCTTCTTGT
ATTTGTATTTAAAGCGAGTTGTGTATCTACTTCAATGATACTATTGTTCCGGACCATTAGGTACGAAGATCC
GGGTAAGATATGCACCTCTTCAGGAATAAAAAAAAACCGATCCACTTTCATTTTGTATTTTGGACTAAATTC
TTTTACTCCTCGATACTCAATCAAATCTTCTTTTTTTACGATTGAATCCACCTCTACGGTCCCATATTTAGT
AATTCCCGAACTGTTTCTTCTATATTGTGGATCGTCAAAATAAGCAAGAATACTATTTCTATGTAAAATACC
ATTTGTGGGTATTTGAATCGAAATACCAAAAGAGGGTATTAGTTCTTTCTCTCCTTCTGGATTATATTGTAA
TGGAATGCTAAATCTATTTCTTCGCCTTTTCGCCAATAAATCAGAATTCCCTTGGAGAATCGAAGGATATAT
AAAATCCAAATGCCTATTGGAGATGATTTGATCAAGTCTCGAATAGTCAAAAATTTCCCTATCTTTTTTAAC
AGAAGGATCCAACAATTTATGCCTTACTTGATCATTAGTAAACAATTTATGCCTTACTTGATCATTAGTAAT
TGAGAAGTCAGAGATATATCTTTCGTCGACAGAAAAAGAATAAAAATTAATTTGATCTTGATCTTTGTGGAG
TGAAAAAGACACTATACTGGATCCGCGCGGACTTCCTGCTAATAGCCATAAATGACTTGTTTTTGGTAATAG
ATGAACGTTACTATATGTATATTCGGGTGCATGGTAGACATTGGTACTCCAGTGCATTTCTCCTTCTGATTC
AGAATAAATATGTTTTCGGACCTTTTCTTTAAAATGAAAAGTAGACGTTCCAGTACGAATCTCAGCAATAAC
TTGTTCAGATTCTACATATTGATTATTTTGAACTAAAATCAAACTTTTGGGAGGAATATTCACACTATGTAG
AATATCCCGACTCTCAATAGTTACATACAAGTCTATAGAACATAGAAAAGCAGGATGCCCGTGACGGGTACG
TGTGGGATGAACCAAATACTCGTTGAACTTTATTTTTCCGTTAGAAGGAGCTCGTACATGTTCGGCAGTACC
GCCCGTGAATACTCCACCCGTATGAAAAGTTCTTAATGTTAGTTGAGTCCCTGGTTCCCCAATTGATTGCCC
CGCAATAATACCTACAGCTTCCCCCAATTCAACCAGATCGCCGTGAGTGGAACTTCTACCATAACATAATTG
ACAGATCCAAGATGTATTCCTGCAAGTAAAGGGGGTTCGAATATATATTGGTTGTGCTCGAAAAGTTATGAA
TCGATTGGCAAGTCCAATCCCAATATCTTGATTTCGAGTGGCAATGCAGCGTATCCCCATATATATATCGTC
CGCTAATACACGACCAATTAGGGTTTGGACAAAAATTTTTTCTGTCACCCCATTTCGAGGACTCACGGAAAT
ACCTCGGATAGTACCACAATCTGTTCTACGTACAATAATGTGTTGAACTACTTCAACAAGTCTACGCGTGAG
GTATCCAGCATCTGATGTTCGTACAGCAGTATCCACGACTCCTTTTCGAGCTCCGTAGCAGGAAATTATATA
TTCTGTCAAAGAAAGTCCTTCACGTAAATTGCTTTGAATGGGTAAATCAATCATTTGTCCTTGGGGATCCGA
CATTAATCCTCTCATACCTACTAATTGATGTACCTGAGATGCATTTCCTCGAGCTCCCGAAAAGGACATTAG
ATGGACTGGATTAGATGGATCAGTCATCCGAAAATTAGGATTCATTTCTTGTCTCAAATATTCACTTGTAGC
ATACCATATCTCAATGGATTGACGTAATTTTTCTACCGCGTGTACATTCCCATAATGATGGTGTTTCTCCAA
AATAAAACTTTGTTGTTCAGCATCTTGGACTAACCATCCCTTAGAAGGTATTGTTAAAAGATCATCAATCCC
TAATGAAATAGATGTAGCAGTGGCTTGTTGGAAACCCAGAGTCTTCACTTGATCCAGGATATGTGATGTATA
TGCCATTCCGAAATGATCTATTAATCTGCTAATAAGTCGTTTCATAGCAGTTCCATCTATCACTTTATTGTG
AAAGACCAGATCGGCTCGTTCTGCCATAAGTACCTCCATATTCCGCTGAGTAGGATTCGACAATGGACTTGA
GTCAGTGATTCGAAAACTTCCTTTCCTCAATCTTGATTCACATAGAAATTAAGAAATTCTTATAATACTAAT
ACCGATGAAATTGGATAAACCCGACTTCCCAAGGAAGGACGTCTAATCAAATTTATTTATTTAGATAGCGTA
TAAATATTAGATAGCGTATAAATAGGCTCGACAAAACCCCTGTATGGCTTCTTCTATTTCTCGATAAAAAGA
AACATGACCAACAGTAGTTCGAATGTATATACAACGGATTTCCTTTTTAATACTTCCTACTATTAGATAGTG
TCCATAAATCTCATGATAAGTACCAAAAGATTCATATTGAACTTCGATGGGAACCTCTTTTGAGCCAATGAC
ACGTTGATCTAGTCGCCACCGGAGCCAAAAGGGACTGTCTAATTTGATTCGTTTCTGCCGATAAGCCCCAAG
TGCATCGTAGGAACTGCCAAAATATGATTCTTTTTCTTTCGTATACTTATAGTTATTATTATCAACTGTTTT
ATTTTTGTAGTTCGCACAATTATATGGATTATACCTATTTTCACAAATACCCCGCCGATTTCCCATCGTTAA
TACATAGAGTCCAATAAGCATATCTTGACTTGGTACAGAAATGGGATCCCCAATAGCTGGAGACAAAAGATT
CATATGAGAAAACATAAGTAAGCGGGCCTCCGCTTGAGCTTCCAAAGATAAAGGTACATGAACAGCCATTTG
GTCCCCATCAAAATCTGCATTGAAGCCCTTACAAACTAATGGGTGTAAACAAATAGCGCGCCCCTCCACTAA
AATGGGTTGGAACGCTTGTATACCCAATCTATGCAGGGTAGGTGCTCTATTCAACAATACAGGATGCCCCTG
CATAACTTCTTGAAGTATTTCCCATACAATCGGTTCTTTTTCCCTAATTTTACTTTTCGCAATCCCGATGTT
AGAAACAATATGTTGTCTAATTAGACCACGAATTACAAATGTTTGGAAAAGCTCTATTGCTATTTCTCGAGG
TAATCCACATTGATGTAATGAAAGCGAAGGACCGACGACAATGACGGAACGTCCCGAATAATCGACCCGTTT
ACCAAGCAGAGTCTCACGAAATCTTCCTTCTTTGCCTTCAATTACATCTGAAAATGACTTGTAAACTTTATT
ATGACCGTCCCTCATTGGTTGTCCGCGTATCCCATTATCAAGAAGTGTATCCACAGCCTCTTGTACTAATTT
TTCCTGACACATTACTAATTCCCCTGGCGTAGACCTACTTGTTGCTAATAGATCAGTAAGAGTATTGTTCCG
ATAGATAACTCTTCTATAAAGTTCATTAATATCTGAACTCATTAGTTTACCCCCATCTATCTGAATGATTGG
TCTCAACTCAGGAGGAAGGACTGGTAATAGACATAAAACCATCCATTCTGGTTCTACATTTGTTCGGATAAA
ATGTTTAGCTAATTCCATGCGTCTAACCAAAAAATCCTTTCTTCTTCTAATTTTTCTATCTTCCCATTCGTT
TCCAGCGGATTCTTCGTCTCCTAATTCCTTCCATTCTACCAATGAATTTTCTATAATAATTCGCAAATCTAA
ATCGGCTAATTGTTCTCTGATAGCACCTGCTCCTGTAGAGATTTCTCGGTTTCGAAATGTCTCAAAGCCTTG
GGTAGTAAAAAAAAGTGGGATGCTGTATTTCCAGGATTGGATTTCATACTCGAATAAGCCCCGTAATCGTAG
GAAAGTAGGTTTTTTAGCTATGGGCCTAGCAAAAGAAAAATTTAGATAGGTTCCTATAAGATTGGATCCCCC
CTTTAAAAATCGGACGTGAAGGTTTCCTCTCATCCGGCTCAAATAGTTATACCAAATAAAGAAGGGAATTTT
TTTTTACTTTGTTCGATAAAAAGAAAAGCCTATAAAGAACTACTCTTTACTCAAGTTCTCCATCCAGTAAGG
ACTTTATTAATTCATTTTTTTGTTTTTTTACTTTCACTTTTGAACTTTCTGAATTTATTATTTACGACAAAA
TACAATTTAAATGTGAAATTATTGAGTAGTCTACTTCCCTTCAAATGATGAACCCCCAAGGAATACTTTGGG
ACTCGTAAGGGATTTACTTGTCTATATATCGTTTCATTCCATTCGATCTTTTAGGTCCCTACTTACCTCGAC
GGCTATGTCATTATGCCCCTTGAAGCATATATGCGATAAATAGACTTCTGTAACCATGTCATATTTACTTGC
TTTAACGGAACCTCTCTCTAAAAAAAAATGGAATGGCGCATTCCACTAAAAAATCTTTTTTTTTTCACGAGG
TATAACTAGCAATTCCTATTTAGCTGTTACGGAATCGACCATGGATCAATTCCCCCTTCATTTGGGGATATT
GAATACACCCAGAATTCTGAGCTTCATGTTACTCCTTCCAAGAACTATGTCAGAGTCGGGGGCATCCCAATC
AGATTGAATGGGATGACAGTTTAGTAGTGAAAATCTGTAAAATTCGAATTTCGATCAAATCACACATCGCAA
TATACTAGGCCTTCTAATTCCTTAAGGGGTTTATCTAAAAGATTCGCGATATAACTAGGAAGGCGTTTCAAA
TACCACACATGAGTTACTGGACATGCGAGTTTGATGTATCCCATTTGATATCTTCGTATCCGAGAATCAACA
AATTCCACCCCACATTCTTCACAAAATTTCGGGTCCTCTTTTTCCGCTCCGATCACTCGATAATTTCCACAA
GCACAAATTCCACTTTTTATGGGTCCAGAGATTCTTTCACAAAACAATCCATCTTTTTCCGGTTTATTGGTT
TTATAATGAAAAGTATAGGGCTTTGTCACCTCTCCAACTATCTCCCCATTTGGTAGGATTTTGTTGGCCCAA
GCCCTTATTTGTTGAGGAGACACTAATCCAATTCGAAGTTGTTGATGTTTATACCGGTCGATCATAGAATAG
AAATTCTGATTCATTCGGATCAAACTTCCTTCCGATAAATCTGAAAATTCTTTTCAGATACAAGGAAATGGT
TCAGTTCCAGAGCCAAAGATCGTAGTTCTCGAACGAGTAATCGAAAAGATTCTGGGGCATCCTCAGGATTAG
GTACTGTTCCTCCAATGATCGTAGCACCAAGTAATTCTTGACGAGCTCTAATATGATCAGATTTATAAGTAA
GCATCTCTTGTAAAATATGAGCAACACCAAATCCTTCTAGAGCCCAAACTTCCATTTCCCCTACTCGTTGCC
CCCCTTGCTTAGCCCTTCCTCTAAGGGGTTGTTGTGTAACAAGTGCGTAATGCCCACTCGAACGTCCATGGA
TTTTATCATCAACTTGATGAATTAATTTTAGGATATAGGACTTGCCTATTAGAACAGGTTGTTCAAAGGGAT
CTCCTGTTCTTCCATCAAATATTCTGCTTTTTCCCGGAAACTCGGGTTCAAATACCCATGGGTTTTTTGTTT
GCTTACTGGCTTCATATAATTCGGAAAACACTAGTTTTCTCGAAGCCTCTTGCTCATATCTCTCATCAAAAG
GTGCTAGTCTATAATGTCTCCTTAGTATATCCCCTGCTAACCCGAGCGAACATTCAAATATCTGTCCTACAT
TCATTCGTGAGGGTACTCCTAATGGATTGAAGACCATATCAACAGGTGTTCCATCTTGCAAGTAGGGCATAT
CTTGTCTAGACAAAATTTTAGAAATGATACCTTTATTCCCATGTCTTCCAGCTACTTTATCACCCACTTTGA
TTTCACGTTTCTGTAAAATATATACACGAATCTTTTCTGGATTATAGCTGGAACCCGTCTTTTTCTGGATCC
ATCTCACATCAATAACTCGACCTCTTCCGCCTATAGGTAGTTTTAGAGAAGTTTCTTTTGAAGTGGATACCT
GAATACCAAGTATGGCTCGTAATAATCTATCCTCGGGGGCATACGAGGATTCGTTCGCTGTCTGAGGTGTTA
ATTTCCCTATTAAAATATCGCCGGTTTCTATCCAAGATCCCAGCATTACAATTCCATTTCTGTCTAAATTTC
GGAGTAAATGAGCCTCTAAATGGGGTATTTCCTTAGTAATTATTTCGGGACCTTGACTTGTCACATGAGTCT
GAATTTCATATTTCCGTATGTGAAAAGAAGTATAAATATCTTCACACACTAGCCGTTCGCTAATTAGTACTG
CATCTTCAAAATTGTAACCTTCCCATGGCATATAAGCGACTAATACGTTTTTTCCTAAGGCGAGTTCCCCAC
CAACTGTAGCCGCCCCGTCTGCTAAAATTTGCCCCTTTTTTATACATTTACCCTGCTGAACCTGAGGTTTTT
GATGCATACAAGTATTTTTGTTGGAACGTTGATACATAACTAATGGAATGCTTATAGTGTCCCCATTACTTG
ATAAAATGATCTTGTGAGTATCAGTATAAATGATCTTTCCTTCGCGTTCAGCTATAACGGACACCCCCGAAT
CTAGAGCCGTTTGGCGTTCCAGCCCAGTTCCAACAATGCACTTCTCGGATCGAGAAAGAGGAACTGCTTGGC
GCTGCATATTAGAACTCATTAAAGCCCGATTCGCATCATTATGTTCAATAAACGGAATGAGGGAAGCTCCAA
TAGAAAAATATTGGAAAGGAAAAATACTTCTAAAATGAATCTGTTCCCATGCAATAGTCAAAAATTCTTGAC
GGTATCGAGCCGGAACAACTTGTTCCTCTTGAACACCCCGATTCAGGGCCAAAGAATTTCCTGCAGCTACCA
TATAATATTCATCTCTATTTGGTGATAAATAAATTATCTGTGCCTCTTTTGATCTCTCAGACATTTCATAAA
ACGGACTCTTTATAGATCCCCAAGGACCAATCCTCACATGAATAGCTAAAGATCCAATAAGTCCAACATTGA
TTCCTTCAGACGTGTCAATTGGGCAAATACGCCCATAGTGGCTCGGGTGGATATCTCGTATCCGAAAGCTAG
CAGTTCGCCCCGTCAATCCTCCAGGACCCAAATAACTCAATTTTCGCCCATGAACAATTTGTGTCAATGGAT
TAGTTCGATCCAAAACTTGAGATAAAGGGTGTAGGCCAAAAAAGGATTCATAAGTGGTTGTTAATGAAGTTG
AAGTTACCAAATTTTGAGGAGTCGGTATCAATTTATGTCGGATTGCTCCACATATAGTTCCTCGAATCGAAT
TTTCTAAACGAACAAGAGCCAATCCGAATTGATCTTGTAACAGATCTGCTACAGAACGAATACGTTTATTTT
TCAAGTGATTCATATCGTCAAATGTACCCATTCCAAATTTAATTCCGATCAAATGATCCGCAGCAGCCAATA
GATCTCGTGGTAACAAAAATGTATTGTTCTGAGGTATATCAAGATTCAGTCTCCGGTTCATATTTCGTCGAC
CAATCCTTCCTAATTCACATTTTTGTTGAAAAAATTTCTTTTGTAATTCCTTACATAAGGACTCAGAAAATA
CCGGATCCCCACCGACACAAGCAAATTGTTGATAAAACTCCAAAATGGCATTTTCTTTGGATCCAATCTTTT
TTTTCTCCTTATCATTCGAGAAAGACAAGAAAATTTCAGGGTAACAAACATTATCTAGAATTTCTTTTAGAT
TTGAACCCATAGCTGATGATAAAACTAGAATAGATATTTTTTGTTTCCTACTTACACGTGCCCATATCCTTG
TTCTTCTATCAATTTCTAATTCCGATCTTCCTCCCCAATCTGATATTATAGTGCTGGTATAAACAGCATTTC
TGTTATGATCCAATTCTGAACGATAGTAAATACCGGGACTTTGCAATATTTGATTGATCACAATTCTGTATA
TTCCATTTACTATAGAGGTTCCCAGGGAATTCATTAGAGGAATGTTTCCAATAAAAACAGTTTGTTGTTGCA
TATCCCTACCGGTTTTCCAAATGACTCCCGCAGGGACATATAATTCAGAAGAATATGTGAGTGATTCATATA
CAGCATCTCTTTCCTTTATCAGGGGCTCCACCAATTGATACCTTTCCACAAATAATTGAAATTCCATTTCTT
GATCTCTATCTTCAATTTTTGGAAACTTATGAAATTCTTCCGTTAAACCTTGATTAATGAACCTACAAAATC
CCTCAAATTGTATCTGACTAAATCCAGGTATTGTGGACATTCCCTCATTTCCATTCCGAAGCATCTTAATCT
TAAGTTTCCTATTTATTTTTATTGAAAAAATTCAATTATTGATTCACTATTCATCGACCCATATGGATCGAC
CTAGCAATAATAGAATGTATATTCTGTTTACTGAATCACATAAAATTTTAGTCAACTCCATATATCTATTTC
AAACGTATGAACGGAGATGGAACGGCGGAATAAAGAACATTTTGGGCGCAGGTTCAAATTTTCGACGGGTTA
AATTGAGAAACTATTTCTGGAAAAAAATTCTGTTATTTATACTTATGGAGCCCTTTCAAAATTGGTCCAACT
TCTACCTAACGTATTAGTATGATATTACGATCCGACGGGATACCACAAAAAGGAATGATTGAGATTGAATCT
CCTCTTTATATCTATATAAATGAAATAAAGACAGAATAATCAGAAGTAGTATAGAGTTTTCCCTTTTTTAAC
ACAAAAAATGGAATTTCATGTTCCAAAAAGAATTGGCGGATTTTTTTTTTGTAGGGAGGGAAATTTATAGAA
TACGCTTGAATTGTATAACTTAATATAAATATACTAAAAAAAAAATATTGTATTTATTAAGTACATGTTGAT
ACGGCTATCTATCCATATATCACATCCTTTCTTGCAATTTCTGGAGCAACATTAACATGGATCACACTCCAC
CAAAATTCGTATTTTATTTTTATATTCAATATTTCAATCTATTTATTCAATGAAAAATTGAAATATGAGAAT
TCTCTCTAGGGATATGTACATAAGAGAGAGAGAGACCCGTCTCGGTATCTGGGTAACAATTTGTGTTTTGGG
GTTTACATATACACATATATGTTGTTATAATTGCAATAGAAAAGTATTTTTTATTGAAAAAAAAATGAGATT
AGTCATAAATTGGTCATAAATCAATTTTCTTTTTCCATTCAAGGAAATAAAATTTTATCTCCGATAAAAATT
GAGGAACCATTCACTAATTTCAATTTAAAGACTAATTTAAAGTAAATTGTTAATGGTTCCAATTTGCCCTGA
ATTTTTCAGTCTGTCGCCAGAATTTGACTCTTAATAGAAAAGAAACGAGAAGGGAAATTATTAACTGATGTA
TATTTTGAGATATAATAAATCGAAGAAAATAATAGAAACCAGATAAAAAAAAAGAATGTGTTTTTGAGGATT
AAGTACAACGGGATTCAAGATAAAAAAAGAGTTAGTAGTAGAAATAGAATATGGCTAATATTTCCATTTTAT
TTTGGATCGAATTTGGCGGCATGGCCAAGTGGTAAGGCGGGGGACTGCAAATCCTTTATCCCCAGTTCAAAT
CCGGGTGTCGCCTGATCAACCAAAGATTTTTGATTTCTTATTCTGCCGATCTAATTCGATGAATTATTGCTC
CGCAAGAAGTGGAGGCGTGGACGTGTCAATACTTTATTTTTATAAACTATAGCATAGGTTTTAGAAAAGACT
GTAACTTTTTTTCTTAAAATCTAAGTCTAGCCCAAATCAAATCAGCAGTAATAGGGATGAAGCAAAAACCTC
AATTATTAATTTAATCATTGGTAATGATTGATTCTCACCATTTTTTGAAAAAAAAAAATAATGGAATTAAGA
TCGGAAATCTCAATATACAAAGATTCCTAAGAGGCACCCCATTTTTACTACTAGAATAAAAGATTATATAAA
AGACTCGCATATCAAAATCTCTTAAACAATTTTTAATTTTAAGTAGCGTCTCGTGATTCTGTTGGGTATTAA
ATTAGATTGGATACAATGATGGGAAATAAATTTCGGGCTTGTAGAAAGGCACGAAGATACTTTGTATTTAAA
CTCACGAAAGGCTATGAGTGCTCAGACATAGAATCAGAATAGTTGGTCGACTCTTATAGTATAGAGTAAAGG
TAAAAATTGAAAAAAAAGATATATGTATGTAGTAATAGTGGCAGTGGGTTCTACCGATTCTTTCATAGAAAG
ACAGTAAGCTTAGATCAAATAGAAAATAGAGGTATCTGATATATAGTTGTGTATAGAAAAGGCGCGTGTATC
ATCTTGTACTTACTACTTCCTGATTCTACCGGAAATCTTAAAATATTGAAACTTGTTGCAAATGTATTCATT
GAATTGATTTGGTTCATCAATAGTCTTAAGTCAGAATCCTATTTTGACTCTGTGCCATTGATTCCACTATGA
TTATTAAATAATAATCGAATAATTCTTTCATAGAAATAAGGGACATAATTCACATGGATATAGTAAGTCTTG
CTTGGGCTGCTTTAATGGTCGTCTTTACATTTTCTCTTTCACTTGTAGTATGGGGAAGGAGTGGACTCTAGT
GCTGTGGACACTACAAATACTAAATTGAGTAATCGATTGCTCAATCGAACTGTATCAATTCTTTATTAATTG
TTTTGCGAAGCCTTGCCTTAAAAAAAAGTATTCAAAATTGTACTGGAATAGAGTAATAAATCATTATCATAA
TTGTATTTTGAAACTCAAATCTACGCATAATAGAAGATTCTTTCCAACCGAATTTTGACTAATTTGACTAAA
TAGTCTATATTTTTTTTCTTTTCGAAAAAAAATTCTGTTATTATGACACTATATCTTTTCTTTCCACTGTAA
GCGAAACGATTAGTGATTGTCCAAAGAGGTCCTACACATAATAAAATTAGATCTTTCTTCCGTTAGGCTATT
TACATATTACACATTTCACATTTTTTTTTAAACTTCTAGAAATTATACTTTTTTGACTCATCTCATGTTTTG
TTTAAACATGAAAAACGGCCAGGTTTACTCTAACCCCTTTTCCAAATCCGAAGAAGTTATCATATAACTACG
CGGATCATCCATTAATTGTTCAATCAATGACTTCTTGAGATGAAAAAAAAAGAAATAGAATTTCAGTTTTAT
CTTATCTATATGTACATCTACTATATACATATTGTAATTTTATCTATATGAAGCCTATATTAATATTAGTAT
ACAATACTAGCTAGTGTGGTAGAAAGAACTATATATTATAGTTCTTTCTATCACACTAGCTTAGATACTTAA
TAAGCTACTTCTGTTCTGATTCCAGCTCAGCGCAATCATTTCATTTAAGACTTCGAGTTTGAATTCTTTTCT
TTCATTTCTTGAATCATTGAATTGAACTGCTAAGAACTGATAATTCAAGTTTCATTCAAATTAATTATTTTG
GCTAACTGTTTTTACATAGATGATAAGTAAAAAAGCAGTAGGAATTAGAATGAACAGTGCAGTAGCAATAAG
TGCGAGAATATTGACTTCCATAATCTAATCTTTTTTTTTCGCAATAACTTAACTCGGGATCTAATCCCATAG
AGATGATAAATTTGATTCCTGTAAATTCAATGGGATGAATTGTATCTTGATGATACTGAATCAGATCAATAT
TATGAATAAAAATTTCTGATCTATCAAATCAATTTCTCGTTGAGAATTGAATAGTATAACATAGGGAGATCT
TTTATCCATACAAAAAACCATTTTTGATTAGATCATAAATACCTATCATTAGGTTTTCATCCTTTTTCCACT
TGTTCTTTTCTATAACCTAGCATCTTATCTTTCTTATACAATTCTTCTACTTATACATATACATAGGATTTT
GTATATAGAATTATAAGGTATTATATAACCGGTATTCTCTAGGGCATACAGAGAGACGAACAGTATAAGTAT
AAGTGAGATGTAAAAAAGGTAAGGTTAAGTCTAAAAAATCGACTATTCAAGCTTTACCTTTACTAAGAATAA
GAAAAGAAAGGAACCCTACTTGGTTTTGTTGGTCTTTTTATGTTATTTTATTAGTATACTCTTTGTTTTGTT
GGATTGGAGTTGGAACGTATACATCAAAAATGCAATATAAAATAAAATTGGAATGAGAATGAAATAAATTGT
TTCAAATCAGTAGTCATAATCGAGGCTAAAAAAAAATTAGATTTAGAAAAGATGTGCTTTAACCTAAAAAGT
ACTTTGCCGGAGAATTAAATTCTATGAAGATTAAGTTCATTGTATATCATATAATAAACAAAGCTATTTTGT
GTCTGTACCCCCCCAAAAATCTGAGCACTCTATTCCATTTCATTGATCAAGAGCAGAATGATTGAAAAAAAA
AGAGTATTGGTATCTCTTAAACTTTAAATACTGAATATAGCATATAGTACCAATTGTACTAAATCTACATAT
ATTTTTCCTTATCAATTAGTACTGGGGAAGAAAAGGAACTTCCCATATTTTTCTGATGAGACATGCGAAACA
AAAGAAATAATCTTCACGGTGCGAATTTGTTTGATTCCATTTTGCTCTTCGTCTTCCCTTTCGCAAAAATTG
AGAAATTCATTTCTCAATTCATGAGATCCTAGTTCGGGACTGACGGGGCTCGAACCCGCAGCTTCCGCCTTG
ACAGGGCGGTGCTCTGACCAATTGAACTACAATCCCGGCGAGGTGTATAGCATACATATACTTAGGATTTCA
TAAGAATATTCTACTCGTGATGTTGGAACGTAACAGATATGCGAATGCTATATTGATATTATATCCACATAA
ACACAGGCTTTAGTGAGAATGAGACGGATTATTAGTAACTAGTGATTTTTGATTTTATTGTTAAATAAAAAT
AATCAATCTTTCAATGAGATGAAAAAAAAAGATAGAGAAAAATTTTTCTTTATTTATCTACGAAGCAGGCAT
TACCCTTTCTTTTCTATAGGATAAATTAATTATATCTTACTCATGGGGCGGTGAATTCTTGGGCCGAGCTGG
ATTTGAACCAGCGTAGACAGTCGTCAACGAATTTACAGTCCGTCCCCATTAACCGCTCGGGCATCGACCCAG
GAAGAATTCTTTATATGCTTATTGATAATCCATGATCAACTTCCTTTCGTAGTACCCTACCCCCAGGGGAAG
TCGAATCCCCGCTGCCTCCTTGAAAGAGAGATGTCCTGAACCGCTAGACGATGGGGGCATATTGGCCCGACC
GTCATCATACTATAATGATAGTATGAATAGTTTTTTGGAATTGTCAATATAATCTAATGGTATGGCTAGATT
CGAACAGTCTTTTTATATTTTGATTCTATAGGATTTGAATTTGAATTGAACGTTTTTTTTTCTTCAAATTTA
ACTCATTGCTTCGTTTCTTGTTCAGATAAAATCTGTCTATCACTATCTCACATTAAGTCAGAAAATTCAAAA
ACGAGAAAAATTTGACCCCTTTTCTAGGTAAATAGAATTTATTTTTCCATTATGAGTCTACTGCAAATATAC
ATATATGCAGTAGACTCATAATGGAAAATGGCTAAGTCATGAATTGAGCAGGCCCTTTTAACTCAGTGGTAG
AGTAACGCCATGGTAAGGCGTAAGTCATCGGTTCAAATCCGATAAAGGGCTTTTTTCATGAAACTCGAGTCT
TTGTCTTCGTTTTTCATCGAAGAATACAGATATTTTTGATAATAAAAAAAGGCAAACACTTATTGTATTATT
TATAATATAATGAGTTCTTATTATTTTATTTTGAGTTCTAATTAATAATTAAAAAGTTGAACATTAAATTAT
TATTATATTGACTAATTGAACTTAGTGGGTGGGGGCTTCTAGTCTGTAGTCACATAGTAGTGACATAATAGT
CCTCCTTATATCTTATTATTATTTCTTTATATCTTATTATTATTTATTTAAATATTCCAGGAAACATAACAT
AAATATTCTAGATATCCAACCCCTATTTATTAATCACAAACCAAAATATTCCTACTTCCCTATTGTTCCCAC
CAAACCTACCATAAAAATGGTAACTAAAAAAAAAAGTAAGTGGACCTGACCCATTGAATCATGACTATATTG
GCTATTCTGATATTTAAATTCGATATATATTAAATTGTAGAAAGCGGGTTTTTTATTTCCTTTTTTAGTTTC
TTAGATCACAAAAGACAAGAATTTGTGATCACAAAAGACAAGAATTTGTCGATATTTATGATTTGATTTTCT
TGTTAATGGACGCTCTATAGGAATAAATCGCTATTCTTTTCCGATACATATAATATATTCTTTTCCGATACA
ATATATATATATAATATTGAAAAATCCATTTTTCAATATCTTTCCTTAATTTCAAAATCTGATTCCCATATT
GTTTTGTTTCAGCAATGCAAATAGAGAATGAACGCGAGAAAGGGGCCTTCAGTTCCAGTTTATCATTATTTC
ATTTAATATTTCATTTAGGGGCAAGGAAAAAAGAAATTTTCCTTTTTTTGTTGGACTCATTAAAAGATATAT
TCTGGAATCTGAGTTACAGGACAATTTAGGGTGCAAATGGTTATATAGTAAAGACTAGTCGAATTGCACTCA
TGGAGTTACCTAGGTCGGTTTATCAACCAATAGAAAATAAAAAAGAATTCTTCTTTTTTTTTTCGAAACCCA
TTGTATTCTAAAGGGCATGGAACAACGAATCGTACATACATAATTGAACTATCGCATGCCCTGAAAATGAGA
TGAGGTGTTCGGAAATGGTTGAAGTAGTTGAATAGGAGGATCACTATGACTATAGCTCTTGGTAAAATTACC
AAAGAAGAAAATGATTTATTTGATATTATGGATGACTGGTTACGGAGGGATCGTTTTGTTTTTGTAGGCTGG
TCCGGCCTATTGCTCTTTCCTTGTGCTTATTTCGCTTTAGGGGGTTGGTTCACAGGTACAACTTTTGTAACT
TCATGGTATACTCATGGATTGGCCAGTTCCTATTTGGAAGGTTGTAATTTCTTAACTGCTGCGGTTTCTACC
CCTGCAAATAGTTTAGCACATTCTTTATTACTACTATGGGGACCTGAAGCACAAGGGGATTTTACTCGTTGG
TGTCAATTAGGAGGGCTGTGGACTTTTGTTGCCCTCCATGGTGCTTTCGGACTAATAGGTTTTATGTTACGC
CAATTTGAACTTGCTCGATCTGTTCAACTGCGACCATATAATGCAATCGCATTCTCTGGTCCAATTGCTGTT
TTTGTTTCTGTATTCCTTATTTATCCATTGGGTCAATCTGGTTGGTTCTTTGCACCCAGTTTTGGTGTAGCA
GCTATATTTCGATTCATCCTCTTCTTCCAAGGGTTTCATAATTGGACATTAAACCCATTTCATATGATGGGA
GTTGCCGGAGTATTAGGCGCTGCTTTGCTATGCGCTATTCATGGTGCTACCGTAGAAAATACTTTATTCGAA
GATGGTGACGGCGCAAATACATTCCGTGCTTTTAACCCAACTCAAGCTGAAGAGACTTATTCAATGGTCACT
GCTAACCGCTTTTGGTCCCAAATCTTTGGGGTTGCTTTTTCCAATAAACGTTGGTTACATTTCTTTATGTTA
TTTGTGCCAGTAACCGGTTTATGGATGAGTGCTCTTGGGGTAGTTGGTCTGGCTTTGAACCTACGTGCCTAT
GACTTTGTTTCCCAAGAAATCCGCGCAGCGGAGGATCCTGAATTTGAAACTTTCTACACCAAAAATATTTTA
TTAAACGAAGGTATTCGTGCTTGGATGGCGGCTCAGGATCAGCCTCATGAAAACCTTATATTCCCTGAGGAG
GTTCTACCCCGTGGAAACGCTCTTTAATGGAACTTTAGCTTTAGCTGGTCGTGACCAAGAAACCACCGGTTT
CGCTTGGTGGGCCGGGAATGCCAGACTTATCAATTTATCTGGTAAACTACTTGGGGCTCACGTAGCCCATGC
CGGATTAATCGTATTCTGGGCCGGAGCAATGAACCTATTTGAAGTGGCTCATTTCGTACCAGAGAAACCCAT
GTATGAACAAGGATTGATTTTACTTCCGCACCTAGCTACTCTAGGTTGGGGGATAGGTCCGGGGGGAGAAGT
TATAGACACCTTTCCATACTTTGTATCTGGAGTACTTCACTTAATTTCCTCTGCAGTCTTGGGCTTTGGGGG
TATTTATCACGCGCTTCTTGGACCTGAGACTCTTGAGGAATCCTTTCCATTCTTTGGTTATGTATGGAAAGA
TAGAAATAAAATGACGACAATTTTGGGTATTCACTTAATTTTATTAGGTATAGGTGCTTTTCTTTTAGTATT
CAAGGCTCTTTATTTTGGAGGCGTATATGATACCTGGGCACCGGGGGGGGGGGATGTAAGAAAAATTACCAA
TTTGACACTTAGCCCAAGTGTTATATTTGGTTATTTACTAAAATCCCCTTTTGGAGGAGAAGGATGGATTGT
TAGTGTGGACGATTTAGAAGATATAATTGGAGGACATGTATGGTTAGGTTCCATTTGTATACTTGGTGGAAT
TTGGCATATCTTAACCAAACCCTTTGCGTGGGCTCGCCGTGCACTTGTATGGTCTGGAGAGGCTTACTTGTC
TTATAGTTTAGCTGCTTTATCTGTCTTTGGTTTCATCGCTTGTTGTTTCGTTTGGTTCAATAATACCGCTTA
TCCTAGTGAGTTTTACGGGCCCACCGGACCAGAAGCTTCTCAAGCTCAAGCATTTACTTTTCTAGTTAGAGA
CCAACGTCTTGGGGCCAACGTTGGATCTGCCCAAGGACCCACTGGTTTAGGTAAATATCTAATGCGTTCCCC
TACGGGAGAGGTTATTTTTGGAGGAGAAACTATGCGTTTTTGGGATCTCCGTGCTCCCTGGTTAGAACCTCT
ACGGGGTCCCAATGGTTTGGACTTGAGTAGGCTGAAAAAAGATATACAACCTTGGCAAGAACGACGTTCGGC
AGAATATATGACTCATGCTCCTTTAGGTTCTTTAAATTCTGTAGGTGGCGTAGCTACCGAGATAAATGCAGT
TAATTATGTCTCTCCTAGAAGTTGGTTAGCTACCTCTCATTTTGTTCTAGGATTTTTTCTATTTGTGGGTCA
TTTGTGGCATGCGGGAAGGGCCCGTGCAGCTGCAGCAGGATTTGAAAAAGGAATCGATCGCGATTTGGAACC
TGTTCTTTTTATGACCCCACTTAGTTAAGATTTTTTTCTTTATATCTATTGTTTTTTTCTGTTCTGGCTCGG
CTATCCCACCTAGCCGAGCCATGCTTCTTTATTTTATGAAAGATAACAAGTCAATCCAAACGAATAAATAAA
AAATGTAATTCCACAATAAAGAAAAAGGAGAGAGAGGGATTCGAACCCTCGATAGTATCAAAACTATACCGG
TTTTCAAGACCGGAGCTATCAACCACTCAGCCACCTCTCCCAGAAGTAATCTCCATTTTATTCCTACGAATA
GAACATGACCATATGAGATGCTACACTAACTACCTGTATGTAGAAACCTCCCGGATTGAATCTATGTTTCGA
TATATCTACCTATATACTATATATATATAATATATATGCATGATATAGTATATCATATCCGTTTGTGAAGTA
ATTACGAAACTCCCTTCGATTCCATGTCCGAAAGTGGTAATAAGTTCTAAAAATTCAATTGATTAATTCATG
GTAAAATCCCTCCGCGATGCATTTTATTCCAATTTTAACGAAGCGGGGGATCAAATGGTATAGTTCATTTGT
TGGTAACTTGGAGGATTTAAAATATGACTATTGCTTTCCAATTAGCTGTTTTTGCATTAATTGCGACTTCAT
CAATCTTACTTATTAGTGTACCCGTTGTATTTGCTTCTTCTGATGGTTGGTCAAGTAACAAAAATGTTGTAT
TTTCCGGTACATCATTATGGATTGGATTAGTCTTTCTGGTAGCTATCCTTAATTCTCTCATCTCTTGAACTT
CTTTGGCATTTTCTCGACCCCCAAATGCCATTCTTTCTCCAAATTTTGGATTGTGAGACACATGTAAATTCA
ATCTGAGTAAAAAAAATTCTATGAAATTTGTTATTAATTAGTTATTTGGAGACAATAAGAATCTTATCTTAA
TTCGAATCTTACTTTACTAGTATTTATCTATGGCCCTGCGCAAATATGATCCAGACGCATATATGATATATC
ATATATGTCATATATGTGTGGACATATGCATACGTTTCAGAAATGCAAAAATGCGGATATGGTCGAATGGTA
AAATTTCTCTTTGCCAAGGAGAAGATGCGGGTTCGATTCCCGCTATCCGCCCATGATGAAGTAATGTACTAT
AATTAGAATAATAAAAAAAAAATGAAAAATTCAGTAAAAATTCAGTATAATCTATTATAATACTATTATGAT
ACTTAATATAATGATATTATAGTAGTCACTATAGCACTTCTATTTATATTTTTTTTTCTAGTAGTTTTATCT
TTCTTTTTGTTCTTGTTTCCCTCTCATCCAAAAACAAAAATAGTAATTAATTACTAGTTAACAGAATAACAC
AAGACCTAAAAATATTTTTATTTTTTTGTCACAAAAAAAATGTTGCGGAGACAGGATTTGAACCCGTGACCT
CAAGGTTATGAGCCTTGCGAGCTACCAAACTGCTCTACTCCGCGCTAAAGAACTAGGAACTAACGGGTCAAG
AAAGATTGGATATGCCCTCTACCATATCTATACAAATAGAATAGTCTATTTATACAAAATGGTAAAGAGGGC
CCCTCTATGATCATAGATCATAGAGATCCGTACAAACCAGAAACGATATTTTTATCCTTACCAACTGGATCT
TGTTGCGCCGGGTAACAAACACGCATGAACTATTTCTCGAAGTACGTGTCCGGATAGTCCAAAGTCTCGATA
GTTAGCTCTAGGTCTTCCAGTCAAAAAACAACGTCGATGAAGACGTATAGATGCACTATTACGTGGTAAGGA
TTGCAATTTTCCATGAATTTCCCATTTTTCACTCAACGACGGAACCTTGCTTATTTCTTTTTTTAAGGATCG
ACGAATCAAATGATATTTCTGTTCCAATTTCTGTCGTTTCTTCTCCCTCTGAATCAAACATTTTCTTGCCAT
AATGTTCAGTTCCTATTATTATCAATAATACAGTTCGGATCCTAGATGTAAAAATAAAAGAAGGGGTACCCC
CTCTTCATCGAAAGAAATGAGATTGTTGCTGACACAGTAAAAAAAAGAACTAAATTAACCAAATTTTCCTGA
TGTAGAGGCAATCAAGAAAGCTGCATAAGTGAATATATAACCTACAGAAAAATGTGCTAATCCAACCAATCT
TGCTTGCACGATGGAAAGAGCCACTGGCTTATCTCTCCATCGAATCAAATTGGCCAAAGGTGTGCGTTCATG
AGCCCATGCTAAAGTTTCAATTAATTCCTGCCAATATCCCCGCCAGGAAATTAAGAACATAAATCCAGTAGC
CCAAACAAGATGTCCAAATAAAAACATCCACGCCCATACCGATAAACTATTCATACCAAAAGGGTTATATCC
ATTGATAAGTTGTGAAGAGTTTAACCATAGATAATCTCTTAACCACCCCATCAAATAAGTGGAAGATTCATT
AAATTGTGAAACGTTACCCTGCCATAATGTAATATGTTTCCAATGCCAATAAAAAGTGACCCACCCAATAGT
ATTTAACATCCAGAAAACTGCCAAATAAAACGCGTCCCAAGCAGAAATATCACAAGTACCCCCACGTCCCGG
GCCGTCGCAAGGAAAACTATAACCGAAATCCTTTTTATCTGGCATTAATTTAGAACCACGTGCATCTAAAGC
GCCTTTTACTAAAATCAATGTAGTTGTATGCAAACCTAGAGCAATTGCATGATGAACCAAGAAATCTCCCGG
ACCTATTGTTAAGAAGAGTGAATTATTATTTTCATTAATAGCATTTAACCAACCGGGTAACCATATGCTTCG
ACCTGCATTGAATGCTGGTCCAGTTGTTGAAGATAAGAGTACATCAAACCCATAGGAAGTCTTACCATGAGC
AGATTGTATCCATTGGGCAAATATAGGTTCGATCAAGATTTGTTTTTCCGGAGTACCAAAAGCGAGCATGAC
GTCATTATGAACATAAAGACCTAAGGTATGGAACCCTAGAAAGAGACTGGCCCAACTTAAATGAGATATGAT
AGCTTCCTTATGGTCTAACATTCTTGCCAATACATTATCCTCATTCTGCTCCGGATTATAATCTCTAATGAA
GAATATAGCTCCATGAGCAAAGGCTCCTGTCATTATGAACCCTGCGATGTATTGGTGATGAGTATATAATGC
AGCTTGAGTAGTAAAGTCTTGTGCTATGAATGCATAAGCAGGTAAAGAGTACATGTGTTGAGCTACTAAAGA
AGTAATAACCCCTAAAGAGGCTAGAGCAAGGCCTAATTGAAAATGAATCGAATTGTTGATTGTATCATAAAG
ACCCTTATGTCCACGTCCTAATCGACCCCCCGGAGGAGTATGTGCTTCTAAAAGATCTTTGATACTATGTCC
AATTCCAAAGTTCGTTCTATACATATGACCAGCAACAAGAAAAAGAAATGCAATAGCTAAATGGTGATGAGC
CATATCGGTCAACCATAAACTTTGCGTTTGTGGATGGAATCCCCCAAGAAGGGTTAGAATGGCAGTTCCCGC
TCCTTGGGAGGTACCAAATAAATGACTACTGGAATCAGGGTTTTGGGCATAAAGATTCCACTGACCCGTAAG
AAGTGGTTCCAACCCTTGGGGATAGGGTAATACGTCTAAGAAATTATTCCATCTTACGTACTCTCCCCTAGA
TCCGGGAATAGCGACATGAACTAAATGTCCTGTCCAAGCTAAGGAGCTTACTCCAAAAAGTCCTGACAAATG
ATGATTGAGACGAGATTCGGCATTTTTGAACCAGGAAACACTCGGTTTCCATTTAGGTTGTAGGTGTAACCA
ACTCGCTATTAAGGATATAGCAGAAAGAAATAATAAAAAAAGAGCTCCGGTATAAAGATCTTCGTTAGTGCG
TAATCCGATTGTATACCACCACTGATAAACACCGGAATAAGCGATATTTACTGGGCCGGTAGCACCTCCTCG
AGTAAAGGCTTCTACGGCCGGTTGACCAAAATGAGGATCCCAAATTGCATGAGCAATAGGTCTCACATGTAA
AGGGTCCTGTATCCATGACTCAAAATTTCCTTGCCAAGCTACATGAAACAGATTTCCGGACGTCCATAGAAA
AATTATTGCTAACTGTCCAAAGTGAGAAGCAAAAATATTCTGATAAAGACGTTCCTCAGTAATATCATCATG
ACTCTCAAAGTCATGTGCGGTAGCAATACCAAACCAAATACGACGAGTAGTGGGATCCTGAGCTAAACCTTG
GCTAAACCTTGGAAATCTTAATGCCATAATGCCTTTCAAATCCTCCTAGCCATTATCCTACTGCAATAATTC
GTGCTAAGAAGAATGCCCATGTTGTGGCAATTCCACCCAGAAGGTAATGCGTTACTCCTACAGCACGTCCTT
GTACAATGCTCAAGGCTCTAGGCTGAGTAGCAGGAGCAACTTTTAATTTGTTATGAGCCCAAACAATGGATT
CAATGAGTTCTTGCCAATAACCGCGGCCGCTGAATAGAAACATTAAACTAAAAGCCCAAACAAAATGAGCAC
CTAAGAAAAAAAGACCATATGCAGATAATGAAGAACCATAAGACTGAATTACCTGAGATGCCTGTGCCCATA
AAAAATCCCGAAGCCAACCATTAATAGTAATGGAACTCTGTGCAAAGTTTCCTCCTGTTATATGAGTTACCA
CTCCCTGATCACTTATAGTACCCCAAACATCCGACTGCATTTTCCAACTAAAATGGAAAATGACTACTGAAA
TTGCATTGTACATCCAGAATAAACCTAAAAAGACATGATCCCAGGCGGATACTTGACATGTCCCCCCTCTTC
CAGGCCCATCGCAAGGGAAACGAAAACCGAGATTTGCTTTATCGGGTATCAAACGGGAACTACGAGCAAATA
GAACACCTTTCAGTAGTATCAATACAGTTACATGAATCGTAAATGCATGAATGTGATGGACCAAAAAATCTG
CAGTTCCTAACGGAATAGGTAACAAAGCTACTTTGCCACCTACTGCCACTAACTCACCACCCCCCCAAGTTA
AGCTGGTACTTGTTGTTGCACCGGGAGCTGTTACGCCAGGTGCTAAAGCATGGGTGTTTTGTATCCATTGAG
CAAAGATAGGCTGTAATTGTATAGCGGTATCTGAAAACATATCTTGGGGACGTCCTAAAGCGCTCATGGTAT
CATTATGAATATACAAACCAAAACTGTGAAAACCTAGAAATATACATGCCCAGTTTAGGTGTGATATGATTG
CATCGCGGTGCCTAAGGACACGATCTAATAGATCATTGTATCGAGTAGTTGGATCGTAGTCTCTTACCATAA
AAATGGCTGCATGTGCAGCAGCACCAACTATAAGAAAACCACCGATCCACATGTGATGTGTAAACAACGAAA
GTTGTGTACCATAGTCAGTAGCTAGATATGGATAGGGGGGCATGGAATACATATGGTGAGCTACAACAATAG
TTAAAGAACCTAACATAGCTAGATTAAGAGATAATTGAGCATGCCATGACGTTGTTAGGATTTCATAGAGGC
CTTTATGGCCCTGGCCTGTAAATGGACCTTTATGAGCCTCTAAAATGTCTTTAAGGCCATGACCAATACCCC
AGTTGGTCCTATACATATGCCCCGCGATCAAGAAAAGAATTGCAATAGCTAAATGATGATGAGCAATATCGC
TCAACCACAGACCTCCTGTTATTGGATCTAATCCTCCACGAAAACTCAAAAAATCCGCGTATTTTGACCAAT
TCAAGGTGAAAAAGGGGGTTGCTCCCTCGGCAAAACTGGGAAAAAGTTGAGACAAAAGATCCCGATTCAAGA
TAAATTCATGAGGAAGTGGGATCTCTTTAGGATCAACTCCAGCGTCGAGAAATTGGTTAATTGGTAAAGATA
CATGGATTTGGTGTCCCGCCCAAGAAAGAGACCCAAGTCCTAGTAACCCTGCTAAGTGGTGATTCAACATCG
ATTCTACATCTTGGAACCAAGCTAATTTTGGGGCGGCTTTGTGATAATGGAACCAACCAGCAAAAAGCATTA
ACAATGCAAAGACCAATGCACCAATTGCAGTACAATAGAGTTGTAATTCACTAGTTATTCCAGATGCTCGCC
AAATCTGAAAAAAACCGGAGGTTATTTGTATTCCTCGGAAACCACCGCCCACATCGCCATTTAATATTTCTT
GACCCACTATTGGCCAAACTACTTGAGCACTGGGTCCAATGTGAGTAGGATCACTTAGCCATGCTTCATAAT
TGGAAAAACGGGCGCCATGGAAGTACATACCACTCAGCCAAAGAAAGATAATGGAGAGTTGACCGAAATGAG
CACTAAATACTTTTCGAGAGATCTCCTCCAAATCGCTGGTATGACTATCGAAATCGTGAGCATCAGCATGTA
GGTTCCAGATCCAAGTGGTAGTATCGGGGCCTTTAGCTATTGTTCTTGAGAAATGACCAGGTCTGGCCCATT
CCTCGAAAGACGTTTTTACAGGATCCCTATCTACAACAATTTTCACTTCGGGTTCCGGCGAACGAATAATCA
TTAAGTCCTCCTCTTTCCGGACAACACATACAAAGAGACCCGCCAACAGTCAAGTTTTTAGTGAACCTATAA
AAGATAGATGAAAGATAGATATTTTTTTTTTATAATAATTAGTTTCCTTCTTTCCCTATCTCCCATTCAGCT
ATTTATTTTAGTTTAGTTATTCACTAGAGCAATTATGATATTGAAGTCGATCCGGGGCAAGTGTTCGGATCT
ATTATGACATAACGATTAGGTGCCTAACGGACTCTCTAAATATAGAAGTGCCCATATAAATCGAATTTTATA
GAGCATAATACCCTATTACTTACTTTTTTAGTACTTTATTTATTACAAATTACAAGATCTCGTTCATTAAAA
TTAATAAGATACATCGAAATTTTCTTAGTTCTACTTCTACTCTTATTCTGTACGGTATCCATATCATTTATA
CCTATAAGATACCATACAAAATAGAATGATTTTACAAGGAAGGGATATAATGAAATTCTAAATTGGATCTTA
TCATGTCATGGTAATGATCTATTTTATTTGATTGATGGATCCAAGAATAAATTCTACTGAATTAACGAATGG
TTTTATTCGAAACGTCTCGTGATTTTTAACCAATTATGTGCTTCAATATAATTACCTGGAGTAAGCGCTATA
GCCTGTTTCCAATACTCAGCAGCTTGATCGAACCACGCCTCCGCAATTTCAGAATCACCCTGTAGAATGGCC
TGTTCTCCACGGTTGGAATAGGTGGTTCAATTCCTTCCCTTAGAACCGTACTTGAGAGTTTCCTACCTCATA
CGGCTCAGCAATCAATTCTTTTTTCGGTATCATCTTATATTTACCCTATTCCCCTAGACTAACTGAATTCTA
TTTATGAGAAATAAATCCCATTTTTCTTGGGTTAACCAGATTAATTACATAAGTTTAAAATTCTAATTGTGA
TCAATAATTAGTTTTATCTTTTTTCCCACCTTAAGAAAAATGAAACATAGATATCCCCTATATCGTTATAAT
TTTCTGAAAGGTAACTATCTCGGTTTCATATATGAAATTTCTATAGAATCTTTGAAAAAGACTTTCTTCCAT
AAGAAAAAAGAACTTACTATCTTTGGGATCTGATGCTACACCGCTGCTCAATACTTTAGTGGATCGACTCTA
TTACATAAGTTGATTCCTAACTTTATATATCATTTCATGACATAAGTAAGCAGTTTTTAACTGTATCGACCC
AAAAGCGCGCTAATTGATCTTTACGATGCTTTTTTTATCAATTTGATTCTTTATCCATAGAATATAGTATGT
AGGCTTTATCTATTTATTTCCTTTTTTGTTATCATGAGGTTTCTTTCCTTGCTACAGCTGGTAAAAATCGTT
GCTTTGAACGATGCATATGTAGAAAGCCTTTTTTTTCTAGTATTGACTAGTTTATTTTATCTTTTTTCTTTC
TTTCTATAGTGGAGATAGTCGCACGTAATGACAGATCACGGCCATATTATTAAAAGCTTGTGGTAAGAATGG
GTTTCGTTCTAATGCCCGGAAATAGTATTCCAAAGCCTTTGTATGCTCCCCGTTGCTTGTGTGTATAAGGCC
TATATTATAAAGTATATAACTTCGATCATAGGGATCAATTTCTGATCGCGTAGCTTCATAATAATTCTGTAA
AGCTTCCGCATAATTTCCTTCGGATTGAGCTGACATCCGTTACGGTCGTTCATTTATTTTATTCAAAAAATC
TCCGCTCCAGAACCGTACGTGAGATTTTCATCTCATACGGCTCCTCCCTTCTGTGCATAGTAGTAAGAGGAA
TAAGTCATGGAATCTAAATTTCACTATTCTCATTATGAACTGACAGGAGCTGGTATTTTTACAAGAAATCTC
TAGCTAGCCTTCCCGCAAGAGGTTTTTTTAAGACCTATCATATTAGTACTAGATAGAAATGGTAACTCCAAC
GATTTCTTTGTCCTCAACGCTTACTATTTCCAGGAATTAGTCACTTCAACAATCTTTGATGGTTATACGAGT
ATCCAAAGTACGAACGAGATGGATGTTTGTTGTCCCAACCATTCTTGTTAGCCCCGATACCGATAAGGAAAA
GGGTCATTTTTACCAAAGTTTTTGTGTTGTTGATTCCTAGTGTAGTGCTTCTTCCCCTATACCACCTATTGG
TACTAGTGGAGTAGGATTGACCTGCAATACAGAACCTATAGGTATAACCTTTCGTTTAATACTAAAATCGAC
AATAAATAAAAGTATTTGAGGCTGGATCAATCGAGGATACACGACAGAAGGAATTGTTCTATCTCCAAACTT
TACCTTCACTAAGCGTAACTTTATTTCAATAATTTGGTTCTTTATATTCCGAACTGCGTCTTTTTCTCGTAA
GACTTTGTTGAGGGCTAAAAAAATAAGAACAAAAAATCAAATCACACCATCTCTATAATAGGTAAATGCTTT
TTTTTCTCCTGAAGTTGTCGGAATTATTCGTAATAAAATATTAGCTATAATTGAGGAGGTCTTATCAATAAA
ATTTCCATTTATCCGAGATCTAGGCATAATTAGTAATCCATTCTCTAATTCTTCTCATTACCCTCTCGGGGA
AAATGATCCCACAAAAAGGAATTGTAGAGTACAAAATAACATAAAAACAGAAAAATTCTTGTGTACCTTCTG
TTCAAATTTTACTTTTTTTTGACAAAGAAAGATGGGAGACTTTTGAATCAGATTGAATTTTATAAAATATCA
ATTTTGTAGTATACAAATGCACGGAACTATTACTATTTCATCTAAGTTAGATAACCAAGGACTTTATTTTAC
TATGGATTCTTATAACTCGAATCTAATAACTCAATAAATTTAGATTTGGTTATGACCCAAAAAGGAAAAGGA
TGACTAATGATTATACAATTGAATGAAATGTCATAGAAAAATTCATGGTATGATTCATAAATTTCTAATAGG
GTAGATGGATGATAAGAGAGGTTGTTTATAAATATGGAATTGGAAAAGAAACTTTTTTTCCTATTGACTCAC
TATTCACTCGGTTTCTGGTCAATAATAGGATTATATAGGAAAGATGGCCGAGTGGTTGAAGGCGTAGCACTG
GAACTGCTATGTAGGCTTTTTGTTTACCGAGGGTTCGAATCCCTCTCTTTCCGTTTCTGTTAATTCACCATC
GTTACCAACTACAATATATCAAATCAAATAAAAACGAATATCATTATATTATTCCAACAGCTTTATTTGATA
TAAAATTATGATTCCTAATTACTGTGGTATGGGTACGTAAAAGAAAAATCTTGTGGTAAGAGCAAAAAAAAA
AAATTCTACTGCGTATCAATTTGTAATACGTGAATAACAAAATATGGATTAAGGCCCTTAGATCTATTTCCT
TCGTCGAAAAAGGGACAGAATTGTCTAAACCCCTTTTCTTGTTATGTTCGTTAGGTTCAAGTCTGACGAGAA
TAATATTCTACGACTAACAACTCATTTATTTTTAAACCGATCCATTTACTATCTATTATTTGATTTACTAAG
CCTTTATATTGGAATGAGTCAATAGTCAAATGGTTTGGCACTCCTTCCTGAAGAGATGAAGCAATATAATTT
TGAATCAGAGCTTTTGATCTTTGTTTATCCTTCGTAGTAATAATATCTCGGGGTTTGCAACGATAACTTGGT
ATATCCACTATATGACCATTAACTAAAATATGTCTATGGTTAACTAATTGCCTGGCTCCAGGAATGGTCGAA
GCCATACCCAATCGAAAAAGGATATTATCCAACCGCATCTCAAGTAGTTGTAGTAAAACCTGACCTGTTGAC
CCTTTGGCTTTTCCAGCGATATGCACATATCTAAGTAATTGTCGCTCTGTCAGACCATAATGAAAACGCAAT
TTCTGTTTTTCTTCTAAACGAATACGATATTGCGATCTTTTCCCGGAACGCAATGGGTTTTTAAGATCACTT
CCGGATCTAGGTCTTTTACTAGTTAATCCCGGTAAAGCCCCCAGACGGCGTATTTTTTTGAAACGAGGTCCT
CGGTAACGAGACATAAAGTAAAGACTCCTTTTTATTTTATTGAAATTTCATTCATTTTGCAGAAGAAATCAA
AATTAAGACTGAACTAAAGAATAAACAAAGCAAAGCGAAATCTATATAGAATGAAATGTATTGTGTTAATAT
CCAGATTTTTTGTTGTATATATATATAGAAAGAAGATTAAGGCTCTGTTTTATGATTTATTATATATATAAA
TCTAATTGGGTCTAATCAACTTTTTTTTAGAATTACCACGACATAATAGATTAGTGACTCAACGTTTGTAGA
AATGGAGAAGGGAGATTCTCAATTATGGAAAAATCGATAGAGAAAAAAGCCGGCTATCGGACTCGAACCGAT
GACCATCGCATTACAAATGCGATGCTCTAACCTCTGAGCTAAGCGGGCTCACATAACAGAAATAATGCATAG
GAATTCAAGAGACTACCAGATCCCCGCTATTAGCTGTAAAGTTCGTATGAACTATATATATATTTAATATAA
ACTATTTAATATAAACTATATATTATATATTCTAGTTCATAATTCTATCCATAACATAATATAACTAATAAA
AAAATATAAAATGAATATGCAAATTAATATTAATAATATATTTAATAAATAAATAGAATAATATGACTAAAT
AGAATTCTATTCTAATAATGTAACAGATCTAATAATGTAACAGAAATAAAATATCTGACTAATTTCAATTTT
ATTATTATAATAATAATTATTGATGATATACATTTACATTGCTGTTATTTTTCTATTTTTTATATTTCGAAT
TTACATTATTTATCTTAATTTAATATATATTTATTACATTCCAATATATATTTATTACATTCCATTCTATAA
TAAACTATAATAAATTCGAAATATAAAAAAAGAAATCTTTTATAATAATTTATAATAATAAGATATTGAAAA
TACCAAAAAATTGGAATTTCTTTTTTAGATTTGAGAATAGTTATAACAAATAAGGTTAATTATATTCATATT
ATAGCGGATCAGTCCTAAGAAAAGTATAAAATAAGGATAAAGATACAACAATAAAAATTATAATCAGACATT
CCTCCGATTTCATTCGAAAAAGGATGAAGATAGGACAAAAAAAACAATAAGGAAGAATATCGACCCTTCCAG
TATTCCAAAGCACACTCGAAAAATAAAAGGGGAGGGGGACGTATATATTTGTGGTATATACCTCTCTATATT
GAATTGTGGATACATCAATGATAGAATCATTTCTGATTGAAACAAAGATGATTCATACAATAGAGGTGGAAC
GAGAGAGGATAGCCAAAAAAATAAAATAGGCATACACAATTTTTTAATATAGGAATCATTATATAATGAACT
CAATGGTTCCAAGATAAATGAAAAAGTTGGATAAAATTACAACTGGATCCTTGTCTAAAAGGGGGATATGGC
GAAATTGGTAGACGCTACGGACTTGATTGGATTGAGCCTTAGTATGGAAACCTGCTAAGTGAAAACTTCCAA
ATTCAGAGAAACCCTGGAACTAAAAATGGGCAATCCTGAGCCAAATCTTTTTTTTTTTTTGAAAAAGTAAAG
AAGCGTTTAAAAAAGAGAATAAAAAAGGATAGGTGCAGAGACTCAATGGAAGCTGTTCTAACGAATGGAGTT
GACTACGTTGCGTTGGTAACTCAAATTCTTCTATAACAAAAAATGATTAATCGGACGAGAATAAAGAGAGAG
TCCCATTCTACATGTCAATACCGACAACAATGAAATTTATAGTAAGAGGAAAATCCGTCGACTTTAGAAATC
GTGAGGGTTCAAGTCCCTCTATCCCCAGTAAAAAGCCCGTTTTACTTCTTTACTATAATTCTCCTTTTTTTT
TATAAGTGGTTCAAAGAAAACAATAAGTGGTTCAAAGAAAACAAAGAAAATTCAATATCTTTCTTATTCATT
TTACTCTTTCACAAATAGACCCAAAGTGAAGAATTATTCACAGCCCATCTCATTTTCCTTACATTCACAAAG
AATGTCTTCTTTTTGAAAATCAAAAAAATTAGGGAATAGCTCAGTTGTGTAGAGCAGAGGCTTGAAAATCCT
CGTGTCACCGGTTCAAATTTGGCTCCTGAATTGTTGGGATAGCTCAGTTGGTAGAGCAGAGGACTGAAAATC
CTCGTGTCACCAGTTCAAATCTGGTTCCTGACACATAACTAATCGATTGAAAAGATATTTATACCTCTTCAA
ATTAATTGAAGCGGGTCAGCATACAATACATATTAATAATCTAGAGTGCAATACATATTTTTTATTTTTATA
TAGATGTATAGATCTATCTATGTTTGGAGATAGTAATAAAAAAAAATAAGTTGTCTAAAAAACTTCCAAGTT
TATTTTATAGGAGTTGAAGGATAGAAAAAGTAAGGATATATTTTATACACAGTAAAAAAATCTGTTCTTTTT
GCATTTCGTATTTTCTTTCCTATTTATTCTATTTCTTCATTCTTGTTTATGCTACTTTCAAGGATTCATCTA
AGTGACATGCGCGGTACAAAGTTCATAGTGCAGAACTTTTTTGATTTATCTATTATATTGTTTCTGCTCAAA
TGAAATTCATAATATCTTCAAAATTGGGTAATACCAATGAAGTCTTTTTTAGCTTAGTCTTAATACGAATTA
GAATCCATCTCTTTCATCTAGAACAAAATGTAAAATATTCCTTGACTTGAATAAAAAAAAATCTGGAGTCAT
GTCATATAAGTGAACATTCGTTTCTTATCATTCAATGAGCATCTTGTATTTCATAAAAATTGGGGGTAATAT
AGTCCTTACGTAAGGGCCAGCCTATCCAACTTTCAGGCATCAAGATACGTTTAAGACGTGGATGATTATCAT
AAGAGATTCCCAACATATCATAAGATTCCCGTTCTTGAAAATCGGCACTTCTCCAAATCCAGAAAACAGACG
GGATTCTAGGATTACTTCTTTGGGCAAATACTTTTATGCATACCTCTTCCGGCTTATCTATACCATACCGTA
TTTTCGTAAGATGATACACACTAGCTAAAAATCCGCCAGGTGCTACATCATAGGCACATTGGGAGCGTAAAT
AATTGTAACCATATACATATGAAATGACAGCAATGGAGTCCCAATCCTCGGTTTTTATTTGTAGAGTCTCTA
TTCCTCGGCAATCGAAACCCAAAGATCTATGAATTAGTTCATGCTTGACTAGCCAATCAGATAAACGAACCC
CCATCTTCCCGATTTCTCCCACATTTGTATTTGTATGATCAAATTTCCAATGAAATTTTGAAAGATTGACTT
GACCCACTCTTTCTTAATTCTGCACAAAGGAACCTTGCCTAATTCACTAATTCATGTGAAGATACTGAATTT
TTGGATTTGAAAAAAACTTCAGAGATACTTTCTGAAGTAGATGGTGATTGATAGAGTAATCCTTGATCGTAA
TTTCCAGTATGAGTACTACGTCGAACATAAAACTTGTGATTAGTAGTAAAACATCGATTTTCCTGTTGGGAC
AAAGTTCTATCTTCAAAGATTTCTCGGGATATCTTCTTACGAAGTTTCGTTATAGCATCTATAACTGCTTCT
GGTTTAGGCGGGCAGCCCGGCAAATAGACATCCACGGGAATTAACTTATCGACTCCCCGAACAGTACTATAA
GAATCAGTACTGAACATTCCTCCTGTAATAGTACAAGCTCCCATAGCAATGACATATTTTGGTTCAGGCATT
TGTTCATATAATCGTACTAAAGACGGAGCCATTTTCATTGTTACTGTACCGGCTGTTAAAATTAGGTCTGCT
TGCCTAGGGCTCGATCTTGGTACTAATCCATAACGATCAAAGTCGAATCGCGAGCCTATTAATGAAGCAAAT
TCAATGAAACAACAACTGGTACCATAGAGAAGAGGCCATAAACTGGAGAGTCTTGCCCAATTCGAAAGATCG
TTTAATGTAGTTGAAATAACGGAATTCGGGGTTGTTTGGGCAAGTAACGGAAAATCAATCAAATTCATAACT
GTCTCAATATAACCTTTTCCTTCCTTTTTCTTTTTTTTGTTGTCTGAATATTCAGTTAAGACCATTCTAATG
CTCCTTTTCGCCATGCATAAACTGAACCAACAATTGGGATAAGCACGAAAATGAAAGCTTCTATAAATACGG
ATACACCCAATACATCAAAACTCATCGCCCATGGATAAAGAAAGACCGTTTCAACGTCAAAAACAACAAAAA
CTAGAGCAAACATGTAATAGCGGATTCGGAATTGTAACCAAGCGTCTCCCATGGGTTCTATACCTGATTCAT
AACTAGAGAGCTTCTCTGGTCCTTCACTAATTGGGGCTAAAACTCCGGAAATTACAAATGCCAAAATAGGAA
TAGCACCCGATATTATTAGAAATGCCCAGAAAATATCATATTCGTGAAGCAGAAACATAAATGGACTCCTAT
TAATGTGGAATAGGTTGAATTATTCAATTTGAATTTCAATTGTAAATTCATCCAGAACTTCTTAAAGGAAAA
GGGAATTTTTTTTGATCAAATAAAACTACATAGTTTAGAGTTTGTTTGCCATGGTGCATGCCTTATTTAAAG
ATTCATACAATGGAACCCCACTTACCATTTTTTTGTTGATTCCATTTAGATATGGTATCAATATAGGATGTT
CCCACCCAAAGAAAACTCTCTTTCTTTATCTCAGTTTCTCTTTTTAAAAAGTAATTCAATTAAATACAAAAA
AATAGTATAATTAGAATACTAATAAATAAGACTAATTATAGCGTAAAAAATCGTATTAGTATAACTATATTT
TTCTAGTTCATTTTATATTCTAAAAATACAAATATAAAATGCATTAATTTAATTCTTAATCCATTTCCACTT
TTTTTTTTCGTTTTGATTGAAAAAAAAAGTGGAATGTGTTAGGGCTATACGGACTCGAACCGTAGACCTTCT
CGGTAAAACAGATCAAACTAATTATTATCGAAATGATGCGAACTGTTTCAAAGACCCAACATGCATTTTCTT
GCATTGGGCTCTTTCATCAACTGATTGATATAAAGATCAGTTAGTCCACCATATTTTTTCTTTTTTACAGGA
AGATAATAAGATGGCTCCATGTGTTCTGTGATTCATGATTTGTATTCTGATCTAGGAACAATACCAAAGTGT
TTCAAAGAGGGATTACCTTGACTTAGGTCTGCCTCTGGCCTAGATTAACCTAAGTTAAATGGAATCTCTATC
GCTCCGCTACAAGAGTCAAATATGAGACTTCATACACCTTAAAGTTCATAGGATAAAAAGAGGTTCTTTTGA
GTCCCTTATACTCATTATGCCTAGCATTGAATGGGCTGGTATTTACCTTATCAATTAGCAAATCAATGGCGG
GTTCTATTTCAGTTGGCACCTGAATTCGCACTCGAATCGGACCAAATCAAATATTTGTCAGGCTATTGTTCT
CTTGTTCCTTCGAATCTATGGAGTAAGACATCGATTTCTCAATAAGATCAATTATGTTCATTGCATAATGGG
CCCCTTTGAAAAGCATTGGCGCACGTGTAAACGAGTTGCTCTACCTAACTGAGCTATAGCCCTTGTCATAGA
CATCTTAACATATAGAGAATTTCTTGTCAAGATCGGATCCCACATGAGAGTTCTTTAATCCGCTTACTGTTA
ATGGATTGGTATTGCGTAGAAAAAATATTCCACCTATAATCCCCGAGGCGATGGGTCCTTTTTTTGTGATGA
TGAATAACCTACTTAACTCAGTGGTTAGAGTATTGCTTTCATACGGCGGAAGTCATTGGTTCAAATCCAATA
GTAGGTAGAACTTATTAGATACCATCAACTCTGGTATCTAATAAGTTTTTCTAGCCATCTTCTTTTTTTTGT
TGTATCATCTAGAATTGATTGTATTCAATTGGCAGAATCAAAATATGGTATATAATAGAGAACCTCTAAAGA
ACTTCTTTTTCTTATTTTTATGTGTGTTTTTTTTACTAGTAGGAAATAACATTAACAGCCTCTACTCGTGTC
CGAGCTCGTCTGAGAGCTAGATTCGCCTCAATTGCTTGTCTCTTTCCCTGAGCTCCACTCAAGTTAGCTTCA
GCTATTTCAAGAGCTTGTTGCGCCTCTTGCGGATCAATGTCAGTACTAATCTCCGCATCATTTCCTAAAATA
GTGATCTCATTATTACTTATTCTAGCGAAACCACCCATCAAGGCTACCGTTAACCATTGGTCGTTGAGACGT
ATTCTCAAAAGACCTATATCTACCGCTGTGGCAATAGGGGCATGGTTTGGTAATACGCCAATTTGTCCACTA
TTAGTAGATAAAATGATTTCTTTCACTTCTGAATCCAAAATAATTCGATTAGGGGTCAGTACACAAAGATTT
AAGGTCATTTCTTCAATTTGCTCTCCCCTTCTAAGTTCATAGCTTTCGCGGTAGCTTCGTCGATGTTACCTA
CCAAATAAAAGGCCTGCTCGGGAAGACTGTCTAATTCCCCAGAAAGGATCAATCGAAACCCCCTAATTGTTT
CGGCGAGACCAACATATTTCCCTGGAGAACCAGTAAAGACTTCTGCCACGAAGAAGGGTTGTGATAAGAAGC
GTTCAATTTTTCGTGCTCTTGCTACAGTTAAACGATCTTCTTCGGATAATTCGTCCAACCCCAGGATAGCTA
TAATGTCCTGAAGTTCTTTGTAACGTTGTAAAGTTTCCTTAACTCTTTGAGCAGTTTCATAATGTTCCTCGC
CAACGATCCGAGGTTGTAACATAGTTGACGTTGAATCTAAAGGATCGACTGCTGGATAAATACCTTTGGCAG
CTAATCCTCTTGATAGTACGGTAGTAGCATCTAAATGTGCAAATGTCGTGGCAGGAGCAGGGTCGGTCAAAT
CATCTGCAGGTACATAAACTGCTTGGATCGAAGTTATAGACCCTTCTTTGGTGGAAGTAATTCTTTCTTGTA
AAGAACCCATTTCGGTACTAAGGGTAGGTTGATAACCCACTGCGGAAGGCATTCTCCCTAATAAGGCAGATA
CTTCTGATCCCGCTTGAACGAAACGAAAGATATTGTCGATGAATAAAAGCACATCTTGTTCATTAATATCCC
GGAAATATTCTGCCATGGTTAGTGCAGTCAAACCTACTCTCATACGAGCTCCTGGTGGTTCATTCATTTGAC
CATAGACTAGAGCTACTTTTGATTCTGCAATATTTTTTTCATTAATTACCCCAGATTCTTTCATTTCCATGT
AGAGATCATTTCCTTCACGAGTACGTTCACCTACTCCACCAAATACGGATACGCCTCCATGAGCTTTGGCAA
TGTTGTTGATCAATTCCATGATAAGTACTGTTTTACCCACGCCGGCTCCCCCAAATAGTCCAATTTTTCCTC
CACGGCGATACGGAGCTAAAAGATCCACCACTTTAATCCCTGTTTCAAAGATTGATAATTTCGTATCTAACT
GTATAAAAGCAGGCGCAGATCTATGAATAGGCGATGTTGTACGAGTATCTACAGGACCTAAATTATCAACAG
GCTCTCCAAGAACATTGAAAATTCGTCCGAGAGTAGCTCCGCCGACTGGAACACTTAGAGCAGCTCCTGTAT
CAATCACTTCCATTCCTCTCGTCAGACCATCTGTAGCACTCATAGCTACAGCTCTAACTCGATTATTTCCTA
ATAATTGTTGTACCTCACAAGTCACATTAATTTGCTGACCGGCAGTATCTCGACCTTTAACTACCAAAGCGT
TATAAATATTAGGCATCTTGCCCCGGGGGAAAACAACATCCAGTACTGGGCCAATAATTTGAGTGATGCGTC
CTAGGTTTTTTTCTTCAAGTGTGGAAACCGTAGAACCAGAAGGATTCGGATTGATTTTCATAATATAATAAA
GTAAAATATGTCGAAATTCTTTTGATTGAGAGACTATGGTACATAGTACCAAATTGCAAATAAATTTCTGGT
AGCAGCTTGATTAATTAATTCAATACGAATTAAATGGGAATTAGTACTCGATTTAGTTGGTACCACCCAACC
GAATAAAATTCAATCGTTTACTCATTTAATTTAAATGAGTAAATTTGCAAGTTCAATCTATTCTTTTTTCAA
AAGATCAAGTAGATGAATAAGAATTGTGAGTAAGTGAAGTGTGTTTCATTTCTCTATCATTATATTATACAA
AATACCATCTATACTCGATTAGATGAAATCTATGAAATTCTAACTCGTGATTCATTATTACGATCTCATTGA
CTGTTTTCTTTTCTATATATCTAACTATAGATCTATATATAGTTTAGTTAGTGTCTATTTTTGTTTTATTCC
CCTTCTCTTTCATGGATGAATTATCCCTATTTTAACATCTAGGATTTACATATACAACACATATCACTGTCA
AGGGGAATTTTTCTTAGTATTTTTTTTTAGATTCAAAATGGAAAGTGCCCAAATTCAATTATAAACTTGAAA
AACAAAGATTGGGTTGCGCCATATATATCAAAGAGTATACAATAATGATGTATTTGGTGAATCAAATGCATG
GTCTAATAAGAAACTTAATTCATTGATAATATTAGTTGAATATTTTTTGAAAGATTTTTGTCAAAGTTTTCA
TTCACGCCTAATCTATATCGAGTAGACCTTGTTGTTGTAAGAATTCTTAATTCATGAGTTGTAGGGAGGGAC
TTATGTCACCACAAACAGAAACTAAAGCAAGTGTTGGATTTAAAGCTGGTGTTAAAGATTACAGATTGACTT
ATTATACTCCTGATTACGAAACCAAAGATACTGATATCTTAGCAGCATTCCGAGTAACTCCTCAACCCGGAG
TTCCCGCTGAAGAAGCAGGTGCTGCGGTAGCCGCCGAATCTTCTACTGGTACCTGGACAACTGTGTGGACTG
ATGGACTTACCAGTCTTGATCGTTACAAAGGACGATGCTACCACATTGAGGCCGTTGTTGGGGAAGAAAATC
AATATATTGCTTATGTAGCTTATCCTTTAGACCTTTTTGAAGAAGGTTCTGTTACTAACATGTTTACTTCCA
TTGTGGGTAATGTATTTGGTTTCAAAGCCCTGCGAGCTCTACGTTTAGAGGATCTGCGAATTCCTCCTGCTT
ATTCCAAAACTTTCCAAGGCCCGCCTCACGGCATCCAAGTTGAAAGAGATAAATTGAACAAGTATGGACGTC
CCCTATTGGGATGTACTATTAAACCAAAATTGGGATTATCCGCAAAAAACTACGGTAGAGCAGTTTACGAAT
GTCTACGTGGTGGGCTTGATTTTACCAAGGATGATGAAAATGTGAACTCCCAGCCTTTTATGCGTTGGAGAG
ACCGTTTCTTATTTTGTGCTGAAGCTATTTATAAAGCGCAAGCTGAAACAGGTGAAATCAAAGGGCATTACT
TGAATGCAACTGCGGGTACATGTGAAGAAATGATCAAAAGGGCTGTATTTGCCAGAGAATTGGGAGTTCCTA
TCGTAATGCATGACTACATAACCGGTGGATTCACTGCAAATACTAGTTTGGCTCATTATTGTCGAGACAATG
GTCTACTTCTTCACATCCACCGCGCAATGCATGCAGTTATTGATAGACAGAAAAATCATGGTATGCATTTTC
GTGTACTAGCTAAAGCATTACGTATGTCTGGTGGAGATCATATTCACGCTGGTACAGTAGTAGGTAAACTGG
AAGGGGAACGTGAGATGACTTTAGGTTTTGTTGATTTATTACGTGATGATTTTATTGAAAAAGACCGAAGTC
GCGGTATTTTTTTCACTCAAGATTGGGTTTCTATGCCAGGTGTTATTCCCGTGGCTTCCGGGGGTATTCATG
TTTGGCATATGCCTGCCCTAACTGAAATCTTTGGAGATGATTCCGTCCTACAGTTCGGTGGAGGAACTTTAG
GGCACCCTTGGGGAAATGCACCTGGTGCAGTAGCTAATCGAGTAGCTTTAGAAGCGTGTGTACAAGCTCGTA
ATGAAGGACGTGATCTTGCTCGTGAAGGTAATGAGATTATCCGCGAAGCTTGCAAATGGAGTCCTGAACTTG
CGGCTGCTTGTGAAGTATGGAAAGAGATCAAATTCGAGTTCGAACCAGTAGATAAGATAGATAAACAGAAAT
AGATAAACAGAAAATATAAGAACTAAGCGCACATAATTCAGCAATTGCTGTTTGTTCTCCTAATTGATTGCA
ATTAAACTCGGCTCAATCCTTTTTTTTAGGAAAAGGATTGGGCCGAATAAAGAATAAGTATCCTATACTATC
TATTTGTATAGATCTTTCAGATGTACAGATCTTACCTATATAAACAAGATCAAAATACAAGATTAACTATGA
AATTGAAGAATAAAAAATGCAAGAGTTCTTTTCTTTATTGTTGGATCCTTAATTATGGACCTTGAGGTTGGT
GTAGATTGTTTTTTATCCCGCAGTTTCGGGCCGTAGATCAAGCCAAGGGGGGCTCCTCCTACTCACACCCTT
TATATTGTCTGTTTCATTGCATGTTGCAATAGAAATTTCTTATTTGATTATACGATACTAGATTCTACGAGA
ATAAATTCTTCATTTATTTATTATTTCATAGTATAGGAAGAAACAGCTATTTATCTTTTCGATGAGAATTTT
TTTTGTACATGACATGAGAGAAACTTGTCTCTTTCTATTTTAAATTGACCAAAAGATTCTATCATAATATAT
ATTTATATAAGTGATACCTCGGATTTCCCCAAAAGAGAATTATTTATTTCAATACTCACTCGTTGTTAGTTA
ACAATTCTAATGATTAGATTATATGCTTAATTCTAATAGGAAATAAAATAGTAAAATGATTATTCATCGAAT
GACTATTCATCTATTCTATTTTCATTAAATAGAATGAGGAGCAGGAAAACTTTATGAAAAAATGGTGGTTAA
ATTCGATGTTGTTTAAGGGGAAGTTAAAACATAAGTGTGAGCTAACTAAATCAATGATATATCCGTTTCCTC
AAATGGGTATTATTCCTGGTGCTTGGCATCCCGGTGGAAGTGAAGAAAAAGATACGGAAAAAAACATTTCTA
GGTGGAGTGATAGTAATAGGTATAGTTTCAATGATATTGATATAAGGAATATTTGGAGTTTGATCTCTGATA
ACACTTTTTTGGTTAGGGACAGCAATGGTGATAGTTATTCTGTATATTTTGACATTGAAAATCATATTTTTG
AGATTGACAATAATAGTTTTTTTCTGAGCGAATTCAAAACTTTTTTTTCCAGTTATTTGAATAGTAGGTCTA
AGAGTAACAATCACAACTATTATCATTACATGTATGATACTAAATCTGGTTGGAGTAATCACATTAATAGTT
GTATTGATAGTTATCTTCGTTTTGAAATCAGTATTCATAGTTACATTTTAGGTGATACCGAAAATTACAGTA
ACAGTTACATTTCTAGTTTCATTTGTAGTGAAGGCGTAAGCAATAGTGAAAATGGAAATTCTAGTATACGAA
CTGATGGTAACAGCCGCGATTTCAATATAAGAGGAAGATCTAATGATTTTGATATAAATAAAAAATACAAAA
ATTTATGGGTTCAGTGCGAAAATTGTTATGGATTAAATTATAAAAAATTTTTTAGATCAAAAATGAATATTT
GTGAGCAGTGTGGATATCATTTGAAAATGAGCAGTTCAGATAGAATCGAACTTTTGATTGACCCGGGCACTT
GGGATCCTATGGACGAAGATATGGTCTCCATGGACCCCATTGAATTTCATTCAGAGGAGGAACCTTATAAAG
ATCGTATTGATTCTTATCAACAAAGAACAGGTTTAACTGAAGCTGTTCAAACAGGCATAGGTCAATTAAATG
GTATTCCCATAGCAATTGGGGTTATGGATTTTCAGTTTTTGGGGGGTAGTATGGGATCCGTAGTAGGCGAGA
AAATCACTCGTTTGATCGAGTATGCTACTAATCGATCTCTACCTGTTATTATTGTGTGTGCTTCCGGAGGAG
CACGTATGCAAGAAGGAAGTTTGAGCTTGATGCAAATGGCTAAAATATCTTCTGCTTCATATAATTATCAAT
TAAATAAAAAGTTATTCTATGTATCAATCCTTACATCCCCTACAACTGGTGGAGTAACGGCCAGTTTTGGTA
TGTTGGGAGATGTCATTATTGCTGAACCTAACGCGTACATTGCTTTCGCAGGTAAAAGAGTAATTGAACAAA
CATTGAATAAAACAGTACCCGACGGTTCACAAGCAGCTGAGTATTTATTCCATAAGGGCTTATTCGACCCAA
TCATACCGCGTAATCTTTTAAAAGGCGTTCTGAGTGAGTTATTTCAGCTACACGGTTTTTTTCCTTTGAAAA
ATAGATATATATAATATAGAAATAAAACAAAATATTAAAATCTAGAAAAAATAGAAGTGATTTCTATGTCTT
GCCTACCAAGAACTTCCATTTTTTAGTAGAAATCTAATCCCTTTTTGTTGGGTTGAATTAGTTTAGTTAGAG
TCGCGAACTTATATTATAATAAACTCTTTATCTTTAATAAAAAAAAACTCTTTATTTTATTAGTAAGATAGA
AAGAGTATTAAGGACGGGAGAATTCATAAAATTTCGTAAACTTAAAGTGGGTTGTCATACATATTCGTATAG
AAAGATGAATAGGTACACTAAATTTTCATTTAGTTCTCATTCCTTGCACTTATTAAGTACTTAATAATATTT
AGCTTAATATTATTATTATTTATAATAATTATAATATAATATAATATAATAGATATACTTATGATATCTTTA
TATTTATAATAGATACAAATATTAAATTAATAGATACAAATATTAAATTGAGGTACCCGTTCTATGATAGAT
CTTTACTTACCTTCTTTTTTTGTCCCTTTAGTAGGCCTAGTATTTCCGGCGATTGCAATGGCTTCTTTATTT
CTTCATGTACAAAAAAATAAGATTGTCTAGACCTGATGGGGCCAACCAGATATTTTTTTTGGTACAGATATT
TGTTTAGTGTAATGCGGTATGATATGTGCCTTTTTTCCGAATACAAATGAAAGAACTGTTATGCATATGCAT
GCGGATACATGATATCCGTATAAATCCATGTATATACGGGTTATAAAAACGATCGGCAAATAGTTTTATAAT
AGAAAGTCAATGTATCTAACCAATTACTCCTAAGGGTTCATATCAGAATAGTTTTAGTTGATGAAAGTTACT
TTGGCATCAAGAAAAGTAAAGTCGAATTTTTTTTTCTGAATTCCAATCGAATGCAATCGGATCTAGTATAGT
ATGAACTGGCGATCAGAACATATATGGATAGAACTTATAACAGGGTCTCGAAAAGCAAGTAATTTTTTCTGG
GCCTTTATTCTTTTTTTAGGTTCACTAGGATTTTTAGTGGTTGGAATTTCTAGTTATCTTGGTAGGAATCTG
ATACCTGGATTTCCTTCTCAACAAATTATTTTTTTTCCACAAGGGATCGTGATGTCGTTCTATGGGATCGCG
GGTTTATTCATTAGTTCCTATTTGTGGTGCACAATATCGTGGAATGTAGGTAGTGGTTATGATCGATTCGAT
AGAAAAGAAGGAATAATGTGTATTTTTCGTTGGGGATTCCCCGGAATAAATCGTCGCATTTTCCTTCGCTTC
TTTATGAAAGATATCCAATCAATCAGAATGGAGGTTAAAGAGGGTCTTTTTCCTCGTCGTATTCTTTATATG
GAAATCAGAGGCCAAGGAACCATCCCCTTGACTCGTACTGATGAGAATTTGACTCCACGAGAAATTGAACAA
AAAGCTGCCGAATTGGCCTATTTCCTGCGCGTACCAATTGAAGTTTTTTGAATTTTTATCAAAAGGAACAAA
GGACTACATTTTTACAAAAAACTGGGAATAGATTCATAGGTTCCTTGTTATAGAACTCGTGCTTTAGAGAAA
TATAAGATCAGATAAAGTTGACAAATAAAGCAGTTCATTAACAATTCACAGAAAAAAAAATGAAAAAAAAGA
AAGCATTGGCTTCCCTCGCGTATCTTGCATCTATAATATTTTTGCCCTGGTGGATCTCTCTCTCATTTCAAA
AAAGTCTGGAACCTTGGATTATTCATTGGTGGAATACTAGGCAATCCGAAAATTTTTTGAATGATATTCAAG
AGAAAAATGTTTTAGAAAAATTCTTAGAATTAGAAGAACTATTCTTGTTGGATGAAATGATAAAAGAATACC
CAGAGACACATATAAAAAAGCTTAGTATAGGAATACACAAAGAAACGATACAATTGGTCAAAACACATAATG
AATATCATCTCCATATCATTTTACATTTGTCGACAAATATAATCTGTTTTACTATTCTAAGTGGTTATTTTA
TTCTGGGTAATGAAGAACTTGTTATTCTGAATTCTTGGATTCAGGAATTCTTCTATAACTTAAGTGACACAA
TAAAAGCTTTTTCTATTCTTTTAGTTACTGATTTATGGATTGGATTTCACTCAACCCATGGTTGGGAACTAA
TGATTGGTTCGATCTACAATGATTTTGGATTGGCTCATAATGAGCAAATTCTATCTGGTCTTGTTTCCACTT
TTCCAGTTATTCTAGATACAATTGTGAAATATTGGATTTTCCGTTTTTTAAATCGCGTATCTCCTTCGCTTG
TAGTCATTTATCATTCAATGAATGAATGATAAACTTATTTGATTTCCTGATATCAATCAAAAAGTTTTTTCA
TGTAAAAAAAAAGGGGCATTTTTTATTTTTCTCATTCTTTATACTTTTCAAGGCCTTCGTCCTGTTTTCGTC
GAATTTTTTCAGTACAATGGCAGACTCGTGGATAGGGAACTATACTAGCTACCTATCTAATTTATTGTAGAA
ATTCCGGGATCAATGATTGGATCATGCAAAATAGAAATACTTTTTCTTGGGTAAAGGAACAGATGACTCAAT
TTATTTCTGTATCGATCATGATATATGTAATAACTCGAGCATCTATTTCAAACGCGTATCCCATTTTTGCGC
AGAAAAGTTATGAAAATCCACGAGAAGCAACCGGGCGAATTGTATGCGCCAATTGCCATTTAGCTAATAAGC
CTGTGGATATTGAAGTTCCGCAAGCTGTACTTCCTGATACTGTATTTGAAGCAGTTGTTCGAATTCCTTATG
ATATGCAAGTGAAACAAGTCCTTGCTAATGGTAAAAAAGGGTCTTTGAACGTGGGGGCTGTTCTTATTTTAC
CCGAGGGATTCGAATTAGCCCCCACCGATCGTATTTCTCCCGAGGTGAAAGAAAAGATAGGAAATCTGTCTT
TTCTGAGTTATCGTCCTAATAAAAGAAATATTCTTGTGATAGGTCCTGTTCCAGGTCAAAAATATAGTGAAA
TCGTCTTTCCCATTCTTTCCCCCGACCCTGCTACAAAGAAAGACGTTAACTTCTTAAAATATCCTATATATG
TAGGTGGGAACAGGGGAAGGGGGCAGATTTATCCTGATGGGAGCAAGAGTAACAATACAGTCTATAATGCTA
CAGCCGCGGGTATAGTAAGCAAAATAGTACGTAAAGAAAAGGGGGGATATGAAATAACCATAGTTGATGCAT
CGGATGGTCACCAAGCGGTTGATATTATACCTCCAGGGCCAGAACTTCTTGTTTCAGAGGGTGAATCTATCA
AGCTTGATCAACCATTAACAAGCAATCCTAATGTAGGGGGGTTTGGTCAGGGAGATGCAGAAATAGTGCTTC
AAGATCCATTACGCGTCCAAGGCCTTTTGTTCTTCTTGGCATCTGTTATTTTGGCACAAATTTTTTTGGTTC
TTAAAAAGAAACAGTTTGAAAAGGTTCAATTATATGAAATGAATTTCTAGATCCAGAAATTCCTTACCATCA
AGTTGATAAAAAGCGCCGAATTCTTGTTGATCAAAAAAATGAAATATGTATTTCTGTAAACTTCCTTAAACC
TACTTTGCTTTGTTTTTTGTTTCTAGTATTTTTGCGAGATCTATGGAATTCATTACTTGTATTCCATTTTTA
GTACTAGGCACTAGCCAATAGGTATACAAAAACAAAGGAAGAAGATACAAGACAAGGACTGGATAAATGAAA
TGAAAGGAACAGGTACCTCTAGGAAGGATTATAAGTCTTCCTAATCTTTTATTCGACACAAGAAAAGGTAGA
ACTCCTTTTCTTGTGTCGTCTTGTATCGACACAATAATGCTTTTTCTCTTGTTCACCAAAGATTAATATTTC
TTCTTTTCCGGATATATCGGAAATCTTTTGTTTAGATTCATACATTCATTATTTTAAATAAATAAAAACATA
AGAAATAAGAAGTAGTAGACAAACAAAAAGTTTTAGAGGGGAGTCATTCATTGAGTAAATGGAGCTTCTTCT
TCTATTATTCAATTAACTTCCACTTTTAATTTATATTATTTATTTTCAATATTACTAAAAATTTACTTGTTT
GGTTGAAAAGCGGCGCGGATTAGAATCTATTTTTACGCATACCTAAATGCTTATTTTTTTTTTATCCTTTTT
TTCTATTTTTATCCTTTTTTTCTATTTTATATTTTATATATAATAAGTTTTTATTTGTTTACTATAAGAAAT
GTAGAAATGATTTGCAGAATATCTCATCCGTTTAAATTATCCATATGATATTGGATTACCCCCAAAATAGAT
TGATTCCTTCTTTCTTGTTGCTTCGTAAGATAAGAGTTAATGAGCACCAGAGCCTCTATTATATATAACAAT
AGAAAAAGCTTCTATTCCATTGTGCAAAAACATCATAAGAAACAAAAGAATAGAGTGGTTTGAAAGATCAAA
GCAACGGATCTATTTTAGCATTTATACCAATAGAAAATTTTGATTATGTTGATTAGATAATTTTCCAATTTG
TATGTTATGGAATAGACCAAAGTCTCCTGCCGCTCTAAGAGTAAGAAAAGAGTAAGAACGCAGCGGTACCTT
ACCCCTTTTTTGGCAAGGTACCGCCGAGTTCTTACTTTTTCATGTCTACAATTCGGTTCATTTGATTACTAC
AGAGATGAACCCAACCCGGAATATGAACCGTAAAAGAAAACACCTACTAAACCGATCACAAGAATACCAGCT
ACAGTACCTATTAGCCAAAGAGGAATCCTTCCAGTAGTATCGGCCATTTCCCCCACTTTCCTCCACATTTCA
TCAAGTGGTCATACTATAGACAAAAACAGTCATAGATAATTATGAAGATGATATCCTTCCGAATGGGATAAG
AGAATTCCTACTACTCTCTCTCAATTGAAGAAATAATTGGAAAATAAAACAGCAAGTACAAAAATGAGTAAT
AAACCCCAGTATAGACTGGTACGATTCAATTCAACATTTTGTTCATTCGGGTTTGATTGTGTCATAGCTCTA
TAATTCGAATTTGGTTTATCGTTGGATGAATTGCATTGCTGATATTGATCCCAAAAAAGAAACGGTAGGTAC
AGCTAGTCCGTGAATAGCTAACCATCGCACTGTAAAAATTGGATAGGTTCGATCTATGGTCATTGGTGGCCT
CCTAACTCCTAAAAGGATCTACTAAATTCATCAAGTTGTTCCAAAGAATCAAAACGGCCGGTTATTAATGGA
ATCCCCTGTCGGCTCTCTGTGAAATATTCGTTTGGTCGAGGACTTCCAAATACATCGTAAGCTAAACCTGTA
CTGACGAATAACCAACCCGCAATGAATAGGGAAGGTATAGTAATGCTATGAATGACCCAGTATCGAATACTG
GTAATAATATCAACAAAAGAACGCTCTCCCGTGCTTCCAGACATGCTGAACTCCAAAAATTCTTGTACATTC
AAAAAAAGAATCGATTCGGTGAAAGATGGGATCAGTAAATGGAAAATAAACCACTGATATGTCATCTTTTTT
TGTAAGATCGTCAATTTTGTACCAAAGGTGTATTTCGAGTATACCGAATCAGTATAGCTATCCTTCCGCCGG
CGCAGCAACGCAGTCTCCATCAATATGGAAATGAAATACTACATAATTTCTTTCTTCTTTTTTGTTCTTTGT
TTATGCATAATTTTATGTTATAGATCAATAGAAAATTAGAAAGTTCCTTAGAATTATAATATAAGGTTTTCA
TTTTCGAATACTTTCATTTATTTTAAGTAATTGATTGGTCGTAGAAAAAATATACTATAATAGATAATAGAT
ATAGTAGTATAGTATTTGATCTAAAAAGAGAATATAGTTGGACTAATCAATAGTCGCAATGCAATCATTGTT
ACATTAAGATCTAAAACAAAAATTCTTTTTTGACCGAACTACAAAATGGAACTCCTTGATATGGAAAAACGG
GATATAGAATAAAACCTAAAATAAAAGGATAAGGGAAGTTGCTCTTCTTCGAATCGAGTTGTCCCCGAAATC
AAAAATGAAAATAAAGGTTTTTTTCTACCTTTCTAATTCTTTTTTTTTTTATCTATAATGACTAATGAATTA
AGAACTTTCAATTAGAACTATTTTTTTTTAATTGATTTTTTCTTACCGTCATATCTGAAAAAATGGAAACTT
AGGTAAGTGTTTTATCAACGTATGTAACAAAAGAAGATATCTAATTTAGCTCTTTCATGCCTACTATAACTA
GTTATTTCGGTTTTTTATTGGCTGCTTCAACTATAACTCCAGCTCTATTGATTGGATTGAACAAGATACAAC
TTATTTGAAATGAATTGAATGAACAAATTAATAAAAATAAATATTTCTCCTTCAGGTATTCTACGGTAACTT
CTCATGTCAATTGTTAATTCTTGGTGGTAACTCTTGGTCATTGAGATTCGCGGATTTTTCAGATTAATATTT
AGGGATAGATCATACCTTTCTTTTTATCTCCTCAAACAAATTGAAATGATTGAAGTTTCTCTATTTGGAATC
GTCTTAGGTCTAATTCCTATTACTTTAGCGGGATTATTTGTAACTGCGTATTTACAATACAGACGCGGTGAT
CAGTTGGACCTTTGATTGAATAGCATTTTTTCTCGATTGACCTCCTCTTTGCAGGAGGTCAATCGAGAAAAA
ATGCTATTCAACCGTGTTTTGTTAAGTTTTTTTATTATGATTCAAAATAATTTTATTATGATTCAAAATAAA
ATAAATGGAATCACGCTCTGTAGGATTTGAACCTACGACATCGGGTTTTGGAGACCCGCGTTCTACCGAACT
GAACTAAGAGCGCTTTCTTATGACAAGAACTACAATTGTAAAGAAAAGTATTTTTTTTTTACCCCAGTCTTG
CATACCAATCCATGTAAAAAATGAAAGATAATGAATGCCTTATTTTATTTCATTTTTATTTAATTGAGTGAG
ATCAATTAATCTTTCCTTTCGTTACTGTCCCCTAGGAGAAGTAATAGGTAGGGATGACAGGATTTGAACCCG
TGACATTTTGTACCCAAAACAAACGCGCTACCAAGCTGCGCTACATCCCTTTTTAAATTATTGTACAATGTC
ATTGTACAAAATCCATGTCTTGTTTTCCATATCGTTATTTTTTTCTGTATCCATATAAAATTTTCTTGTCAT
TTCTTCTTTTTGGTTTCATATAATAAATAATAAAAAATTATATACATCTGATAAAAAAAGTAAAAAAAGAAT
GAATATTTATTAGAATGCTTAAGAAAAAATTAGAATGCTTAAGAAAAAAGAAAGGGGTACCCCTTTCTTTTT
TAGGGACAGGGATAGGAAAACCTCATCTACTGCTCATTGTAGATATTTATTTTTGTTAGGAATTCCGTACAA
AAAAGACAAATGATCTTGAACTACAGCATCTGACCATATATGTATTACAATAAAGAAGGAGGATTTTCAATG
CGGGATATAAAAACATATCTCTCCACAGCACCCGTGCTAACTACTTTATGGTTTGGGTCTTTAGCGGGTCTA
TTGATAGAAATTAATCGTTTATTCCCCGATGCTTTGTCATTCCCCTTTTTTTAATTATAGTTTAAGATCCTA
TTTTGGAGAACAGAAATGGAAAAGAGGTTCCTGTATAGGGTAAAAAATTCCACGAAATCGTAGCATAGAAAA
AAGGATACTTAAATGAAATACTGGAAAGAATAATTGATAATTAGAAAAAGTTGTATTACTCACATAAAATTA
TTATATTCTATTAATTTCTATTAGTATTAATTGGAATTAACTAGTTAGTAACTTTTATTTCTATTTATATAT
ATTTTTTTTTTCTTTTTTGTTATTTTCGTCTTCTTAGATTTAGATTCGGGTCGAAAATAGAAGAATTAAGTT
GATCAAAAATTTAAAGGAGGTTCATGGCTAAGGGTAAAGATGTCCGAGTTAGAGTTATTTTGGAGTGTACCA
GTTGTGCCCAAAATGGTGTCAATAAGAAATTGCCGGGCATTTCTAGATATATTACTCAAAAGAATCGACACA
ATACACCCAGTCGATTAGACTTGAGAAAGTTTTGTCGTTATTGTCGCAAGCATACGATTCATGGGGAAATAA
AGAAATAGATCGAATGGAACATATGTATTGTATTATTTTTCAAAGGAACAAGAAAAAGAAAAACTTAACATA
TATATGTATATAATATACAAATAAAAAAAGAAAACTCATTTCGGTCAGATCTGAAATGAATAAAGAAATAGA
AATTTAGAGATAAGGAATAAACCATGGATAAATCCAAGCAACCTTTTCGCAAATCCAAGCGATCTTTTCGTA
GGCGTTTTCCCCCAATTGAATCGGGGGATCAAATTGATTATAGAAACATGAGTTTAATTAGTCGATTTATTA
GTGAACAAGGAAAAATATTATCTAGACGGGTGAATAGATTGACCTTGAAACAACAACGATTAATTACTATTG
CTATAAAACAAGCTCGTATTTTATCTTTGTTACCTTTTCTTAATAATGAAAAACAGTTTGAGAGAGCTGAGT
CGATCCCTAGAACGGCTGGTCCCAGAACCCGAAATAAATAGATATACTCTTAGATATACTCTTCCTATTGAT
TCAAAACTCCAAGCGGAACTAAAGCTCAGATTGATGTTTTGCTCGAAAAACCTCGAATCCAGATTTGATTGT
TGTGTTATAAGAAACAACAAATAGGGAAAGAAGAAATCTTTTTTTTTTTTTGAAAGATGTTCGTTCATTCCC
ACTACTTATCTTAATTTCTTTTTCATTTCTTTAATTCATTTTTATTCTATCTTCCCGGAGTCCATTCTCCGG
GGAATTCTATTCTGTTTTCGCTATTTATATATATATGATATATGACTTTTTAATCTCTTTTATTTGCTAATC
TTATTGGAAATCATGTAAAGACAATTCTTATTTGATATAGCTATTTGCGCAAATATTTTACGATTAAGAAGC
AATTGCTTCTTATACAGATTGTGTATGAATTTACTATAACTATAGAATACCATATTCTCACGAGCTGCTGCA
TTTATTCGAGTAATCCACAAACGACGAAAGTCCCTCTTTTGTTTGCCCCTATCCCGATGAGAGGAAACCAAA
GCTCTCATTTTCTGTTGAGTAGCAGTTCGGGTAAGTCTTGAATGGGCCCCTATAAAGGTTGATGCAAATAAA
CGAATTTTTGTTCGACGTCTTCGAGCTATATATCCTCGTCTAACTCTGGTCATTGAATCAAATTAAACTTTA
ATGAATAACTAATTGATTTCTTTTCTTTCAGTCATCCTCTTATACCCCCTCTCGTTAATTAATACCAAAACG
GATTATTCCGATATATAAAATATAAATTCCAATGGCTTTTGCTACTATGACCTTCCCAACCACGATTTTTTA
TTCTTTCCGGGTATTTTACCCGGAAAGAATAAATTCTAGCGATAAAAAAAAATAGTGGGTTCCATCGTTTCT
ATGGTTACTTCGTAAACGGTGAGGTCCTCTCTATACACCGGAGCCTTTTCTTTCATTTAACCAAATGTTATT
GTGAACTTGTATAGTTCACACTCCTTAGTTTAGCTCTACCAATCAGTAATAGTTCTTTTCACAAAAGGGTTC
TCCATACAGTGACGGCATTTAATTATGAAAGTTGGCTAGGTAGCTGACCTTGTTAGTCCGCTCTTTCAAGAA
TAGGAATATAACCTTTTTGCTTCTTTATAGTACTCTTCCCTCCGCTTAATAGATAACTATTTGCTACCAATG
GGGAATTACTTCTCATCTCAAACTGAGGTGATTGGATTTGCACCAATGGAAACCATAAATTTAATACACAAA
AATATAGGTAGATGATGAATCTTTAGCTTTATAGATAATAAATAACGTTTTTCCATCCTATCTATCTTTATT
CCTTGGTACTGGTGATTGGTACTTGAAAAATTGCTGTATTTATTTTGTTTGAACTCATGATCTAAACGAGTC
GCACATACACCCGAGTACATGTTCCCCGTCGTTGAGGGCACCCCCTAAGTGCGGGGGATTTCGTGATATTTC
GTATTGGCTGTCTTGTGTTTCTAATAAGTTGTTTAATTGTCGGCATATCATACATATATATAATAAAATAAG
TTGGTTTAGATCGATCTTAACCTGATTTATTGATGATTATGAATTATTTACATTCAATATCAAATCACGGAA
AAATAGAATTATGGAGGGAATCATATAGTTAGGCGAAATCCCCAATAGTTTCATTTTCGACCGCTACAAGAT
CAACAATGCCATGAGCTTGGGCTTCTGTTGCTGACATAAAAACATCTCTCTCCATGTCTTCGGATATAACCC
ATAAAGGGTTACCTGTTCTTTGTACATAAACCTTTGTGAGGGTTTCGCGAAGTCTAAGTAGTTCTTCCGCTT
CCAAGATAAATTCCCCTGCTTGTGCCTCATAAAAAGAACTAGCAGGTTGGTGAATCATAACCCTGATAATAT
TGATCTAACATCATGCATGAACGGTTCTTCTATCTTGAAGAATTGGATTAAAGTAAGGACTAAAAAAAACAA
GAAAAAAAATAGAATTGAACGACGGACCGTACAGGCACCTTTTGTGCATTGCATACGGCTCTGCAATGGAAT
TTCCTTTTCCCCTTTCTATTTTATCGAAGAAAAAAAAAAGGAATCCGTTCGATCTAGATTGTTGAATGATCC
ATTTACCACCCTTCCTTTCATTCATATTGTAATGTAAAAAAAAAAATACTATGATGGTTCTGTTGCTTTCTA
TATTTATCTCGTCTGTGATTTAGCAATCCCAAAGTTTCTTTTTTTTTTTTTCGTACTCTTTTCTTCGTAAGA
GAAATATCAGAAAAAGGCTTCTGGTGTGGAAGAAAACGGTTTGTGACGCTGAAATGCACTCCCGACATAGAA
GATCAAGTCGGAAATAACCTTTTTTCATACTACTATCTCGATAGAAAATATCGTGTTAGAAAAAACAATAAT
AGTTTGTTCATATCGAACTCGAAGTGCCATGCTATTATTACCTATTATTCATATTCAATATGGCGAAGGCAT
AGTCGTCTTCTTCTTTTTTTTTTTTTATTTTAATAAAAACTCATTGGCGCCAAGCATGGGGGAATGCTAGAC
GTTTGGTAATTTCCCCTCCGACCAGAATGAAGGATCCCATTGAAGCGGCTAATCCCATGCATATTGTATGTA
CATCGGGCGAAACAAATTGCATAGTATCATAAATAGCGATTCCTGGTATTACCCATCCACCAGGGGAATTTA
TAAACAAATAAAGATCTTTAGTATCATCTTCTATACTGAGATATACCATGAGACCAACAAGTTGATTTGAGA
TCTCGCTATCAACTTCTTGTCCTAAAAAAAGTAATCTTTCTCGATAAAGTCGGTTGATTAGGACAAAATTAT
ATCCCTTTTGAACCGTACGTGCATCTTTGGATGCATACGGTTCAAAAAAATTGCGAAAATAAAGAATCAATG
TGTCGATTCCAATCCTATCTCTCTTTTTTTTAAGAGATTCCTGCTTTTCTAATGAAGGGGTTTTTTCTTCCA
TTAAAAAAAGAAAGAGTTTTTACCCCTTCCTAAAAAAAAAGAATTTACTGAACTTATTTAATTAACCTCTCA
TTGATGTATTGTTTCGTCGAGATTTAAATCACGATGTCATTTTCTTGTTCCTGAATGGGTCCTTTGAATTCT
TTTAGGTTCATGTTCTACTCCGGGGAAAGATCTATCCGAATTCTAGTTGTACATATAGGACAAATGATCTCA
GTACCACTTCTTTTTGCTACGAGTTTTTTTTTCAATTCGTTTCATGTCTCCAAAAAACTATTCAATGTATTG
TATTTATTATAATGGTTGACATGGCAGTTTAAGAGTGCTTCTCTAATTAAATAAATAAAATAGAAGAATCTT
CTATGCATAGCTACAAGCGGTAATTCTACATATATTACTATTACCCATTTGGTATTTTATGAGCAGAGCCTG
GATACTCCATTTTTTTAGTTCAAGTTAACCATAAATTCTTCTAATTAAGAATATTTCTCCTCAATTTAAATT
AATCTAATTTAACTTCACGCTACGCATGATTGATTCTTCAATCAATACAATATTTCTTGGGCGAAACAGAGG
ATATCTCGATCGGGGAGAAAATGGGGAAATTCCATATGACCCAATATGTCTGACAAGTCGCACTATACGTCA
ACCCAAACTGCATCTTCCTCTCCAGGACTTCGAAAAGGTACTTTTGGAACACCAATGGGCATTAAATTAAAG
AAAGAATTTAAGTACTATACTTCACTTTAATATGGAAACGTAAGAATGAGTTTATTGTCTTCTTCGAAGGTT
TTTAGAGAAAGATAGAATTAAGAAAGAAAAATCTTAATGAAGAGATAGATCGTTCGAATACTAAAAAGGATC
CATACATTAATTCCCCCAAAATAGGACTAATGCTCCCATTGCGTATTGGTACTTATCGGGTATAGAATAGAT
CTGCTTCTCTTTGTTCTTACGAACAGAATTACGCCGTTATTTTCAACGGAATACAATAAAAAGTAACCTTTT
CTCATACAGAATTCGCTGAAAAGATTAGGTAAATAGTATAAGTCTATTGCAATGCGATAAAGTTACATAGTG
TCTATTTTTCTTTGAGAAAGGGGTATTTCCATGGGTTTGCCTTGGTATCGTGTTCATACTGTCGTATTGAAT
GATCCCGGCCGATTGCTTTCTGTCCATATAATGCATACGGCTCTAGTTTCCGGTTGGGCCGGCTCGATGGCT
CTATATGAATTGGCGGTTTTTGATCCCTCTGACCCTGTTCTTGATCCAATGTGGAGACAAGGTATGTTCGTT
ATACCCTTCATGACTCGTTTAGGAATAACCAATTCATGGGGTGGTTGGAGTATTTCAGGAGGAACTGTAACG
AATTCGGGTATTTGGAGCTATGAAGGTGTGGCCGGAGCACATATTGTGTTTTCTGGCTTGTGTTTTTTAGCG
GCCATCTGGCATTGGGTGTATTGGGACTTAGAAATATTCTGTGATGAACGTACAGGAAAACCTTCTTTGGAT
TTGCCCAAAATCTTTGGAATTCATTTATTTCTCTCAGGAGTGGCTTGCTTTGGCTTTGGCGCATTTCATGTA
ACAGGCTTATATGGTCCTGGAATATGGGTGTCTGATCCTTATGGACTAACTGGAAAAGTACAATCTGTAAGT
CCAGCGTGGGGCGCGGAAGGTTTTGATCCTTTTGTTCCCGGCGGAATCGCCTCTCATCATATTGCAGCAGGT
ACACTGGGCATATTGGCAGGCCTATTCCATCTTAGTGTCCGTCCGCCTCAACGTCTCTACAAAGGATTACGT
ATGGGCAATATTGAAACTGTACTTTCTAGTAGTATCGCTGCTGTTTTTTTTGCAGCTTTTGTTGTTGCTGGA
ACTATGTGGTATGGTTCAGCAACAACCCCAATCGAGTTATTTGGTCCCACTCGTTATCAGTGGGATCAGGGA
TACTTCCAGCAAGAGATATATCGAAGAGTTGGTGCCGGACTAGCTGAAAATCTAAGTTTATCGGAAGCTTGG
TCTAAAATTCCTGAAAAATTAGCTTTTTATGATTACATTGGTAATAATCCGGCAAAAGGGGGATTATTCAGA
GCGGGCTCAATGGATAGCGGGGATGGAATAGCTGTTGGATGGTTAGGACATCCCGTCTTTAGAGATAAAGAA
GGGCGCGAGCTTTTTGTACGTCGTATGCCTACTTTTTTTGAAACATTCCCGGTAGTTTTAGTAGATGGAGAT
GGAATTGTTCGGGCAGATGTTCCTTTTCGAAGGGCAGAATCAAAGTATAGTGTCGAACAAGTAGGTGTAACT
GTTGAGTTCTATGGTGGCGAACTCAATGGAGTCAATTATAGCGATCCTGCTACTGTGAAAAAATATGCTAGG
CGCGCACAATTAGGCGAAATTTTTGAATTAGACCGGGCTACTTTAAAATCTGATGGTGTTTTTCGTAGTAGT
CCAAGGGGTTGGTTCACTTTTGGGCATGCTTCGTTTGCTTTGCTTTTCTTTTTTGGACATATTTGGCATGGC
GCTAGAACCTTGTTTAGAGATGTTTTTGCTGGTATTGATCCAGATTTGGATGCTCAAGTGGAATTTGGAGCA
TTCCAAAAACTTGGAGATCCAACTACAAAGAGACAAGTAGTTTGATACAAGATTGCTCTGGTATCTTTATCC
TCTATCTCTATTTTTTTTCTCGGGTACCCGAGAAAAAAATAGAGACTTGAATCAACTTCTTTTCGTTGATTC
TTTCCGCTCTTTTTTTATGGTATGGTAAATGATCCCACTCAATCAAACGAATAGATGTGAAAGCTATAATTG
TAAACCACGATCGAATCTATGGAAGCATTGGTTTATACATTCCTTTTAGTCTCGACTTTAGGGATAATTTTT
TTCGCTATCTTTTTTCGAGAACCACCTAAGGTTCCGACTAAAAAATAATGAAATAATTTTTCATTATAGAAA
CTGAAGTAATGGGCCCTCATATCAAGAGGCTCATTACTTCAACAAGTCTAGTCTCCGTGTTCCTCGAATGGA
TCTCTTAGTTGTTGAGAGGGTTGCCCAAAAGCGGTATATAAGGCGTACCCCGTAAAGCTTACAAGTAAACCT
GATATGAAGATGGCGACTAAGGTTGCTGTTTCCATTTTTAGAAAATTTCAAGATCACAATGGATCTACGATA
AGATCGTTTATTTATTTACAATTACAACGGAATAGTATACAAAGTCAACCGATCTCAACCAATGATTAAATA
GGATTTATGGCTACACAAACCGTTGAGGGTAGTTCTAGATCTAGGCCAAGACAAACTACTGTAGGGAGTTTA
TTGAAACCATTGAATTCAGAATATGGTAAAGTAGCTCCGGGCTGGGGGACTACACCACTTATGGGAGTTGCA
ATGGCTCTATTTGCAATATTCCTATCTATTATTTTGGAAATTTATAATTCTTCCGTTTTACTGGATGGAATT
TCAATGAGTTAGGTTCATAAGAACTATGAACCTCTAGTTTTTCAATCAAAAAAAAATTATTTAAAACTTGGA
TTTATAGACCTTTTTGGTAGTTCGACTGTGATATTTCTTTTTTCGGTATTTCCGGAATATGAGCGTGTGACT
TGTTATAATTGATCCTATTGATAATACAGAGAACGGCCCTGTCATCTCTATTAAGATGATTCCACCCCGTCG
GATATTTATTCTAATATCTGGAACACGGAATATTATAGAAAAAAGTAAGAAAAAAAAATATTCTAACTATGA
TTCATACCTATTATTTAGACCTCGCAACCGGACTAAAAAAAATTTCAGAAATTAAATAATTTTTCTTTCTTT
AGACTTATGAAATTAATTTTATCTGAAGAACAACTTCTTTCTCTAGATTTTGTTGAGTCATTACATCCACTC
ATTGAAATTGACTAATTGATGATCAAATGGTTTTTACTCAAAGAACCCTTTTCTTTTATTTAGCTTGGGATT
AAATCATCGTGGTTCTTGTATGAATCTGAGGTTTTAATTGATTTATAGGGTCTTAACAAGGGAATTCCTATC
AACAGTAAAACAAAAGTCGACCCGCATTACGCACAAAAAACAACAAATTAAATAACAAAAACAAACAAAAAT
AGGAAAGAGAAGATTCAAGAGGCCTGGAACGATCAATATAAAGAAAAAGAAAGGTGTACGAGCTAACTTGAT
ATTTTTGGCATTAGCATCACAAAGAAGAGATTTCGGATTTTTTTTACTTCCTATCTTTGGCACAAATTGCAT
TGAGCAGCTAATAAATTTTGAACTTTCTATTGCATATCCGTCAAAATCGGTATTTGTGTGTTTCTGTTTGAG
CCGTACGAGATGAAATTCTCATATACGGTTCTCGGGGGGGGGGGGTTCCTCTCGGATTCCCTATCTCAATAA
AGTATATGATTGGTTCGAGGAACGTCTCGAGATTCAAGCGATTGCAGATGATATAACTAGTAAATATGTTCC
TCCTCATGTCAACATATTTTATTGTCTAGGAGGAATCACGCTTACTTGTTTTTTAGTACAAGTAGCTACGGG
TTTTGCTATGACTTTTTACTATCGTCCAACTGTTACGGAAGCCTTTTCCTCTGTTCAATACATAATGACTGA
AGCTAACTTTGGTTGGTTAATTCGATCAGTTCATCGATGGTCAGCAAGTATGATGGTTCTAATGATGATTCT
GCACGTATTTCGTGTGTATCTTACAGGTGGGTTTAAAAAACCCCGCGAATTAACTTGGGTTACAGGTGTGGT
TCTGGCTGTATTGACTGCATCTTTTGGTGTAACTGGTTATTCCTTACCTCGGGACCAAATTGGTTATTGGGC
AGTAAAAATTGTGACAGGCGTGCCTGACGCTATTCCTATAATAGGATCTCCTTTGGTAGAGTTATTACGTGG
AAGTGCTAGTGTGGGTCAATCTACCTTGACTCGTTTTTATAGTTTACACACTTTTGTATTGCCTCTTCTTAC
TGCCGTATTTATGTTAATGCACTTCTCAATGATACGTAAGCAAGGTATTTCAGGTCCTTTATAGTTATAGCT
TTATTTTATAGAGAAAACAGATCATAGATATTTGTAATTTCTGATATATCCTATCGGGAAGGAACAATAGTA
TTTCATTGCTACAAATATGTATTATTGAAAAAATAAGACATGTTTTTTGATACTTCTCTTCAACTCCGAAGT
AGTTTAGTTCTTATTTGATAAGAATAGTTGAAGTGGATTCTCCGAAGAGAGGATGGATGGATTATGGGAGTG
TGTGACTTGAACTATTGATTGGGCCATGCCGATATATTATTTTATCCGCCACGTTGAAATTCACAACCAAAC
GTGTCTCCGCATCCAACCACCACGTAAATCCCCCTATGTAGCATAGGATAGGCCGGTTCGCTTGAGGAGAAT
TTTTTCTATGATCATGTCCGAATTATGTCATGCATGAACAGGCTCCGTAAGATCCTGTAGAATAAGTGATGT
GGCACGATCCAATGTTTTATCTATCCCACTTACTTATTTATAGTATGGAAATGCATTCATTTCCTCTGCATC
GACCTCGATCTATAATATGATACTATCGGAGTGAAATAAGAGATCTAAGGAAGAACAGAGGCTAGACTTTAT
TAGTAACAAGTAAAGACTTTGTATGTAAGAAAATCGAGATGTTGTGGGGAAAAAAACGAATAAAATCAAAAA
GATATGAGACAGTCCAAAAAGCCCTTGATTATGATCAAATTTTTAAGCCTACTTGGATATTGAGCATTTATC
TGTAAGAACTAAATTATTTGCGTGGATATCTATAAAATATAGATTTTCTATCAATCTATTTCTGTAATTCTT
TTGAATCTTGCTCGAGCCGGATGATGAAAAATTATCATGTCCGGTTCTTTCGGGGGATGGATCTATAAGAAT
TCACCTATCCCAATAACAAAGAAACCTGACTTGAACGATCCTGTATTAAGAGCTAAATTGGCCAAAGGGATG
GGGCATAATTATTATGGAGAACCCGCATGGCCCAATGATCTTTTATATATTTTTCCGGTAGTAATTCTAGGT
ACTATTGCATGTAATGTCGGCTTAGCAGTCCTAGAACCATCAATGCTTGGTGAACCGGCAGATCCATTTGCA
ACTCCTTTGGAAATATTGCCCGAATGGTACTTTTTTCCTGTATTTCAAATACTCCGCACAGTACCCAATAAA
TTATTGGGTGTTCTTTTAATGGTTTCAGTACCAACAGGATTATTAACAGTACCCTTTTTGGAGAATGTTAAT
AAATTCCAAAATCCATTTCGTCGTCCAGTAGCTACAACAGTCTTTTTGATCGGTACCACAGTAGCTCTTTGG
TTAGGTATTGGAGCAACATTACCTATTGATAAATCTCTAACTTTAGGTCTTTTTCAAATTGATTCAACTGTG
AAATACCACGATGTAGGTATCTAGGGAATAGTCGCTTCTAAAGTGAATTCTCCCTAGATACATGAATTTTAT
TATGATCTATTTCGCGAAAATACGAATTGTGTGTCGAAGATAAAAAATGAAGTTTTTTTTTTTAATAAAAAA
AGAATATGAAAAAATTTCTTTAAAATGAAAACTTATTCTTAGGTAAATGGATTGCGAAATGTTTCTGTAGAG
TGTCCAATATCCGTTTTACATCTTCTGTACGAAAATATTCAATTCTCATAAGATCCTCCTGACTGTTACTCA
AAAGGTCCAATAATGTATGTATATTGGACTTTTTGAGACAATTATAGGCCCTAGGAGATAGTTCTAATTGGT
CAATAAAAATACATTTCAATGAAATTCCTTTTTTGTTTTTTCTTGGCTTAGTTAATCCATTTTGAAAGGGAA
AAGGAGGTAGAGTAAACCTGTTTTTATTTTCCTCGAAATGAATGTTCCTTTCCTCCGCATGCAGAAAAGGAA
TAAATAAATTAATCAAATTACGAGAAGCTTCATAAAGTGCTTCCTTAGGAGTTAAACTTCCATTCGTCCATA
TTTCTAGAAAAAGTATTTCTTGTTTTTCATTTCCATTTCCATAAGAATGAATACTATGATTTGCATTTCGAA
CAGGCATGGATACAGCATCTATAGGATAACTTCTGTTTTGAGAGTTATTTGTGGGGTTCATACGGTATCCGC
GATCTCTATTGATTTGTAATCCAATACGCAAATCAATTGGTTCCGTCAGGTTAGCTATATGCTGTGTTGTGT
CAACTATTTCCACGGAAGGCGGTGAAATGATATCTTGAGCGGTTACGTATCTAGGACCTCTAACGCAAATGG
ATGCGTCTCTAACTCCATACAGATTACTTCTCAATACAATTTCTTTCAAATTTATTAAAATTTCATGTACCG
ATTCCTCAATACCTACTATCGTAGAATATTCATGTGGCACTTTCTCAGATTTAGCACGTGTGATACATGTTC
CTTCTATTTCTCCAAGTAAAGCCCTTCGCATGGCAATACCTATGGTATCGGCTTGCCCTTTCATGAGCGGGG
ACAGAATGAAACGACCATAATAAAGACGCGTACTGTCTACTCTTGATTCAACACATTTCCACTGTAGTGTTC
GAGTGGATCCTGCTATTTCCTCTCGAACCATACTAATATTATTATTTGATCAGATCATTGAATCGTTTATTT
CTCTTGAAATCCATTTAATTCTTTTTTTTACACACGTCTTTTTTTGGGGGGTCTACATCCATTATGTGGCAT
AGGTGTTACATCACGTACGAAACTTAATAGTATACCACTTCTACGAATAGCCCGTAATGCTGCGTCTCTTCC
GAGACCAGGACCTTTTATCATAACTTCTGCTCGTTGCATACCTTGATCTACTACAGTACGAATAGCATCTAA
AGCGGCTGCTTGCGCAGCATAGGGTGTTCCCCTTCTTGTGCCTTTGAATCCAGAAGTACCGGCGGAGGCCCA
AGAAACCACTCGACCTCGTACATCTGTAACAGTTACAATGGTATTGTTGAAACTGGCTTGAACATGAATAAC
TCCTTTTGGTATTCTACGTCCAGTCTTACGTAAATTAATACGCCCATTCCTACGCGAACCAATTCTTTGTAT
AGGTTTTGCCATATTTTATCATCTCATAAATATGAATCAGAAATATATAAAAAGATATGGAGATATCCATTT
TATGTTAAAACAAATCTTTTATTTTTACATAACCACTCTTTGAGAAACTTTAGAAAGATTATCCTTGTCTCT
GTTTATGTCTCGGATTGGAACAAATCACTATAATTCGTCCGCGCCTACGGATCAGTCGACATTTTTCACAAA
TTTTACGAACAGAAGCCCTTATTTTCATATTTCTTACTCCTTACTTTAATTTTTAATCTATTCCTTGGAAGA
AAATAAGTCTCTTGTTTTTTTTTTTTGCTTCAAATTGTATCTTTGATGAAAGGGATTTTTTCAAAAAGAATC
TATCTAATCGTTCGAATCTTTGTTCCGAAGTCTATAAATTATACGTCCCCTGGTTGAATGAATAATATTGCC
TTATTTTTATTTTGATTCTATCCCCCGGCAGTGTTTGTATCAAACTGCGTCGTATCTTCCCCGAAATATAAC
CTAGAATTAGATCTTCATTATATAAAATATAAACGGATTCGGAGAGCATACCATTGGGAAATGATTCAGTAA
TTAAACCTTCATGAATCATTTTTTTTCATTCCAGGAAACCTTTTTGAAGTATCAACTAATGGAGGAAGAGTT
ATATAACTCACCTTTCCTCTTTATTTCACAAATAGGAAGTTAGAGATAAAATTAGGATATCAGAGGAGGATC
ACCATATATAACACAAAATTTCTCCTCCAATTTTTTCTAGTCTAGCTTCTCGATCTGTCATTATGCCTCGAG
AAGTGGAAAGAATTACAATTCCCATTCCACCTAAAATCTTAGGAATTTTTTTATAGTTGGAATAAATTCGTA
GACCGGGTCGACTGATACGTTTTAAAATCGTTTTATATATTTCTTTCCTAGTTCTTTTATGGCGCAAGGTTG
AAACCAAGAAATTTTTATTACTTTCCTGATGTTTCCGAACATTTTCAATAAAACCCTCTCGTAGGAGTATTT
TAACAATGTTTTCGGTGATATTTGTGGATACTATTCGAACCGTTCCATTTTTACTCATGTTAGCATTTCTTA
TAGAAGTTATTATATCAGCAATAGCGTCTCTGCCCATGACGAATTATAATTATTGGTGCTTCCTAAATTTTG
ATATAATCAACATGTTTTTTTATTTGAATACTTCAAAGTATTCATTATTTAATTAAATTAGAAATTATTAAA
TTAATTATTAAATTTAGTAAAAGTATATACGTGAGACACAATCTATTAATTGGGTTTATTTCAGATATCCTA
CTAGAACAATATCCTAATTTGATCTATGACTATGAGTCTTTATAATACCTCGGGAGCTAATGAAACTATTTT
AGTAAAATTCAACTGTCTCAATTCCCGAGCAATCGCGCCAAAAACTCGAGTTCCTTTTGGATTTCCTTCTTG
ATCAATGACAACCGCTGCATTGTCATCATATCGTATTATCATACCGTTGTCACGTTTGAGTTCTTTACATGT
ACGTACAATTACAGCTCTTATTACTTCTGATCTTTCTAGAGGCATATTGGGCACTGCTTCTTTAATTACAGC
AACAATAACGTCACCAATATGAGCATATCTATGATTACCAGCTCCTATGATTCGAATACACATTAATTCTCG
AGCTCCACTGTTATCTGCTACATTCAAAAGGGTCTGAGGTTGAATCATATCATTTTTATTTGAATTTTTTAT
TTCAATGCAAAGAATGAGGAAAAAGAAGAAATAGTATTTGTCTAGAAATAAAGAAACTCGTGGTTGTTTTTT
CATCCTTTTTTTATATTTAGTTCTACATCCCTATCCTGAAATAACAAATTGAGTTTTTATAGGCATTTTGCA
CGCAGCTATTGAAATTGCTGCTCTGGCTACAGTTTCTGAGACTCCCCCCATTTCGTAAAGTATTCGACCGGG
TTTAACAACAGATACCCAATATTCGGGAGATCCCTTTCCCGACCCCATACGTGTTTCTGCGGGCCTTACTGT
AATAGGTTTATCAGGAAAAACACGTACCCATATTTTTCCACCACGACGTGCATATCGTGTCATTGCTCTTCG
TCCTGCTTCTATTTGTCTAGCGGTAATCCAAGCGGGTTCAAGTGCCTGAAGAGCATATCTGCCGAAGCAAAT
ATGATTACCCCGGCAAGATATTCCTTTCATTCTTCCTCTATGTTGCTTACGAAATCTGGTTCTTTTGGGGTT
ATAGTTGATGGTTTTTTCCCACCTCTACTACAGAACCGGACATGAGAGTTTCTTCTCATCCAGCTCCTCACG
AATGAAAGGATTCAATAATATTACAGATGCACATGTATTTAATAACTCATATATTAAACTAAGTAATGGGAT
TTATTGATATTATATTTCATTTATTAGATAAGAAGCTGTATATACGGTTAGATTTGTCTATTTCTAGATATC
GATAATGTTTCTTTTTTATACCGGATCCTTATTTTTTTTTTTACTTTTCTTTTAATAAATTATTGAATCAAG
ACAATATTGGAATCCAATAAATAAGAAATAAGGGTTTCGCGGGCGAATATTGACTCTTTCCTTTTCCTGCTT
TATTCGTAGGATCAATCCACAACCTCTCCGAGTAAAAAAAAAAATGGTTCTTGGTTCATTCCGCCATCCCGC
CTGCTCAATCATACAGGTTTCGTCGTTCCTATAGCTTCTCCATTAATGATTAGACCTGAACTCTGCAATGGA
GCTCTCAACAAAATCTGTTTCCGAGTCAATCTCCTCAGTTTCTATTAACCGGAAGCTCTTTATTACTTATAT
ATTATTTATTATTTATATATCAATCGATACAATATTAAATAATAATTAAATAATATTAAAACAATATGAAAT
TAATGCTTTATTACATTGCCTTTTATTTATATGAGGTAATTCATAGACCATACATATTGGAATTATATATCA
TTGATATTTTTATTCTCTCTTTCTATCACCTTTCCATTTATCCGCATCCCTTTATTTTTTTTTTCAAATCCA
CAATCATATTTTTTTGTTATGGAACAATTCCAGTTGTTACAACTATATGATTGATTCAGTCATATAGTGACT
GTTTTTGGGATCTCGACAATATGAAGCAATAAGTTAGTTATTAGTTTTTAATTTTTTTTTTATTTTTATATA
TTTTATATAGTAGTTGTAGTTATTGAATTAATATTAGGGATCAGTCTTTTTTTGATCCTACTAAAAACTCTA
AAGAAAAAACTAACGAGTCACACACTAAGCATAGCAATTATAAAAAAAAGGTTAATTTCTTTTTTATTCAAC
CTTATAGAATTCGAATTTTTTTATTTTTTTTGATTTAACAGAAAAACAGAAAAAGTTTCTAGTTTTTTGTTC
TATATATCACTATATTACTGGATAGAATGACAAGATAAATAAGGGTCTATTATTCTTCATCCACAAATATCC
AAATTTTAAGGCCTAGTACTCCATGGATAGTTCGAATTGTATAGGAACAATGATCAATTTTAGCGCGAATTG
TTTGTAGAGGAACCCTACCTTCTCTGATCCATTCGACACGTGCAATTTCTTTTCCGTCAATACGTCCTGCAA
TTTGTATTTGAATTCCTTTTGTATCTGTTTGTTCAGTTAATTCAATAGCTCTTTTCATTGCCTTTCGAAATG
AAACTCTATTTTTTAATTGAGAAGCCATATATTCTGCAAGAATATTGGGGTCTCCATAAGGTTTTTCTATTC
GTGTGATAGCAATGTTGATTCTTCGGTTCACAGAACGAAATTCTTTTTGTACATTCATCTGTAATTCTTCGA
TTCCTCGTGTTCGGCCCTCTATTAATAAATTTGGGAATCCAATATGGATTATAACCTGGATTAAATCAATTC
TTTTTTGAATTTCTATACGCGAAATTCCAATTCCTTCGAAACCTGAGGATATTTTTTTATTTTTTTTTACAT
AGTTCTTTATATAATTCCGTATTTTCTCATCTTCTTGTAGACCTACAGAAAAATTTTTTGGTTGTGCGAACC
AAAAAGAATGATGATTTTGGGTTGTACCAAGTCTGAAACCAAGCGGATTTATTTTTTGTCCCATATTTTTAT
TATATTATCTTTCCATCTATTTTTTTCTAAATATGAATCTAAATCTGAAATTAATTGAAAGATAATTTTGAT
TTATCTTTTAATACAATTGTTATATGACAAGTTGGCCTTTTTATCGGATAACTACGTCCTCGAGCTCTAGGT
CTTAATTTTTTCACAAAAGAACCTCCATTGACTTCGGCTTTACTAATGAATAAATCGGTTTCGTTCAAACCC
ATATTATGATTAGCGTTTGCTGCTGCGGAATAAACCAATTTTAAAATGGGATAAGATGCTCGATAAGGCAAA
AGTTCCAATATCATAAGTGTTTCCTCATAAGAACGCCCGCGAATCTGATCAATTACTCTTTGTGCTTTGAAA
ACAGACATACATATATGTTGAGCTAAAACTTTTACTTCTCCACTCGAATTTGAGTTCTTTTTCTTTATCATA
AGGTTATCTCCCGCCAATGAATGATAAGTATCTATTTTTTTTTCCAAATTAACGACGAGATTTATTATCGTT
TCTCGCATGTCTCGCGAAAGTCAGAGTCGGCGCGAATTCTCCCAATTTGTGACCTACCATACGATCTGTTAT
ATAGATAGGTAAATGTTCCTTTCCATTATGAATAGCGATTGTATGGCCAATCATTTTGGGTATAATGGTAGA
TGCCCGAGACCAAGTTACTATTATTTCTTTCTCCTCCCTCATGTTGAGTTTTTCAATTTTTCTTGATAAATG
ATTAGCTACAAAAGGGTTTTTTTTTAGTGAACGTGCCACAGCTGATTACTCCTTTTTTTACATTTTAAAGAT
TGGCATTCTATGTCCAATAGAATATCTCGATCTAAGTATGAAGGTAAGAATAAATACAATAATGATGAATGG
AAAAAAGAGAAAATCCTTTAGCTAGATAAGGGGCGGATGTAGCCAAGTGGATCAAGGCAGTGGATTGTGAAT
CCACCACGCGCGGGTTCAATTCCCGTCGTTCGCCCATCACATTATTTCAAATTCAAAAAATTCTATTTTCAA
TATTCCTATTTACGGCGACGAAGAATAAAACTATCACTATATTTTTTCCTTTTCCGACTTCTTCTTCCAAGC
GCAGGATAACCCCAAGGAGTTGTGGGTTTTTTTCTACCAATTGGGGCTTTCCCTTCCCCACCTCCATGGGGA
TGGTCTACAGGGTTCATAACTACTCCTCTTACTACAGGACGCTTACCTATCCAACACTTCGATCCGGCTCTA
CCCAAACTTTGTTGATTCACCCCAACATTACCCACTTGTCCGACTGTTGCTAAGCAGTTTTTGGATATCAAA
CGGACCTCCCCGGATGGTAATCTTAATGTGGCTGATTTACCCTCTTTTGCGATCAGTTTCGCTACAGCGCCC
GCCGCTCTAGCTAATTGTCCACCCTTTCCAAGCGTGATTTCTATGTTATGTATGGCCGTGCCTAAGGGCATA
TCGGTTGAAGTAGATTCTTCTTTTAAAAACCCCTTCCCAAACTGTACAAGCTTCTTCCAAAGCATACGGCTT
TCTAGATGTATATGATGATATCTAGACAGATGGATCTTTATCTTATATGAATCGTATGATGAAGTACCACAT
GAGTGGATATATAGGAATCCAAATCTGCCGAATCACTCATGTATGATCTTCTACATCCTAGGTCTCCCCGTT
CCATCATCTGGCTTATGTTCTTCATGTAGCATTCAGACCGAATGACTCTATGAAATTACGTCGATACTTCCA
CATATTACGGGTAACGTAGGAGACATCTCTATTTTTCCCCGGGGGGATCTTTATAATTACCACTGCTTAGCT
TTCAATTCGCCTCTGACCATCAAATTAAATGTGAATAACCCGTCCTCCTCTCTTTGAAACAAGGGGCGCTTC
CGGTTCTGTGCGTGCTTCAAACAATTTTGTCTTCTCCATATTACCATATCTCTAGAGTCAATAATTTTCTAT
GAGGAACTACTGAACTCAATCACTTGCTGCCGTTACTCAATAGTTTTCTGTTGAGGTCTATCCCATAGAGGT
ACTCAAATTGGATCAGTGATTGATTTCTAGGTTTCATCGTAAACCTAATTGGTTACTTCCAATTACGTAAAT
CAATAGTTCAAACCGCACTCAAAGGTAGGGCATTTCCCATTGATATAGGGACTTCTGTACCAGAAATAATGG
TATCTCCAATTATAGCCCCTCTGGGGTGTAAAATATATCTTTTCTCGCCATCCCCATAATGTATGAGACAAA
TGTATGCATTTCGATTAGGGTCATATTCTATGGTTACGATTCTACCAGATATGTCTTTTTCATTCCGTCGAA
AATCGATTTTACGGTATAGACGCTTATGACCTCCCCCTCTATGTCTTGCGGTAATGATTCCTCTGGCATTAC
GACCTTTACCACAATGATGCTGTCCACAGATCAAATTATTTCGTGGATTGGATTTCATTTGACTGTCTATGG
CTCTATTACGTGTGCTCGGGGTAGAAGTTTTGTATAAATGTATCGCCGTGTTATTAAGTATTTTGCTTTAAG
TTCTTTTCTCTATAAGAGGTGGAATAGAATAACCCGGTTGAAGCGTAATGATCATACGTCTGTAATGCATTG
TATGTCCCATAATAGGTCCTATTCTTCTACCCTTTCCTGGGAGTCGATGACTATTCATAGCTATTACCTTGA
CACCAAAGAAGAGTTCGACCCAATGCTTTATTTCTGTCCTAGTTGATCCTGATTCGACATTAGAAGTATATT
GATTGTTCCCCAATAACCGAATACTTTTTTCTGTAAATACTGCATATTTGATTCCATCCATAACTCCATTTT
CTTCCCTATGAGTTCCAGTATCGATAAGAATTCTAGTTCTTACTGTTCATATGTTATGGTATGAATATACCA
TACCAATTCGTTATGTATGGATGATGAGATTCCATTGATACAGAGCCAATTCCAATAGACTTATTGAACGTT
CCCATTGGCGTGCATCCAGCAGGAATTGAACCTACGAATTTGCCAATTATGAGTTGGGCGCTTTAACCATTC
AGCCATGGATGCTTAACAGGGCTCATTGTACATCGTGAATAACCAAATTCCAATTGAAATGAAATCTTTAGG
AGGAATCAATGAAAATCTTTAGGAGGAATCAATGAAACGATATCAATTCAAATCCTGGATCTTCGAATTGAG
AGAGATATTGAGTGAGATCAAGAATTCTCACTATTTCTTAGATTCATGGATCAAATTCGATTCAGTGGGATC
TTTCACTCACATTTTTTTCCACCAAGAACGTTTTATGAAACTCTCTGACCCCCGAATTTGGAGTATCCTACT
TTCACGTGATTCACAGGGTTCAACAAGCAATCGATATTTCACGATCAAAGGTGTAGTACTGCTTGTAGTAGT
GGTCCTTATATCTCGTATTACCAATCGAAAGATGGTCGAAAGAAAAAATCTCTATTTGATGGAGCTTCTTCC
TATACCTATGAATTCCATTGGACCCAGAAATGAGACATTGGAAGAATCTTTTTGGTCTTCCAATATCAATAG
ATTGATTGTTTCGCTCCTGTATCTTCCAAAAGAGAAAAAGATTTCTGAGAGTTGTTTCATGGATCCGCAAGA
GAGTACTTGGGTTCTCCCAATAAATAAAAAGTGTATCATGCCTGAATCGAACCGGGGTTCGCAGTGGTGGAG
GAACCGGATCGGAAAAAAGAGGGATTCTAGTTGTAAGATAGCTAATGAAACCGTAGCTGGAATTGAGATCTC
ATTCAAAGAGAAAGATAGCAAATATCTGGAGTTTCTTTTTTTATCCTATACGGATGATCCGATCCGCAAGGA
CCATGATTGGGAATTGTTTGATCGTCTTTCTCCGAGGAAGAAGCGAAACATAATCAACTTGAATTCGGGACA
GCTATTCGAAATCTTAGGGAAAGACTTGATTTGTTATCTCATGTCTGCTTTTCGTGAAAAAAGACCAATTGA
AGGGGAGGGTTTCTTCAAACAACAAGGAGCTGAGGCAACTATTCAATCAAATGATATTGAGCACGTTTCCCA
TCTCTTCTCGAGAAACAAGTGGGGTATTTCTTTGCAAAATTGTGCTCAATTTCATATGTGGCAATTCCGCCA
AGATCTCTTCGTTAGTTGGGGGAAGAATCAGCACGAATCGGATTTTTTGAGGAACGTATCGAGAGAGAATTG
GATTTGGTTAGACAATGTGTGGTTGGTAAACAAGGATTGGTTTTTTAGCAGGGTACGGAATGTATTGTCAAA
TATTCAATATGATTCCACAAGATCTATTTTCGTTCAAGTAACGGATTCTAGCCAATCGAAAGGATCCTCTGA
TCAATCCAGAGATCATTTCGATTCCATTAGAAATGAGGATTCAGAATATCACACATTGATCGATCAAACAGA
GATTCAGCAACTAAAAGAAAGATCGATTCTTTTGGATCCTTCCTTTCTTCAAACGGAACGAACAGAGATAGA
ATCAGATCGATTCCCGAAATGCCTTTTTGGATCTTCCTCAATGTCCCGGCTATTCACGAAACGTGAGAAGCA
GATGAATAATCATCTGCTTCCGAAAGAAATCGAAGAATTTCTTGGGAATCCTACAAGATCAATTCGTTCTTT
TTTCTCTGACAGATGGTCAGAACTTCATCTGGGTTCGAATCCTACTGAGAGGTCCACTAGAGATCAGAAATT
TTTGAAGAAAAAACAAGATGTTTCTTTTGTCCCTTCCAGGCGATCGGAAAATAAAGAAATGGTTGATATATT
CAAGATAATTACGTATTTACAAAATACCGTCTCAATTCATCCTATTTCATCAGATCCGGGATGTGATATGGT
TCCGAAGGATGAACCAGATATGGACAGTTCCAATAAGATTTCATTCTTGAAAAAAAATCGATTTTTGGATTT
ATTTCATCTATTCCATAACCGGAACAAAGGGGGATACACGTTACACCACGATTTTGAATCAGAAGAGAGATT
TCAAGAAATGGCAGATCTATTCACTCTATCAATAACCGAGCCGGATCTGGTGTATCATAGGGGATTTGCCTT
TTCTATTGATTCCTACGGGTTGGATCAAAAAAAATTCTTGAATGAGGTATTCAACTCCAGAGATGAATCGAA
AAAGAAATCTTTATTGGTTCTACCTCCTCTTTTTTATGAGGAGAATGAATCTTTTTATCGAAGGATCAGAAA
AAAATTGGTCCGGATCCACTGCGGGAATGATTTGGAAGATCCAAAACTAAAAACAGCGGTATTTGCTAGCAA
CAACATCATGGAGGCAGTCAATCAATATAGATTGATCCGAAATCTGATTCAAATCCAATATAGCATCTATGG
GTACATAAGAAATGTATCGAATCGATTCTTTTTAATGAATAGATCCAATCGCAACTTCGAATATGGAATTCA
AAGGGATCAAATAGGAAATGATACTCTGAATCATATAACTATAATGAAATATACGATCAACCAACATTTATT
GAATTTGAAAGAGACTCAGAAGAAATGGTTTGATCCTCTTATTTCTCGAACCGAGAGATCCATGAATCGGGA
TCCTGATGCATATAGATACAAATGGTCCAATGGGAGCAAGAATTTACAGGAACATTTGGAACATTTCGTTTC
TGAACAGAAGAACCGTTTTCAAGTAGTGTTCGATCGATTACGTATGAGTCAATATTCGATTGATTGGTCCGA
GGCTATCGACAAACAAGATTTGTCTAAGTCACTTCGTTTCTTTTTGTCCAAGTCACTTCTCTTTTTGTCCAA
GTCACTTCCCTTTTTGTCCAAATCACTTCCCTTTTTCTTTGTGAGTATCGGGAATACCCCCATTCATAGGTC
CGAGATCCACATCTATGAATTGAAAAGTCCGAATGATCAACCCTGCAATCAGTTGTTAGAATCAATAGGTGT
TCAAATCGTTCATTTGAATAAATTGAAACCCTTCTTATTGGATGATCGTGATACTTCCCAAAGACCGAAATT
CTTGATCAATGGAGGAACAATATTACCATTTTTGTTCAAAAAGATACCAAAGTGGATGATTGACTCATTCCA
TACTAGAAATAATTGCGGAAAATTCTTTGATAACACGGATTCCTATTTCTCAATGATATCCCACGATCGAGA
CAATTGGCTGAATCCCGTGAAACCATTTCATAGAAGTTCATTGATATCTTCTTTTTATAAAGCAAATCGACT
TCGATTCTTGAATGATCCACATCACTTCTGGTTCTATTGTAACAAAAGATTCCCTTTTTCTGTGGAAAAGAC
CCGTATCCATAATGATGATCTTACATATGGACAATTCCTCAATATCTTGTTCATTCGCAACAAAATATTTTC
TTTGTGCGTCGGTAAAAAAAAACATATTTTTTTGGAGAGAGAGACTATTTCACCAATCGAGTCACAGGTATC
TGATATATTCATACCTAACGATTTTCTACAAAGTGGTGATGAAACGTATAACTTGTACAAATCTTTCCATTT
TCCAATTCGATCCGATCCGGTCGTTCGTAGAGCTATTTACTCGATCGCAGACATTTCTGCAACATTTCTAAG
AGAGGAACGAATAGTCAATTTTGAAAGAACTTATTGTCGGCCTCTTTCAGATATGAATCTATCTGATTCAGA
AGGGAAGAACTTGCATCAGTATCTTAGTTTCAATTCAAACATGGGTTTGATTCACACTCCATGTTCTGAGAA
ATATTTACCATCCGGAAAGAGGAAAAAACGGAGTCTTTGTCTAAAGAAATACGTTGAGAAAGGGCAGATGTA
TGGAACCTTTCAACGAGATAGTGCTTTTTCAAATCTCTCAAAATGGAATCTGTTCCAAACATATATGCCATG
GTTCCTTACTTCGACAGGGTGCAAATATCTAAATTTCGCCCTTGTAGATACTTTTTCAGACCCATTGCCAAT
ACTAAGTAGCAGTCAAAAATTTGTATCCATTTTTCATGATATTATGTATGGATCAGATATATCATGGCCAAT
TCCTCAGAGGATTCTTCCACAATGGACTCTGATAAGTGAGATTTCGAATAAGTGTTTACAGAATCTTCTTCT
GTCCGAAGAAATGATTCATCGAAATAATGAGTCACCCGTTCCATTGATATGGGCACATCTGAGATCAAGAAA
TGCTTGGGAGTTCCTCTATTCAATCCTTTTCCTTCTTCTTGTTGCTGGATATCTCGTTCGTATCCATCTTCT
CTTTTTTTCCCGAGCCTCTAGTGAGTTACAGACAGAGTTAGAAAAGATAAAATCTTTGATGATTCCATCATA
CATGATTGAGTTGCGAAAACTTCTGGATAGGTATCCTACATCTGAACTGAATTCTTTTTGGTTAAAGAATCT
CTTTCTAGTTGCTCTGGAACAATTAGGAGATTCTCTGGAAGAGATACGGGGTTCCGCTTTTGGTGGCAACAT
GCTATTGGGTGGTGGTCCCACTTATGGGGTCAAATCAATATGTTCTAAGAAGAAATATTTGAATATAAATCT
CATCGATCTCATAAGTATCATACCAAATTCCATCAATCGAATCACTTTTTCGAGAAATACGAGACATCTAAG
TCGTACAAGTAAAGAGATCTATTCATTGATAAGAAAAAGAAAAAATGTGAACGGTGATTGGATTGATGATAA
AATGGAATCCTGGGTCGCGAACAGTGATTCGATTGATGATGAAGAAAGAGAATTCTTGGTTCAGTTCTCCAC
CTTAATGACAGAAAAAAGGATTGATCAAATTCTATTGAGTCTGACTCATAGTGATCCTTTATCAAAGAATGA
CTCGGGTTATCAAATGATTGAACAACCGGGATCAATTTACTTACGATACTTAGTTGACATTCAGAAAAAGTA
TCTAATGAATTATGAGTTCAATAGATTCTGTTTAGCAGAAAGACGGATATTCCTTGCTCATTATCAGACAAT
CACTTATTCACAAACCTCGTGTGGGGCTAATAGTTTTCATTTCCCATCTCATGGAAAACCCTTTTCGCTCTG
CTTAGCCCTATCCCCTTCTAGGGGTATTTTAGTGATAGGTTCTATAGGAACTGGACGATCCTGTTTGGTCAA
AAACCTAGCGGCAAACTCCTATGTTCCTTTCATTACGGTATTTCCGAACAAGTTCCTGGATGACAAGCCTAA
AGAGTATCTTATTGATGATATCGATATTGATGATAGTGACGATATCCATATTGATGATAGTGACGATATTGA
TGATGACCTTGATACGGAGCTGCTAACTATGACGAATGTGCTAACTATGTATATGACGCCGAAAATAGACCG
ATTTGATATCACCCTTCAATTCGAATTAGCAAAAGCAATGTCTCCTTGCATAATATGGATTCCAAACATTCA
TGATCTGTATGTGAATGAGTCGAATTACTTATCCCTCGGTCTATTAGAGAACTATCTCTCCAGGGATTGTGA
AAGATGTTCCACTAGAAATATTCTTGTTATTGCTTCGACTCATATTCCCCAAAAAGTGGATCCCGCTCTAAT
AGCTCCGAATAAATTAAATACATGCATTAAGATACGAAGGCTTCTTATTCCACAACAACGAAAGCACTTTTT
CATTCTTTCATATACTAGGGGATTTCACTTGGAAAAGAAAATGTTCCATACTAACGGATTCGGGTCCATAAC
CATGGGTTCTAATGCACGAGATCTTGTAGCACTTATCAATGAGGCCCTATCAATTAGTATTACACAGAAGAA
ATCAATTATAGAAACTAATACAATTAGATCCGCTCTTCATAGACAAACTTGGGATTTGCGATCCCAGGTAAG
ATCGGTTCAGGATCATGGGTTCTTTTTCTATCAGATAGGAAGGGCTGTTGCACAAAATGTACTTCTAAGTAA
TTGCCCCATAGATCCTATATCTATCTATATGAAGAAGAAATCGTGTAAGGAAGGAGATTCCTATTTGTACAA
ATGGTACTTCAAACTTGGAACGAGCATGAAGAAATTAACGATACTTCTTTATCTTTTGAGTTGTTCTGCCGG
ATTGGTCGCTCAAGATCTTTGGTCTTCACCCGGACCCGGATCCGGTGAAAAAAATAGGATCACTTCTTATGG
ATTCGTTGAGAATGCTTCTGATCTAGTTCGTGGCCTATTAGAAGTAGAAGGCGCTCTGGCGGGATCCTCACG
GACAGAAAAGGATTGCAGTCAGTTTGATAATAATCGAGTGACATTACTTCTTCGGTCCGAACCAAGGAATCC
GTTAGATATGATGCAAAATGGATCTTTTTCTATCGTTGATCAGAGATTTTTCTATGAAAAATACGAATCGGA
GTTTGAAGAAGGGGAAGGGGCCCTCGACCCGCAACAGATAGAGGAGGATTTATTCAATCACATAGTTTGGGC
TCCTAGAATATGGCGCCCTTGTGGCAATCTATTTGATTGTATCGAAAGGTCCACTGAATTGGGATTTCCCTA
TTGGGCCGGGTCATTTCGGGGCAAGCGGATCATTTATCATAAAAAGGATGAGCTTCAAGAGAATGATTCGGA
GTTCTTGCAGAGTGGAACCATGCAGTACCAGACACGAGATAGATCGTCCAAAGAACAAGGCTTTTTTCGAAT
AAGCCAATTCATTTGGGACCCTGCAGATCCATTCTTTTTCCTATTCAAAGATCAGCCCTTTGTCTCTGTGTT
TTCGCGTCGAGAATTCTTTGCAGATGAAGAGATGTCAAAGGGGCTTATTACTTCCCAAACAAATTCTTCTAC
ATCTATATCTAGACACTGGTTCATCAAGAATACGCAAGAAAAGCACTTCGAATTGTTGATTCATCGCCAGAG
ATGGCTTAGAACCAATAGTTCATTATCTAATGGATCTTTCCGTTCTAATACTCCATCCGAGAGTTATCAGTA
TTTATCAAATCTCTTCCTATCTAACGGAACGCTATTGGATCAAATGGCAAAGACATTGTGGAGAAAGAGATG
GCTTTTCCCGGATGAAATGAAATATTTGATTCATGTAACAGGGGAAAGATTTCCCATTCCTTAGCCGTAAAG
ATATGTGGCCATGAAAAGGGGATTAAGTGGAACAGAATTGGCCGGGTGGTAGAGTCGTGGAAACACTTGTTT
ATTCCATATTTTGGACCTTAGCTCCATGGAGCAATATGCTACTGCTGAAGCATGGAAGAATTGAAATCTTAG
ATCAAAACACTATGTATGGATGATATGAACTGCCTAAACAAGAATTCTTGAACGGTGAACAACCAGAGCCTA
TTACTCACTACATCAAAGAATTTCCATTAATGAAACCATGGAAATCCGTCGGAAAAGAAAAAATACGCATGT
CCAATGAAACGATTGTTGCTATCTGCTCCAATAACGAATCATTGGTTTAACTGAATAACTAAAGAAAATAGA
TAGACCTTTCTCTTCGTCTCAGGTCGATGGATCTTCTCAATTGGAAGATCTCCCATATGGATAATACATATT
CCGGTTGACCGAGCCTAATTCTAATTGTTTTGTTCCGAAGCAAAGATATCCATGGAGGTGGTTCGTCTTATT
CACGACCAAGAGGTACTGGATTCTCTTTCGGATAGGCCCTGAAAAGAGAAGGAAAGCTGGAATGCCAACAGG
CGTCTGTCTATTCTCTAATTCACCCGACCCGATAGTACCCATTTTGGGAACGTCCAGTGCCAAAGTCACTGA
ATGGGTAAGTCGCCAATCCCTAAAATGTACTATGTAATGTACTTTATCCGCTGGGTTACGGGTACTGGTGGG
TATTTTACTAGAGGTTTCTATCAATTGCCGAACCTGTTCCAATTCCAACAGCTCGGACTCGGATCGTGGGGA
TCGCCGGAATACTTCGTATCAACAGATAAGATACTCGGTATATCAATATTGATTAGATCCGAAATCTGTTAT
TGAATTGCTCATTCAATGACCATTCTCAATATTATGCCTTGAAGAGGACTCGAACCTCCACGCTATTTAGCA
CGAGATTTTGAGTCTCGCGTGTCTACCATTTCACCATCAAGGCATCTTGAAAGTGAATCGTATTCCATGAAT
ATGATATCTATCTAGTGTGATATATGGACAAAGGTGGATGGAGTGTTGGGGTATTTCTATCGATCGGTCATG
TCATATAGGCCCGAGTCAGACATCAAATTGCTTCGATTTGAATTATCCGTAGGATACCCTATATATCAAAAA
GATGTACAATCAAACCTATTTCTCGATTCAATAGAAGCCCAAAGAAGTGAATATGGTACCCAAATAACGATA
GATATGTCAAAAGCAGGTCCGATTACGCCTATTCCTAATCCTAAATAGAATGTAACGATGTAGGGATCCATA
TGGAAACATAGTATCTATTTACATACGCTCGAATGACCCCTTCTCATAATAAGAATGTACATAACCCTATTC
CGGTCTGGTCCGGTATGGAATGAACTTATAATCTGATGATCGAGTCGATTCCATGATTATAAGTTCATAACC
CCAGCCCATTTTGGGCGGAACAGATCTACTAATTCTTTTATTCCAGTTAGTAAGAGGGATCTTGAACTAAGA
AATAGGCCTAGAAGCTAAAAGAGGGTATCCTGAGCAATTGCAAGAATTGGGTTCATTGATATTCCTGGTATA
GTAGATGCTATCACACATACAGTCATACTCCATTCGATGGAATTGTTTGATCTTAAGGGGGATCTTCTATAA
TTTCGCACGTGAGGGGTTATTTCTTGGTTTCGTCCAGTCATTAATAACTTGATTATTTTTAGATAATAGTAG
ATGGAAACAACGCTCGTAAGGAGTCCTATTGAAACCAAGAAATATAGGCCTGCCTGCCATCCACACCAGAAT
AGATGGAGTTTTCCGAAAAACCCTGCTAGTGGAGGAAGACCCCCTAGGGATAAGAGACATAGGGCTGAAGAG
AGAGCCAAAAAAGGATCTTTCGTGTATAATCCTGCATAATCTCGAATGTTATCAGTTCCGGTACGTAGACCA
AATGATACAATGCGAGCAAAAGTTCCTAGATTCATGGAGATATAGAACAGCATATAAGTTATCATGCTTGCA
TATCCATCATTTGAGTCTCCAACAATTATTCCAATAATTACATATCCGATTTGACCGATGGACGAATATGCA
AGCATACGTTTCATGCTTGTTTGAGTAATAGCAATGAGATTCCCCAATATCATGCTAAGAATAGCTAGGATT
TCCAAAAGAAGATGCCATTCGTTTGATGAGAAATAAAAAGGAATATCGAAAATTCGCGTGGCTGAAGCTAAA
GCAGCTACTTTCGAAGTAACAGAAAGAAAAGCAACGACTGGAGTGGGAGAGTCAGAGTCGAAAAGAGGATTC
CTCACTTCTTTCTCTCATTCAAAACCGTGCATGAGACTTTCATCTCGCACGGCTCCTAAGTGATAAAAGAAA
GAAGATGAGTTCTTCTTTCTTTTTTGATTACCTTCCTCGCGTATGTATAAGATCGAATCCATTCGATTTCTA
AAAAGGATTACTAATCCTTAACTTTTCGAGGAATCCTTCATCAGTGGTTGTTAATGACTGACTTTTTCAATC
TTTCGACCTTGGTTCCGTAGGAGCACAAGTCAGAAAGATTGAGAAATAGAACCATCTGATTTGATTCGTTCT
CAATAGCCATGAGATGATCATCTTAGGGTGATCCTTTTGTCAACGGATGCCCTTATTACACTCGTAGTCTCT
GAAGGATGAGAACCAACTATGTAGCATCTACATCGATAATTCAAGTATTGTATACGTCATTAGTCCGATCCT
TTGTAGGAACTACCCGTAATAACGAACTTGCAAAATGGATCTGTTTATCATAAAGAGATTCGTTGTTCCTGA
CCCTGCTTCACCTTAATTGTTATTTGAACAAAAAGATCATAAAAAACTTTTGGTAAAAGTTATGTCTTGGTC
CGAGTGGGGATAGCATTTCTCTTCTGCATGTCTATGGAGTTTTTAAAAATCCAAACATCTCAGAGATAGATA
TAGAGGTAGGAATTTGTTGAGCGAACCGCACTCCTTCGTATACGTCAGGAGTCCATTGATGAAAAGGGGCTG
GGGAAAGCTTGAACCCAATTCCTACAGTGATGGATATAAGTGCAATTGAAATTCCTGGGGAGTTATACATTT
GTGTATTGATAAGACCATTCACTATTTCTTGAAGCTCGATCTCCCCCCCAGATGAACCATATAGCCAAGAGA
AACCATGAACCAGAATAGAAGAGCTTGCCCCGCCCATGAGTAAATATTTCGTAGTAGCCTCATTAGACCGTA
CATCTCTCTTGGTATATCCAGATAATAGGTAGGAACATAAACTGAAACATTCTGGAGCTACAAAGATAGTTA
TTAAATCGTTAGCACCACATAAAAACATTCCTCCTAGAGTAGCTGTTAATACGAATAACAGAAACTCTGTTA
TAGCCATTTCTGTACATTCAATGTACTCTACGGATAGAGGAATACATAGAGTTGAACATAGTAAAATAAGAA
ATTGAAAGATTTCGTTGAAATTGTTCGTTTGGAAATTTCCCGAAAAGCTAATTATAGGTTCTTCTTTCCATC
GGAACAATAGGGCCGTTATGCTCATTACTAAACTTGTTGAAGAGATGAAATAGAACCAAGGTCTATCTTTTT
GATCAGAGGTTGAATCGATCATCAGAAGAAGAATTAGGCCAAAAATTAGGATACATTCTGGGAAAATGAAAC
TTCCATTGAAGAGAAGCAAATGAAACGCTTTCATAAAAATTCTCGTAGAATCGAGAATGAAGTTTTCATTCT
GTACATGCCAGATCATAAATTAGTAACTGCATCCAATCTCCGAAAAAGTCCCAATTGTTTCAAACTTTTTGG
ATATTTTATTTACGGAATCCCTATGAATGGGATCAAACCTTATTCCATGATATTTCCATAAGATTCCTCTTT
CTTATTCTTAAGCAAGCCCTCGAGAGGGTTTAGTTGATCCATGATTTATGTTTCATCTTTCTTTTTGTTTGT
TTCGAGAAAGATATCGATCAATTCCGATTCTTTCTTTTTCGATTGATTCTTTTCCGATCGAGATGTATGGAT
CCATGGATCTATGTGTCTATATAGATCCTGTTCATGGATTAACGAAAATGTGCAAAAGCTCTATTTGCCTCT
GCCATTCTATGAGTCTCTTCCTTTTTACGTATGGCATCGCCACTCCCTTTGGCAGCATCTACTAATTCGGAA
CTTAATTTGAAAGCCATATTTCGACCCGGGCGTTTTCGGGATGCCCCTAATAACCAACGAATGGCGAGTGCT
TTTCCTTGTGTAGATCCTATTTCAATAGGAACTTGATGAGTCGACCCGCCTACACGTCTTGCTTTTACTGCT
ATATCGGGAGTTACTCCACGTATTGCTTGACGTAAAACGGATAGTGGATTTGTTTCCGTCTTTTGTTGAATC
TTTTTCACGGCTTGATAGATAATTTGATAAGCCAATGATTTTTTTCCGTGTTTCAGAATACGGTTAACCAAC
ATGTTAACTAATCGATTACGATAAATTGGATCGGATTTTGCAGTTTTTTCTTCTGCAGTACCTCGACGTGAC
ATGAGCGTGAAAGAGGTTCAAAAATAAGTTTTTTTTTTATAAGGGCTAAAAATGAATCACTTATTTTGGCTT
TTTGACCCCATATTGTAGGGTGGATCTTGAAAGATATGAAAGATCTCCCTCCAAGCCGTACATACGACTTTC
ATCGAATACGGCTTTCCACAGAATTCTATATGTATCTATGAGATCGAGTATGGAATTCTGTTTACTCACTTT
AAATTGAGTATCCTTTTCCTGCTAGGATTGGAAATCCTGTATTTTACATATCCATACGATTGAGTCCTTGGG
TTTCCGAAATAGTGTAATGTAAAAAGAAGTGCTTCGAATCATTGCTATTTGACTCGGACCTGTTCTGAAAAA
GTCGAGGTATTTCGAATTGTTTGTTGACACGGGCAAAGTAAGGGAAAATATCTGAAATGATTTCAATATTGG
ACCTTGGACATATAATAGTTCCGAATTGAATCTCTTTTAGAAAGAAGATCTTTTGTCTCATGGTAGCCTGCT
CGAGTCCCCTTACGAAACTTTCGTTATTGGGTTAGCCATACACTTCGCATGTTTCTAGCGATTCACATGGTA
TCATCAAATGATACAAGTCTTGGATAAGAATCTACAACGCACTAGAACGCCCTTGTTGACGATCCTTTACTC
CGACAGCATCTAGGGTTCCTCGAACAATGTGATATCTTACACCGGGTAAATCCTTAACCCTTCCTCCTCTTA
CTAATACTACAGAATGTTCTTGTAAATTGTGGCCAATACCAGGTATATAAGCAGTGATTTCAAATCCAGAGG
TTAATCGTACTCTGGCAACTTTACGTAAGGCAGAGTTTGGTTTTTTGGGTGTGATAGTGGAAAAGTTGACAG
ACAAGTCACTCTACAGAACCGTACATGAGATTTTCCCCTCATACGGCTCCTCGTTCAATTCTTTCGAAGTAA
TTGGATCCTTTTCTTCGTTCGAGAATCTCTTCCCTTCTTCCACTCTGCCCCGAAGAGTAACTAAGACCAATT
CATTCACGTTTTCATGTTCCAATTGAACACTTTCCATTTAGGATCAAAGAAGAAGATTATTCTTTTTACCAA
ACATATGCGGATCAAATCACGATCTTCTATTCTAATCTAATAAGAACAAGAGATCTTTCTCGATCAATCCCT
TTGCCCCCCATTCTTCGAGAATCAGAAAGATCCTTTTCGAGTTTGAATTTGTTCATTTGGAATCTGGGCTCT
TCTATTTTCTACTTATTTTTTTTTTATTCTTTATTTCATTTCGATTTTCTTTCCCTCTCTTTTCTTTTTATT
TCCTTCCATCATTCCTTAAGTCCCATAAGGTTTGGTGATCCTGTAAAATCTGACCCATCGAGCGAGGGGTAC
GAAATAAATCAGATTGATTTTTCGATCAAAAAAAAGTACTATGTGAAATCTTCGGTTTCTTCCTCTTCCTCT
ATCCCATAGGTACAGCGTTTGGTTTGAATCAATAGAGAACCTTTTCTTCTGTATGAATCGATATTATTACAT
TCCAATTCCTTCCCGATACCTCCCAAGGAAAATCTCGAATTGGATCCAAAATTGACGGGTTAGTGTGAGCTT
ATCCATGCGGTTATGCACTTTTCAAATAGGAATCCATTTTCTGAAAGATCCTGGCTTTCGTGCTTTGGTGAG
TCGTCCGAGATCCTTTCGATGACCTATGTTGTGTTGAAGGGATATCTATATGATCCCATCGATTGCGTAAGG
CCCGCGATAGCAACGGAATCGGGGAAAGTATACAGAAAAGATAGTTCTTTTCTATTATATTAGTTAGTGATC
TCGGCTCGGTGGGTCCCTTCCTCCGTGATGAACTGTTGGCACTAGTCCTACATTTTGTCTCTGTGGACCGAG
GAGAAAGGTGGCTCAGCGGGAAGAGGGTTGTACCATGAGCGAAGCAAGGGGTCAACTGCTTCAAATATACAA
CATGGATTCTGGCAATGCAATGGAGTTGGACCCTCATGTCGATCCGAATGAATCAGTCTTTCCACAGAGGTC
AATCTTTGCCTGCTAGGCAAGAGGGCAGCAAGTTACAAATTCTGTCTCGGTAGGACATGTATTTTCTATTAC
TATGAAATTCATAAATGAAAATGAAGTAGTTAGTGGTGGGGTTACCATTATTCTTTTTCTTGTATGTGTTCC
TAAGAAAAGGAATTTGTCCATAATAGTGCGAAAAGAAGGCCCGGCTCCAAGTTGTTCAGGAATAGTGGCGTT
GAGTTTCTCGACCGTTTGCCTTAGGATTAGTTAGTTCTATTTCTCGATGGGGCCGGGAAGGGATATAACTCA
GCGGTAGAGTGTCACCTTGACGTGGTGGAAGTCATCAGTTCGAGCCTGATTATCCCTAAACCCAATAGGAGT
TTTTCTATTTTGACTTGCTCCCCGCAGCGATCGAACGAGAATGGATAAGAGGCTTGTGGGATTGACGTGATA
GGGTAGGGATGGCTATATTGCTGGGAGCGAACTCCAGGCTAATATGAAGCGCACGGATCCAAGTTATGCTTG
GAATGAAAGAAATTCCGAATCAGCTTTGTCTACGAACAAGGAAGCTATAAGTAATGCAACTATGAATCTCAT
GGAGAGTTCGATCCTGGCTCAGGATGAACGCTAGCGGCATGCTTAACACATGCAAGTCGGACGGGAAGTGGT
GTTTCCAGTGGCGGACGGGTGAGTAACGCGTAAGAACCTGCCCTTGGGAGGGGAACAACAACTGGAAACGGT
TGCTAATACCCCGTAGGCTGAGGAGCAAAAGGAGGAATCCGCCCGAGGAGGGGCTCGCGTCTGATTAGCTAG
TTGGTGAGGCAATAGCTTACCAAGGCGATGATCAGTAGCTGGTCCGAGAGGATGATCAGCCACACTGGGACT
GAGACACGGCCCAGACTCCTACGGGAGGCAGCAGTGGGGAATTTTCCGCAATGGGCGAAAGCCTGACGGAGC
AATGCCGCGTGGAGGTAGAAGGCCCACGGGTCATGAACTTCTTTTCTCAGAGAAGAAGCAATGACGGTATCT
GAGGAATAAGCATCGGCTAACTCTGTGCCAGCAGCCGCGGTAAGACAGAGGATGCAAGCGTTATCCGGAATG
ATTGGGCGTAAAGCGTCTGTAGGTGGCTTTTCAAGTCCGCCGTCAAATCCCAGGGCTCAACCCTGGACAGGC
GGTGGAAACTACCAAGCTGGAGTACGGTAGGGGCAGAGGGAATTTCCGGTGGAGCGGTGAAATGCGTAGAGA
TCGGGAAGAACACCAACGGCGAAAGCACTCTGCTGGGCCGACACTGACACTGAGAGACGAAAGCTAGGGGAG
CAAATGGGATTAGATACCCCAGTAGTCCTAGCCGTAAACGATGGATACTAGGCGCTGCGCGTATCGACCCGT
GCAGTGCTGTAGCTAACGCGTTAAGTATCCCGCCTGGGGAGTACGTTCGCAAGAATGAAACTCAAAGGAATT
GACGGGGGCCCGCACAAGCGGTGGAGCATGTGGTTTAATTCGATGCAAAGCGAAGAACCTTACCAGGGCTTG
ACATGCCGCGAATCCTCTTGAAAGAGAGGGGTGCCTTCGGGAACGCGGACACAGGTGGTGCATGGCTGTCGT
CAGCTCGTGCCGTAAGGTGTTGGGTTAAGTCTCGCAACGAGCGCAACCCTCGTGTTTAGTTGCCACCATTGA
GTGTGGAACCCTGAACAGACTGCCGGTGATAAGCCGGAGGAAGGTGAGGATGACGTCAAGTCATCATGCCCC
TTATGCCCTGGGCGACACACGTGCTACAATGGGCGGGACAAAGGGTCGCGATCCCGCGAGGGTGAGCTAACT
CCAAAAACCCGTCCTCAGTTCGGATTGCAGGCTGCAACTCGCCTGCATGAAGCCGGAATCGCTAGTAATCGC
CGGTCAGCCATACGGCGGTGAATTCGTTCCCGGGCCTTGTACACACCGCCCGTCACACTACGGGAGCTGGCC
ATGCCCGAAGTCGTTACCTTAACCGCAAGGAGGGGGATGCCGAAGGCGGGGCTAGTGACTGGAGTGAAGTCG
TAACAAGGTAGCCGTACTGGAAGGTGCGGCTGGATCACCTCCTTTTCAGGGAGAGCTAATGCTTATGCTTGT
TGGGTATTTTGGTTTGACACTGCTTCACACCCAAAAAGAAGCGAGCTACGTCTGAGCTAAGCTTGGATATTG
AAGTCTTCTTTCGTTTCTCGACGGTGAAGTAAGACCAAGCTCATGAGCTTATTATCCTAGGTCGGAACAAGT
TGGTAGGATCCCACTTTTTACGTCCCCATGCCGCCACACGAGAGGGACATGGGGCGCAAAAGGGAAAGAGAG
GGATGGGGTTTCTCTCGCTTTTGGCATAGCAGGCCTCCCACTGGGAGGCCCGCACGAAGGGCTATTAGCTCA
GTGGTAGAGCGCGCCCCTGATAATTGCGTCGTTGTGCCTGGGCTGTGAGGGCTCTCAGCCACATGGATAGTT
CAATGTGCTCATCAGCGCCTGACCCGGAGATGTGGATCATCCAAGGCACATTAGCATGGCGTACTCCTCCTG
TTCGAATCGGAGTTTGAAACCAAACTTCTCCTCAGGAGGATAGATGGGGCGATTCAGGTGAGATCCAATGTA
GATCTAACTTTCTATTCACTCGTGGGATCCGGGCGGTCCGGGGGGGACCACCGCGGCTCCTCTCTTCTCGAG
AATCCATACATCCCTTATCAGTGTATGGACAGCTATCTCTCGAGCACAGGTTTAGGTTCGGCCTCAATGGGA
AAATGGAGCACCTAACAACGCATCTTCACAGACCAAGAACTACGAGATCGCCCCTTTCATTCTGGGGTGACG
GAGGGATCGTACCATTCGAGCCTTTTTTTCATGCTTTTACCGGAGGTCTGGAGAAAGCAGCAATCAATAGGA
TTTCCCTAATTCTCCCTTCCCGAAAGGAAGAACGTGAAATTCTTTTTCCTTTCCGCAGGGACCAGGAGATTG
GATCTAGCCATAAGAAGAATGCTTGGTATAAATAACTCACTTCTTGGTCTTCGACCCCCTCAGTCACTACGA
GCCCGATCAGTGCAATGGGATGTGTCTATTTATCTATCTCTTGACTCGAAATGGGAGCAGGTTTGAAAAAGG
ATCTTAGAGTGTCTAGGGTTGGGCCAGGAGGTCTCTTAACGCCTTCTTTTTTCTTCCCATCGGAGTTATTTC
ACAAAGACTTGCCATGGTAAGGGAGAAGGGGGAACAAGCACACTTGAAGAGCGCAGTACAACGGAGAGTTGT
ATGCTGCGTTCGGGAAGGATGAATCGCTCCCGAAAAAGAATCTATTGATTCTCTCCCAATTGGTTGGATCAT
AGGTGCGATGATTTACTTCACGGGCGAGGTCTCTGGTTCAAGTCCAGGATGGCCCAGCTGCGCCAGGGAAAA
GAATAGAAGAAGCATCTGACTCTTTCATGTATACTCCACTTGGCTCGGGGGGATATAGCTCAGTTGGTAGAG
CTCCGCTCTTGCAATTGGGTCGTTGCGATTACGGGTTGGATGTCTAATTGTCCAGGCGGTAATGATAGTATC
TTGTACCTGAACCGGTGGCTCACTTTTTCTAAGTAATGGGGAAGAGGACCGAAACATGCCACTGAAAGACTC
TACTGAGACAAAAAGATGGGCTGTCAAGAACGTAGAGGAGGTAGGATGGGAAGTTGGTCAGATCTAGTATGG
ATCGTACATGGACGATTGTTGGAGTCGGCGGCTCTCCTAGGGTTCCACCATCTGGAATCTCTGGGGAAGAGG
ATCAAGTTGGCCCTTGCGAATAGCTTGATGCACTATCTCCCTTCAACCCTTTGCTTTGAGCGAAATGTGGCA
AAAGGAAGGAAAATCCATGGACCAACCCCATCGTCTCCACCCCGTAGGAACTACGAGATCGCCCCAAGGACG
CCTTCGGCATCCAGGGGTCACGGACCGACCATAGACCCTGTTCAATAAGTGGAACGCATTAGCTGTCCACTC
TCCGGTTGGGCAGTAAGGGTCGGAGAAGGGCAATCACTCGTTCTTAAAATAAAACCAGCATTCTTAAGACCA
AAGAGTCGGGCGGAAAAAGGGAGAGAGCTCTCTGTTCCTGGTTCTCCTGTAGCTGGATTCTCCGGAACCACA
AGAATCCTTAGAATGAATGGGATTCCAACTCAGCACCTTTTGAGATTTTGAGAAGAGTTGCTCTTTGGAGAG
CACAGTACGATGAAAGTTGTAAGCTGTGTTCGGGGGGGAGTTATTGTCTATCGTTGGCCTCTATGGTAGAAT
CAGCCGGGGAGGCCTGAGAGGCGGTGGTTTACCCTGTGGCGGATGTCAGCGGTTCGAGTCCGCTTATCTCCA
GCCCGTGCACTTAGCTGATACTATGACAACACCCAATTTTTGCAATTCGGCAGTTCGATCTATGATTTTTCA
TTCATGGACGTTGATAAGATCCTTCCATTTAGCAGCACCTTAGGATGGCATAGCCTTAACATTAATGGCGAG
GTTCAAACGAGGAAAGGCTTACGGTGGATACCTAGGCACCCAGAGACGAGGAAGGGCGTAGCAAGCGACGAA
ATGCTTCGGGGAGTTGAAAATAAGCATAGATCCGGAGATTCCCGAATAGGTCAACCTTTCGAACTGCTGCTG
AATCCATGGGCAGGCAAGAGACAACCTGGCGAACTGAAACATCTTAGTAGCCAGAGGAAAAGAAAGCAAAAG
CGATTCCCGTAGTAGCGGCGAGCGAAATGGGAGCAGCCTAAACCGTGAAAACGGGGTTGTGGGAGAGCAATA
CAAGCGTCGTGCTGCTAGGCGAAGCAGTGGAGTGCTGCACCCTAGATGGCGAGAGTCCAGTAGCCGAAAGCA
TCACTAGCTTACGCTCTGACCCGAGTAGCATGGGGCACGTGGAATCCCGTGTGAATCAGCAAGGACCACCTT
GCAAGGCTAAATACTCCTGGGTGACCGATAGCGAAGTAGTACCGTGAGGGAAAGGTGAAAAGAACCCCCATC
GGGGAGTGAAATAGAACATGAAACCGTGAGCTCCCAAGCAGTGGGAGGAGAATGTGATCTCTGACCGCGTGC
CTGTTGAAGAATGAGCCGGCGACTCATAGGCAGTGGCTTGGTTAAGGGAACCCACCGGAGCCGTAGCGAAAG
CGAGTCTTCATAGGGCGATTGTCACTGCTTATGGACCCGAACCTGGGTGATCTATCCATGACCAGGATGAAG
CTTGGGTGAAACTAAGTGGAGGTCCGAACCGACTGATGTTGAAGAATCAGCGGATGAGTTGTGGTTAGGGGT
GAAATGCCACTCGAACCCAGAGCTAGCTGGTTCTCCCCGAAATGCGTTGAGGCGCAGCAGTTGACTGGATAT
CTAGGGGTAAAGCACTGTTTCGGTGCGGGCCGCGAGAGCGGTACCAAATCGAGGCAAACTCTGAATACTAGA
TATGACCCCAAAATTACAGGGGCCAAGGTCGGCCAGTGAGACGATGGGGGATAAGCTTCATCGTCGAGAGGG
AAACAGCCCGGATCACCAGCTAAGGCCCCTAAATGACCGCTCAGTGATAAAGGAGGTAGGGGTGCAGAGACA
GCCAGGAGGTTTGCCTAGAAGCAGCCACCCTTGAAAGAGTGCGTAATAGCTCACTGATCGAGCGCTCTTGCG
CCGAAGATGAACGGGGCTAAGCGATCTGCCGAAGCTGTGGGATGTCAAAATGCATCGGTAGGGGAGCGTTCC
GCCTTAGAGGGAAGCACCCGCGCAAGCAGGTGTGGACGAAGCGGAAGCGAGAATGTCGGCTTGAGTAACGCA
AACATTGGTGAGAATCCAATGCCCCGAAAACCTAAGGGTTCCTCCGCAAGGTTCGTCCACGGAGGGTGAGTC
AGGGCCTAAGATCAGGCCGAAAGGCGTAGTCGATGGACAACAGGTGAATATTCCTGTACTACCCCTTGTTGG
TCCCGAGGGACGGAGGAGGCTAGGTTAGCCGAAAGATGGTTATCGGTTCAAGGACGCAAGGTGACTTTGCTT
TTGCAGGGTAAGAAGGGGTAGAGAAAATGCCTCGAGCCAATGTCCGAGTACCAGGCGCTACGTCGCTGAAGT
AACCCATGCCATACTCCCAGGAAAAGCTCGAACGACCTTCAACAAAAGGGTACCTGTACCCGAAACCGACAC
AGGTGGGTAGGTAGAGAATACCTAGGGGCGCGAGACAACTCTCTCTAAGGAACTCGGCAAAATAGCCCCGTA
ACTTCGGGAGAAGGGGTGCCTCCTCACAAAGGGGGTCGCAGTGACCAGGCCCGGGCGACTGTTTACCAAAAA
CACAGGTCTCCGCAAAGTCGTAAGACCATGTATGGGGGCTGACGCCTGCCCAGTGCCGGAAGGTCAAGGAAG
TTGGTGACCTGATGACAGGAGAGCCGGCGACCGAAGCCCCGGTGAACGGCGGCCGTAACTATAACGGTCCTA
AGGTAGCGAAATTCCTTGTCGGGTAAGTTCCGACCCGCACGAAAGGCGTAACGATCTGGGCACTGTCTCGGA
GAGAGGCTCGGTGAAATAGACATGTCTGTGAAGATGCGGACTACCTGCACCTGGACAGAAAGACCCTATGAA
GCTTCACTGTTCCCTGGGATTGGCTTTGGGCCTTTCCTGCGCAGCTTAGGTGGAAGGCGAAGAAGGCCTCCT
TCCGGGGGGGCCCGAGCCATCAGTGAGATACCACTCTGGAAGAGCTAGAATTCTAACCTTGTGTCAGGACCT
ACGGGCCAAGGGACAGTCTCAGGTAGACAGTTTCTATGGGGCGTAGGCCTCCCAAAAGGTAACGGAGGCGTG
CAAAGGTTTCCTCGGGCCGGACGGAGATTGGCCCTCGAGTGCAAAGGCATAAGGGAGCTTGACTGCAAGACC
CACCCGTCGAGCAGGGACGAAAGTCGGCCTTAGTGATCCGACGGTGCCGAGTGGAAGGGCCGTCGCTCAACG
GATAAAAGTTACTCTAGGGATAACAGGCTGATCTTCCCCAAGAGTTCACATCGACGGGAAGGTTTGGCACCT
CGATGTCGGCTCTTCGCCACCTGGGGCTGTAGTATGTTCCAAGGGTTGGGCTGTTCGCCCATTAAAGCGGTA
CGTGAGCTGGGTTCAGAACGTCGTGAGACAGTTCGGTCCATATCCGGTGCGGGCGTTAGAGCATTGAGAGGA
CCTTTCCCTAGTACGAGAGGACCGGGAAGGACGCACCTCTGGTGTACCAGTTATCGTGCCCACGGTAAACGC
TGGGTAGCCAAGTGCGGAGCGGATAACTGCTGAAAGCATCTAAGTAGTAAGCCCACCCCAAGATGAGTGCTC
TCCTATTCCGACTTCCCCAGAGCCTCCGGTAGCACAGCCGAGACAGCGATGGGTTCTCTGCCCCTGCGGGGA
TGGAGCGACAGAAGTATTGAGAATCCAAGATAAGGTCACGGCGAGACGAGCCGTTTATCATTACGATAGGTG
TCAAGTGGAAGTGCAGTGATGTATGCAGCTGAGGCATCCTAACAGACCGAGAGATTTGAACCTTGTTCCTAC
ACGACCTGATCAATTCAATCAGGCACTCGCCATCTATTTTCATTGTTCAACTGTTTGACAACATGAAAAAAC
CAAAAGCTCTGCCCTTCCCTCCCTTGGATAGATAGGGAAGGGCGGAGGCCTTTGGTGTTCCTTCCAGTCAAG
AATTGGGGCCTCACAATCACTAGCCAATATTTCTCTCATTCTCATGCCTTTCTTTGTTCATGATTCGATATT
CTGGTGTCCTAGGCGTAGAGGAACCACACCAATCCATCCCGAACTTGGTGGTTAAACTCTACTGCGGTGACG
ATACTGTAGGGGAGGTCCTGCGGAAAAATAGCTCGACGCCAGAATGATAAAAAGCTTAACACCTCTTATTTT
ACTAAAAAAAAATGCAAAGGTCCTCTTATTCAAAACCTCAATTATGATATCTCTTCTCTCCCCCTTCACACC
TCAGAACGCACTGTTCTTATTCTTATAGAGAGAAACGCACTTTCACATCTTCTTAACCCGAAACGAAATGGC
TGAGGAGAGGTTCCTTTTTGAGGGTACGCCCGGGAACAGATCCAGTAGAGACGGGGTGGGGCCTGTAGCTCA
GAGGATTAGAGCACGTGGCTACGAACCACGGTGTCGGGGGTTCGAATCCCTCCTCGCCCACAACCGGCCCAA
AAGGGAAGGACCTTTCCCTCTGGGGGGTAAGAAAATCATGATCGGGATAGCGGACGCAAAGCTATTGAACTT
GGGTATGGTCTTTTGTCGAAATGGAATGGCCTTACTTTTTATTTATTTTTATTTTATCGTGAAGGCTAAAAA
ATTACATATAGTAACCATACTTGAATTAGCATATTTGTGTTTTACTCCCCGTAACTCTTCCTCAGCCAGGCT
TGGGCAGAATAGCAGAGCAAGTACAAGTATTAGTAGCATAGCAAAAATGCGTTCCTCGTCATTAATATGTTT
GCTCGCGTTAATTGTGGTCTATCGGGAGAATCGATGACTGCATCTTTGATGCACTGCTAGTACATCATCTGA
GAATTCTTAATTGGCTAGTTATAAATAGACACAGGGCTATTTACAAGGGATTACCTCGGATCTACGCCGAGG
TATTGACGGTGATTCTCAAATATCGTAAAACAGAATGTGATACGATGAGATAGAATGCAATAGAAACAAAGA
CAGGGAACGGGTTACCTACCCCTAATGGTCAAAGCGAGCCCTTTCATTCAATTCTTCATTCTTTAATGAAAT
TAAGAATCAATCAAATCTCCCCAAGTAGGATTCGAACCTACGACCAATCGGTTAACAGCCGACCGCTCTACC
ACTGAGCTACTGAGGAACAACGGGAGATTCGACCTCATAGAGTTCAACTCCCGTTCTCAACCCATGAGTCCG
AAGCTTCCTTCGTAACTCCCGGAACTTCTTCGTAGTGGCTCCGTTCCATGCCTCATTTCATAGGGAACCTCA
AAGTGGCTCTATTTCATTATATTCCATCTATATCCCAATTCCATTCATTTAATATTTCTTTGGTGTGATTGA
CATAAGAGATGTCATTCAATCGAAGAAGATGGTATCGTTGACATAAGAGATGTCATTTCTAGTCTATCTCTT
TCTATATATGGAAAGTTAAGAAATCATCATATAATAATCGAGAAATTGAAATAGAAAAGAAAAAAGGGAGGT
TTGTGATGATTTTAAAATCTTTTCTACTAGGTAATCTATTATCCTTATGCATGAAGATAATAAATTCGGTCG
TTGTGGTCGGACTCTATTATGGATTTCTGACCACATTTTCCATAGGGCCCTCTTATCTCTTCCTTCTCCGAG
CTCGGGTTATGGAAGAAGGAACTGAGAAGGAGATATCAGCAACAACGGGTTTTATTACGGGGCAGCTCATGA
TGTTCATATCGATCTATTATGCGCCTCTGCATCTAGCATTGGGTAGACCTCATACAATAACTGTCCTAGTTC
TACCGTATCTTTTGTTTCATTTCTTCTGGAACAATCACAAAAACTTTTTTGATTATGGATCTACTACCAGAA
ATTCCATGCGTAACCTCAGCATTCAATGTGTATTCCTGAATAATCTCATTTTTCAATTATTCAACCATTTCA
TTTTACCAAGTTCAACGTTAGCCAGATTAGTCAACATTTATATGTTTCGATGCAACAACAAGATGTTATTTG
TAACAAGTAGTTTTGTTGGTTGGTTAATTGGTCACATTTTATTCATGAAATGGGTTGGATTGGTATTATTCT
GGATACGGCAAAATCATTTGATTCGATCTAATAAGTACCTTGTGTCAGAATTGAGAAATTCTATGGCTAGAA
TCTTTAGTATTCTCTTATTTATCACCTGTGTCTACTATTTAGGCAGAATGCCATCGCCTATTGGTACTAAGA
AACTGAAAGAAACCTCAGAAACGGAAGAAAGCGATGTAGAAACAACTTACGAAACGAAGAAAACGAAACAGG
AACAAGAGGGATCCACTAAAGAAGACAAAGATAGCCCGGTTTACGAAGATTCTTATCTTGATATCCATCAAG
ATAATTGGGAATTGGGAAAACTTAAAGAAGAGAAAACTTATTTTTGGTTTGAAAAACCTATTGTAACTTTTC
TTTTCGATTATAAACGATGGAACCGCCCATTGAGATATTTTAAAAATGATAGGTTTGAAAATGCTATACGAA
ATGAAATGGCACAATATTTTTTTTATATATGCCCAAATAAAGGAAAAAATCTAATCTCTTTTACATATTTAT
ATAAATATTATATATAAATATTACTTTTTATATTTATAAAAAGTAATAAAAAAATGAATACAAAAGAAAAAT
ACAAGAATAGATAAGAAGAAATTCGACCACCTCCCATATATTTAATCCCTTCACCTATAAAAAAACTAATAA
CACCAATCCCATTTATCATTCCATCAATTATATGTCTATCAAAAAACTGAACTAGTTTAGCTAATTCTCTTA
CATTTCCAGTAAAAATCTTAGTATAAAAAATATCTATATAACCACGATTATATGACCAGTTATATATTACAT
TTTTTATTAGGTCGAATAAAATTATCGTGCGACTCTTCTTCACAAATAAATTAACTAAACTCAAATTCTGTA
GAGATGAATAAACGGATCCATATAAAATGGATGCTATAAATAATCCAAAAAAGGCTATACTTACTGAAAAAA
CTGCATTTTTTAAAAAATCATAAAAATCCGAAGGCTCATTTTGATGGAAAAATTTTGTAGATGGAGTTAACC
ACTTTGACAATAAATCAGGATCTACTCCACCAAAATCAATTCCGATTGATCCAATCAATAAAGTAAATAATA
CCAATATAAGCATGGGAAATAACATAGTATTGTCCGACTCGTGAGGATAGGTGTAAGTATATTTATTTCTAA
AGTAAGTACTAAAGTATCGTACTCTATTTTGAAAAAAATTTTCAAGATATGTATTTTTTGAAAAAAAAGAAA
CCTTAGTAGTCATTGTTGAAAACAGTAATTTTTTTTTTATTTCTTGGGGTACTTCTTTTCCCCATAAGGATA
TTGAATAGAAAGAACTATTTTTAGCGCTACTGTAATTTTGAAAATGAATACGCAAATGTCCATCAAAGGTAA
GTAAATACATTCGAAACATATAAAATGCAGTGACTCCTGCTGTAAATGAAGCGATTATTGCGAAAATTGGTG
AATACAACCAACTATCATTAAGAATTTCGTCTTTCGACCAAAAACAAGCAAGAGGTGGAATACCACAAAGAG
AAAGTGTACCTAATAAAAAAGTAATTCTTGTAATTGGAATATATTTTGTTAACCCTCCCATAAGAACCATAT
TTTGACTTTTATCTGGTGAAAATCCAACAATGGATTCCATTGAATGAATAATGGATCCAGATCCTAAAAACA
ATAAAGCTTTCGAATAGGCATGAGTGATCAAATGGAATAAAGCAGCCCTATAAGAACCTATACCCAGAGCTA
ATATAATATAACCCAATTGAGACATGGTAGAATAAGCTAAACTTCTTTTAATATCTCTTTGAGCAAGAGCCA
AAGTAGCTCCTAATAATACTGTTATTATACCTATTAAGGAAATAAGATTCATTATATAAGGTATGACTATGA
AAAGAGGAAGAAGACGAGCTACAAGAAAAATTCCTGCTGCTACCATAGTAGCAGCATGTATAAGAGCCGAAA
TGGGAGTGGGTCCTTCCATAGCATCAGGTAACCATATGTGAAGGGGAAATTGTGCAGATTTAGCAACTGCGC
CGAGAAATAAAAAAGAAGCACAAAGAGTAATAAATAAAGAATTTACTCCATTATTATGAATTAATTTAGTAA
CTATTTCGAACAAATCTCGAAATTCTAAACTACCCGTTATCCAATAAAATCCTAAAATTCCTAATAATAAAC
CAAAATCCCCTATACGATTGGTTACAAAAGCTTTTTGACAAGCACTTGCTGCAATTGGTCGTGTGAACCAAA
AACCTATTAATAAATAGGAACACATTCCTACAAGTTCCCAAAAAATATAAATTTGTATTAAATTAGAACTAG
TAACTAATCCCAACATAGAAGTATTGAAAAAACTCATATAAGCAAAAAATCTCAAATATCCTCGATCATGAG
ACATATAATTATCACTATAAATAAGAACCATGATTCCAACAGTAGTAATTAATATTGGCATAATAGAAGTAA
GCGGATCAATCAAGTGTCCGAACTCTAAAGAAAAATCATTATTGACAGTCCAAGACCATAGATATTGATAGA
TAAAATTTCCGTTTATTTGTTGAATAGAAAGATTAACAGAAAATACCATAGCTATAGTTAGCATCAAAACAC
TCGGGAAAGCCCACATACGTCGAATATTTTTTGTTGCTGCAGGAATAAGTAGAAGTCCAAATCCTATTAACA
TAGTAATAGGAAATGGAAGAAAAGGTATTATCCATGCATATTTATATGTATGTTCCATAAAAAACACAAATT
TTCGTTTTTTCTTATAATTGTTATTGTTTCCGATTCACCAATTTTTATTGTTTTCTTCAAAAGCAATAAAAA
AATGAAAAAAAAAAGATATGAAACCTTAAATATTCTTATTTTACATTTTTCTTACTCAGATATTTCAAAAAT
TTGAAAAAGTTTTAAATTGTTGCTTAAATGCTTTGTCCAAATAGCTCGATATAGAGTCATTTTTTAGTTATT
AATTTTTTAACTAAAATATTCATTTTTGAAGTAGAAAAATATTTTTTTATAAAAAAAAAAGAAAGAGAATAT
TTAAAATAAAAAAAAAAAAGAGAAGGAGAATATTAAAAAAAATTTTGCCACTAGACTAGAATTGTATTCTAG
TAATATATAACCATATCATATACTATAGTAAGCAAAGAAAAAGTAGTAAGCAAAGAAAAAGAAAGAAAAGTA
AACAAAAATAACTATACCAATATCAGTAGAATATGGATATGGATATATAGTTTGCATCAATAAATCAACTAA
TTCTTCTATTCATTTTTTTTTAATTACCTAATTTCTATTTTTTATGAAATTGATTGATTAGATTGAAATCCA
ATAAGATAAGAAAATTAAGATAAGAAAATATCAAAAATCTTATAAAAATAAGAAATCTGATAAAAATCCTTA
CTTCTTATATTCTAGAACTGAATAAAAAAAACGTAAAATGAAAGTTCCTTTTCTTAGCTAACGGAATGTCTT
GTTTAACATATTAACTACTAGAAAATTCCTTTTAAAATTTTTCTTTCTTTTCTTCTATTTTTTCCTAGTTTA
TTATATTTTTCCTAGTTTATTATATATGTAACACACATGTATATATAAACATTTGTATTGTTAAAAAACAAA
AAAAGATTATCGACGAAATTAAATATAATATAAAAAATGACTAAAACTAAAAAAAAAAAACGATCCATATTG
ATCAATACAATACATGTCTTTCACATACAACAATAAAAAGGAAGAACTCTTTTTTTTATGGCAGTTCCAAAA
AAACGTACTTCTATATCAAAAAAACGTATTCGTAGAAATATTTGGAAGAAAAAGGGAAATTTAGTTGCAATA
AAAGCCTTTTCTTTAGCAAAGTCAGTTTCTACGGGAAATTCAAAAAGTTTTTTTGTTCGGCAAACAAATAAG
AAAATCTTGGAATAATTTGAATTCCGTGATTTAAAGAACTTTTCTATATATAGAATATGCAAATTTTTCATT
AACTTATGTATTTATTTACTTCCTCGAGATTAGTTAGAACTAGCAGCTATTTTATGTCGAATATTAACTTAT
CTGTCTGCTAGTTTGGTTCTAAGTATTATTTTATTTCTTTTCCCAGTAGAAAATTTTTTTTCCATTAGGAAA
AGAAATAAAATGTAATTATAATGAATATTAAAACTGTTTTATTATATGTCTATCTCAAGATCAAATAAAATT
TGTTTTGTTTACTAAGTATTATTCTATATTTAAATTATGTACATAACAAACAACAAATATTAATATAATTAT
TATATATATATGTTTTCTATATAATTACTATATAATTAGAATAATTAATTAAATTACACTAAATACATTAAA
AAGTAGACTAAAAACAAGATTTTTAGAAAACAAGTCTTTTCATTTTTAATTTATTTAATTTAGTAATTCTAT
TTTGATATGTATAAAATCATCTTATTTATTAAATTTCTATTTCTTTTTTTATTTATAAAAAAAAAAAGATCT
TTCTAAGTTTTTTAAGTGTTATTAAAAATGAAAAGAATACTTTAGTTTAAACAAAAGAGTTTAAAAGAACCC
TTATTCATCCATTTCCTAAAGGATAACTATATCGGATTCTAGAATCTACATCTAGACGATTCAACATGAATT
GACTATTATTATTTCAAGTAAGCCGCTATGGTGAAATTGGTAGACACGCTGCTCTTAGGAAGCAGTGCTAGA
GCATCTCGGTTCGAGTCCGAGTGGCGGCATACTCTAAAAGAGATAGAATGGATCTTATAATGTATTTAATTC
CCGATTTCAATTCTGTAATGAGACCCTTTTTATGTATGATATTTGCGACTTTAGAACATATATTAACTCATC
TCTCTTTTTCGATCGTTTCAATTGTGATTGCGATTCATTTGATGATTCTATCAGTTCACGAAATCATCGGAT
TACGCCATTCATCGGAAAAAGGAATGTTAGCTACTTTTTTTTCTCTAACAGGATTATTAGTTATTCGTTGGA
TTTCTTCGAGACATTTTCCATTAAGTAATTTATACGAGTCATTGATCTTCCTTTCGTGGAGTTTTTCCATTA
TTCATATGGTTTCCAAGCTATGGAATCATAAAAATGATTTAAGTACAATAACCGCGCCAAGTGCCATTTTTA
CTCAAGGTTTCGCTACATCTGGTCTTTCAAGTAAAATGCATCAATCAGCAATATTAGTACCTGCTTTACAAT
CTCAGTGGTTAATGATGCATGTAAGTATGATGTTATTGAGCTATGCGGCTCTTTTATGTGGTTCGTTATTAT
CAGTCGCTTTTTTAGTCATTACATTTCGAAAAAACATCGATATTTTTTTTAGAAGCAAAAATTTATTAATAT
TAATTAAGTCATTTTTCTTTGGGAAGATCGAATACTTGAACGAAAAAAGAAGTGTTGTTAAAAGCACTTCTT
TTCTTTCATTTCCAAATTATTATAAATATCAATTAATTCGGCGTTTGGATTATTGGAGTTATCGTGTTATTA
GTTTAGGGTTTACCTTTTTAACCATAGGTATTCTTTCTGGAGCAGTATGGGCTAACGAAGCATGGGGGTCTT
ATTGGAATTGGGACCCCAAGGAAACTTGGGCATTTATTACTTGGACCATATTCGCGATTTATTCACATACTA
GAACAAATCAAGGTTTGCACGGTACCAATTCGGCACTTGTAGCTTCTATAGGATTTCTTATAATTTGGATAT
GCTATTTTGGGATCAATCTATTAGGAATAGGTCTACATAGTTATGGTTCATTCACATAAAATCTAATTAAAT
TGTAGAAATTCCATGCGGAATAAGTAAGACATATATAACGAAAATTTGTGTGAGTTTTTAAGAACTGTTTGA
ATCTTAATTCAAACAGTTCTTAAAAACTTGAGATACATCTTTCTAATTCACTTTATTATTTTTTTTTCATTG
TACAGCGAATAATTTCAAAAATATTATAATTGAAAATTATAAGATTTTCTATCTCATTAAGAAAAAAAACTA
TCTATGAAAATAATTAGATAGGATAGCTTGTATCTTGTCAACTGATAAAGAAAGAACGAAATCGGGATAAAT
ACCAATTCCTATTACGGGTAAAAGGATACAGATTGAAACAAATAGTTCTCGTGGTCCAGAATCCACGAAATT
TGAGTTTAGAACATTGAAAAAATTGTATCCATAGAACATTTGCCGTAACATAGATAACAAATAAATAGGAGT
TAATATCATTCCAATTGCCATTACAAGGGTAATTAATATTTTTGGCATTAAAAGATATTTTGGACTGGTAAT
TAGTCCAAAAAAGACTACTAATTCCGCAACAAAACCACTCATTCCCGGCAATGCAAGAGAAGCCATCGAGAA
ACTACTAAACATGGTAAATATTTTTGGCATTGGAATGGATATTCCCCCCATTTCGTCGAGATAAACAAGACG
TATTCTATCACAACTCATTCCTACCAAGAAAAAAAGTGCAGCACCAATAAATCCATGAGAGAGTATTTGTAA
AATGGCTCCGTTGAGTCCCATGTCGGTTATAGAACTAATTCCTATAATTGTGAAACCCATGTGCGATACAGA
AGAATAGGCTATTCTTTTTTTTTGATTGCGTTGACCAAGCGAGGTTGAAGCTGCATAAATTATTTGGATTGC
CCCCACTATCACTAACCAGGGAGAAAATATAGAGTGAGCATGTGGTAATAATTCCATATTGATACGAATCAA
TCCATATGCTCCCATTTTTAATAAGATTCCCGCTAGAAGCATACATGTACTGTAATGTGCTTCTCCATGGGT
ATCTGGTAACCATGTATGTAAGGGTATAATCGGTGATTTGACAGCATAAGCAATAAGGAAGCCCAAATAGAA
TATTATTTCTAATGTCACAGGATATGACTGATTAACTAATCTGTCAAAATCCAATGTCGGTTCATTGGAACC
ATATAAACCCATACTTAGAACTCCTATTAAGAGAAAAATGGAACCCCCCGCAGTGTACAAAATAAACTTTGT
AGCCGAGTACAAACGTTTCTTTCCTCCCCACATAGATAAAAGTAAGTAAACAGGAATTAATTCTAACTCCCA
CATGATAAAAAAAAGTAAAAGATCTCTAGAAGAAAATAATCCTATTTGACCACTGTACATTGCTAACATCAG
GAAATAGAACAATCGCGAATTTCGAGTAACAGGCCAAGCTGCTAAAGTAGCTAAAGTAGTGATAAATCCTGT
TAGTAAAATGGGTCCTATGGAAAGTCCGTCGATTCCCAGTCTCCAGTGAAAATTGAAAACATTTATCCATTT
AGCATCCTCTTCTAATTGAATTAATGGATCGTCCAATTGGAAATGATAACAGAAGACATAGGTTGTTATAAG
GAGTTCTAAAAAACAAATACATATAGTATACCATCTAAATACCTTATTCCCTTTATGAGGGAGAAAGAAAAT
TGAGGAACCCGCGAATATTGGCAAAACTACAAGTATTGTTAACCAAGGGAAATAACTCGTGATAAAGACAAG
ATGCGTTTTGACCAAAAAGCCCGTGCTCAAGAAAATATATTCTTTTGAGCACGGGCTTTTGTCGGTAAAAAG
GAATCAAATGATTCAAGTGGAATTTATTATAACGTATCAATAAGATAGACCCATGCTGCGAGTTGTTTCATG
CCATAAATAAACACGGACACTCAAAAAATCTGTTGGACAGGCAGATTCACATCTTTTACAACCTACACAGTC
TTCCGTTCTTGGCGCAGAAGCAATTTGATTAGCTTTACATCCGTCCCAAGGTATCATTTCCAATACATCTGT
GGGACAGGCTCGTACACATTGAGTGCACCCTATACATGTATCATAAATTTTTACTGAATGTGACATTGGGTC
TATAAATTCCAGTTTTGAACATAAAAAATTTTCGATCTGGTAAAGTAAAAAAAATATATATATTTATATTTT
CTTTATATATAGAAACCAGATGAATCAATGATTTATCAAAAAAAATCTTAAGAATCAAAATTTTTATAAATC
TGTTCATCAGAAGGGACCAAGAGACTTTGATTTATCTTTCAACAACCATGATCATATGAATCGTATGAATCA
CACGTGCAACTTCACGTTGACTAATGAATCATCAATATTTCAATATAAATATATATTGAAATATTACTATAC
ATATTAGTATTATTTGTAAATAAATATGTAAAAGACACCGAAATGATATTTTATAGAAAGTTTTTTCTACAA
TTTCTATATATATCTAATATATATATTCTATTTATATGTATTTATATTATAGTTATGGCTAATTTTTCAACA
AACTTGATTGATTAATACGAGTTGATTTTCTGTTACGATAGATCGACGAAACAATAGCTAGCCCAATAGCAG
CTTCCGCCGCTGCAATCGCTATAATAAAGATTGAGAAAATCTCGCCTTTTAATTGGCGACTATCAAATATAT
CAGAAAATAGTACGAGATTAATATTAACCGAATTTAGTATAAGTTCAAGACACATAAGTGCTCTAACCATGT
TTCGACTTGTGATCAATCCATAGATACCGATTGCAAATAAATAGACACTCAAAAAAAGTACATGTTCGAACA
TCATTGACTAACTCCTGATCAACCTTGATTCGTTTCAATATGAACAAAAATTCAACCAAGTTGATTGACTAG
AATCGAGCGATTACATAAAAAAGGGAATATTGACAGTAGATTAAACTAAAATTTTTTTGAAATTCTAACTAA
ACTATTTATTATTGACGAGCCATAGTAATTGCGCCTATCAAAGAAACTAAAAGAATTATAGAAATTAGTTCA
AACGGAAGATAAAAATCTGTTGATAAATGAATTCCAATTTGTTGAACGTTGTTTATAAAGTCTTGCTCTATA
ATCTGATTTGATCTTGTAGTCCAAATAATTCCGTACCATGACGTATCTGCGATAGTAGTAATTAGTGAAAAA
AGAATACTTATACAAACCAGTGAAGTGACTCCATCTCCAATAGTCCAAAGATAGGAATCGTTAGAATATTCT
GAACCATTTACGAACATAACAGCAAATATGATTAAGACATTTATGGCTCCCACATAAATAAGAAGCTGGGCA
GCAGCTACAAAAAAGGAATTTGATGAAATATAGAATAAGGATATACAAACAAGAATCGATCCCAATGAAAAG
GCGGAATAAATTGGATTAGTAAACAATACTACTCCTAGACCTCCTAATATAAGAAATGATCCCAGAAATACT
ACAAGTATATCATGTATTGGTCCAGGTAAATCCATTATGTATAAGAGAAAAATCAGTCAAAATATTTCATGA
CCTTACTAAATAGTCCAGGAAAGAGAGGGATGTTCCCCTTATTTTTTTTTCTTATATATGATGAGTTTTTAA
TGCAATTAAATCTTAATATGGATGGATTACTGTGAATATAGATAAAGTTATTAAAATTTTCGGCTAATCTTT
TCTTTTTTCTTTTAGAGATTCTAATTTTTTAATATTTTAAAATAATTAAGAAAACACATATTCACAGTTTAA
ATTAAAGAGTGATTTTCAATAATTAATAGTTAATAAGATAAGTTTATTAGGTTCTCATAAAAAAAAAGAAGA
CTTGTTTCTGTTTATCTTTATATAAAAAAATATTTAGTAATCAGTAATCGTTCTTGAATCAAGGGGTTTATC
TTTATCCATTTTAATTTGACTGGAATTCATAATTGTTTGAATTGTGTAATCTCCAATTACTGACATTGGTAA
CCGACCTAATGCAATTTGATTATAATTTAATTCGTGACGATCATAAGTTGAAAGTTCATATTCTTCAGTCAT
CGATAAACAGTTTGTTGGACAATACTCGACACAATTACCACAAAATATACAGACTCCAAAATCAATACTATA
ATTAAACAATTGTTTCTTTTTAATCTCTCTTTTAAACCTCCAATCAACAACGGGTAGATCTATGGGACATAC
ACGAACACATACCTCACAAGCAATACATTTATCAAATTCAAAATGAATTCGACCGCGGAAACGTTCTGATGT
AATCGATTTTTCATAAGGATATTGAATAGTTACAGGTAAACGATTTGTATGGGATAGGGTAATTATGAAACT
TTGACCAATGTATCTTGCCGCCCGTATTGTTTGTTGACCAAAATTTATGAACCCGGTCACCATAGGGAACAT
ATTGTAGATCTCCGTGAATAATTTGATGTTTCTTTCTCTTGTTTAAGATCAGTTATGAATGGAGAATATCGT
TATCTTATTCTATTCTTTATAGGTAAATAAGTTGAGAAGAAGTTGTCAATAATAGATTACCCAGAGAAATAG
GTAAAAGAAATTTCCATCCAAAATTTAAAAGTTGGTCCATTCTCAGCCTAGGTAAAGTCCATCTTGCTGTGA
TAGGAATGAACAAAAACAAATAAGCTTTAGCTAATGTAATAAATATACCAATTGTTATTCCAAAAACTCCGG
TCATTTTATTTATTCCGAAAAATTCAGAAATATACGGAATAGAGAAATTCCACCCGCCTAAGTAAAGAACTG
TTATAAATAATGAAGAAACTAATAAATTTAGGTAAGAAGCAAGGTAAAATAGAGCATATTTAATACCCGAAT
ATTCTGTTTGATAACCTGCTACTAATTCCTCCTCTGCTTCTGGTAAATCAAAAGGTAATCTCTCACATTCCG
CTAGAGAAGAAATTAGAAAAACAACAAACCCTATAGGCTGACGCCACAGATTCCACCCCCAAAAACCATATT
TTGACTGTGACTCAACTATATCAACTGTACTTGAACTGTTAGATAATCATAGTCGATAATAACATTACTGTT
CATATCGCTATTTCAAAACCGTACATGAGACCTCAGCTTCATACGGCTCCTCTATGGTCACAAATAAATGTA
CGTACTTGTTTGGTATTATTGTAATTTTTAGATTCTAATTCTAATACCGGGAAGTCCAAAATTAGACCAACA
AAATTCTGTCTGCTAGAATAAAAAAGCGCTTCCGAATTGATCTTTTCCATTAAAATTACAATTTCTCTTTAT
TCGGTAATAACTTAATGCTTAAATAAAATACTCGTTATATCAATAAATTAGGTTTTATCAATAACTCTAAAG
AAAGAATTAGTTAGAAAGAATTAATCATTAATTCCAAATTTATGATTAAGAATTCCATGTATGTATATAGTA
GATATGAATATTGAATGGGGAAAAGAAATAAGAAATAAATATCCTGTATCGTATTTTTTTTGTTTCATTTTT
CCCATTCAATATTTTGCATTCTATTTCTTTTGCTCCTGTCCTATTCTTCTTTCTCAGAGGGGAGGAGGTACT
CTGAAAAAAAAAATAAAGGATTAATTCGTTTTTTATAGTCATTTCTTTAATCAGTGAATAGGAGCATACTCG
AGATCGGAATCGTGGAGAAGTACTACTTGGTCATTTCTACCAACTTAAAGTCCTCATTATGATTCGTTTTAT
CCAAAGCTTTATGTAAAAAAATCCCCTTTTTTTATCTTCTCCATTACTAATCTTTTGTGTACCTTGGTGTTC
CTAACTGTCCACTGATTTTTTATTGATCTCCAGTATGGTAATAAATACAAGACAGTAGTAGAAACCCCATAC
GGGTGATCTTTTGTACCCGCTTCAAGATATGATAATTGATCAAAGAATCTTAACCTTGGGGTAAACAGTTTA
TACTGCTTATGTTTCTATTCTCGTACATAGGGAATGAGATTTAATCCTCTTACTGCAAATTTATAAGCAGTT
TGCTTTTACTCATCTAACTATCTAGCTTAATTCATCAACCCTAATGATAAATAAAAAAGAAAATATCCATTG
AATATAATATATTCAATTTTTTTATTCTATTTCTAGTTCTAGAAAAGAGGGAAAATAATAGTGTTCTGCCGA
ATCACACGTAGAGATATTGATAACACACATAGAGTTAATGGTATTTCATAACTGATAGATTGAGCAGCAGCC
CGTAGACCACCTGAAAAAGAATATTTATTATTCGACCCATATCCTGACATAAGAAGTCCAATAGGGGCAATA
CTTGAAATGGAGATCCATAAAAAAACGCCTAGACTAAGATCGGACAAAACAAGGTGATATCCAAAAGGAATT
ACTAAATAACTTAGTAGAACAGATATAACCGCTATAGACGGTCCCGCGCTGAACAAACGAATATCTCCTCTA
GATGGAAGGAGATCTTCTTTAAAAACTAATTTGGTTCCATCTGCTATAGCTTGAAGAATTCCCAATGGACCG
GCATATTCAGGCCCAATGCGTTGTTGTATTGCTGCAGATATTTCTCTTTCTAACCACACAATTACTAGTACC
CCTATTGTTATTCCCAATATAAGGGTGAAAATAAGAACAAAGATCCATATAAGTCCATAGACTTCTTTTAAA
GATTCCGATCTAGAAAAAGAATTTATAGCTTGTATTTCCGCTTCTGTCATATCAATTATCATTTCAACGATC
AACTTCTCCCATAATGATATCTATACTACCTAATATCGTCATGATATCTGCCAATTTCATTCTTTTAACTAG
TTGAGGGAGAATTTGCAAATTGATAAAACCGGGTGGACGAATTTTCCATCTCCAAGGGAAAACACTACTATC
TCCTATCAAATAAATTCCTAATTCTCCTTTTGGGGCTTCTACTCTCACATAAAGTTCTTGCTTCGACAATTC
AAAATTGGGCGAAAGTTTTTTAGTAATAAATCTATATTCAAAATTATTCCATTCGGAATTTTTTGCTTTATC
AAAACGTCGGACTTCTAAATTCTCATAAGGTCCTCCAGGAATTCCTTCTAGAGCCTGTTGAATAATTTTTAT
AGATTCCTTCATTTCACCGATTCGTACTAAATAACGAGCTAGTGAATCTCCTTCTTTTTGCCATTGGACTTC
CCAATCAAATTTCTTGTAACACTCATAACTATCAACTTTACGAAGATCCCATTGGATTCCAGAAGCCCGTAA
CATTGGTCCTGATAAACCCCAATTTATTGCCTCCTCTCCACCAATAATACCCACTCCTTCAACGCGTTCCAA
AAAAATAGGATTACGCGTAATAAGTTTTTGATATTCAACAATTCCTGTTAAAGAATAATCGCAAAAATCCAA
ACATTTCTCTATCCAGCCATAAGGTAAATCGGTAGCAACCCCCCCAATACGGAAATAATTATGCATCATTCG
CATACCTGTAGCGGCTTCGAATAGATCATATAACAATTCCCTTTCTCTGAAAATATAGAAAAAGGGAGTCTG
TGCACCGATATCTGCCATAAAAGGTCCAAGCCATAATAAATGAGAAGCTATACGACTCAGTTCTAGCATAAT
TATTCTAATGTAAGTAGCTCTTTTAGGTACTTGAACGCTTTCTAATCGTTCTGGTGCATTTACTGTTATTGC
TTCTGTGAACATAGTGGCTAAATAATCCCACCGTGTTACATAAGGCAAATATTGTATAATTGTTCGATTTTC
CGCTATTTTTTCCATCCCTCTATGTAAATAACCCAATATAGGTTCACAATCAATAACATCTTCACCATCGAG
AGTAACAATTAGTCGAAGAACACCATGCATTGATGGGTGGTGAGGACCCATATTCACTATCATGAGATCCTT
TCTTGTAGCTGGTACAGTCATAACTTTTCTTCCTTAATTCAATTCAGTATTCCATGAATTTAGCAAAATGAA
GTTGATCAAAATGCAAAATTTAATAACTAAAGAAAAAATTCAAACCAATCTTAAACTTAAAATTAACGAGTT
TTTGACTCCCGAATACCCAACTGGTTAATCAATTTCTTATAACGTACTTGATTTTTTTTTGACAAATAATCC
AACAGCCGTTGACGTTTTCCCAGAATTTTTCGTAGACCTCTTTGTGATAAAAAATCTTTTTTATGTAATTTT
AAATGTGAAGTAAGTCTTTGTATCTTATCAGTGAAACTAAATACTTGAAATTCAACAGATCCACAGTTTTTT
TCTTTTTCTTGTCGAATAGCCGAGATGAATGAATTTTTTACCATAAAAACAAAATTTTCTTTTTTTTTCTTT
TACGTGAATTTTACCGATCAGGAAAAATAAAAATATTTATTATACGTGTTATTTGCAGTTATTTGAATTTAG
TACAAAAAAATTTCTCATTTCTTCATATAGAATTTTTTCTATCCAAATCAAATTTTCAATTTGATTTGGATA
GAAAGGAACGATCCATTTTTTTTTTCAAGATTTTCCTATTTAGGAAAGAAAATGTTTTTTCGATAAAGAAAA
ATAGATATAAGATTTAGAGGAAATATACTATGTTATATTTATATTTATTATATATATATACTATTAATATAA
TTAAAGAATTTAAAGAATTCTGAATCGTGGATACATATGTATTCTTGATATACTGAAATTACTGCCATTATT
GGTATCAAACCAATAACGATTCATACAAGCTAAATCTTCTAATCGATAATTGGGCCAAAGAAAAAATTTGAA
TTTAATGAATTTCTTTGTATATGTATTAAGATGTTTTTCCTTGTTCAAAAATTGTCCACAGTTGTTTATGTT
GTTTTGATTACAGAATATTGGATTTCTACCCATAATATTCCAATTCTGAGAATTAAAACAAATGAAAATTCT
CAATTCTCTACGACGTCTGGGGGATAGAATATTTTCAGGAACAAGGAAATCATAATCATTTTTGTTGTTTTT
AGTCATAAGTATATTGCTGTGTTGTGCAACAGATTCATGAAATTTTTTTTTATCAACATATTCTTTTTTTAT
TATGTATTTTCCATCAATTTGACGTTTAGTCTTATCAACCAATGAAATACCTATGGTTTGATATATAATATC
TTTTCCATCCCTTTTCATAGATAGACGAATCGGTTCGACAATAAATATGCCTCTTTTTACCAATTCTGTAAG
AGTTAGATCTTTCTGAATCAACATTACATCTAGATGCATCTCTCCTCTTTGAATTGAAGATATAGCTATTTC
TTTTGGATCTATTAGTCTAAGTAGAAGACAATATACCTTTATATTATTGATCATTCTTTGATTCAAGAGATC
ATCCCATCTTAATTGAAAAAGAAAATATTTTTTCAAGAAGAAATTGAGTTCCGCTTCTTTCTTGCTCTTAAA
TTGTTTTTTTTTTCTACCTTTTTGAATGTCTGTTCCTGTATAATCTGTCTCAACATCTTTTTCATTTTGTTT
TCGTAAATCTAATACAAGATTTCCTTGACCTTGTTGTTCATTTTTTTTTTTTACATTGATTTTTTTACTTTT
ACTATTATTTTCATAGAAATGAAAATGCAAAATAAGTAATTTTGTAGGTATGATCCACGGTTTTATTTTATA
CGCATTAAAAAGTAGTACAAATTCTGGGAAAAACCAAGGTTCTAGGTTTGATATGCTACGATAGAATTTTTC
TTGATTCATTCCCATCCAATCAAAAAAGGAATTTTTTTTTAATTTTTGATAATTTAGATTTTTAGTATTTTT
ATGAATCTTGGTGTTGATAGGCGTATTGGCCCGGGTCTCAATATCAATATTATTTCTAATACAGAAATGGGG
AATTTTATAATTTAAAAATAGTCTATCCATATTTTTGTCCGTATCAATGAGAAATCTTTTTTCTAGATAATT
ATTAATAACTATCCTTATCAATCCATAAAATGGTTCGGGTTTTAGTGTATTGAAATTAGATGAAATTTTTTT
GTTTTCCACTTCTTGTAATTGTAACGTTGATTCATAAATATATGAGTTTTTATTATCCTCAAAATTTATATA
TTTATATGATAAAATATCATATCCGAAATGTTTTTTCAATTTGTCTTTTTGACTCATCAATGAATTTACTGC
ATAGTAATTTTCTTTCATGTAATGAATTAATTGGTCTTTTTCTTTTTTATATAAATCCGATTTCGTTGAGTC
TTTTTTTTGAATTATACGACATTGGTTGGCCCTATTTTGCCATTTTTTTGGTACTAAATAAGACCACTTAGT
CTGAGATAAATTATATTGATAATGACTCCTTAACCACATTTTCCATTTATTCATTCTATACTTATGTATTTT
CTTATGCTTTGGTTTGGAACCAAATATTCCTTGTGTTGTACAATAATTCTTTATTATATCTGTAAGAAAAGG
ATAGGTGTTATGATATTGAAGTACAGATTTCAAAGCATATTTATTAAGTAATTGATTTTGCGAGAATTTGTA
AAATATATATGCTTGAGACAAAGAAGATAAGTCCCAATAAATATTAGAATTTTTGTTGCTAATACTAATTTT
AGTATTAGCAACAATATTATAAAACGACTTTTTTATAGTCGAAATAAAGTTCATTATTTTTTGATTTGTCTT
TTGAATTCCTGCTTGATTTGTTTTATCATTATAAATGTATTTAGCTAAAATTTTGTTTGTTGATTTAAAACT
TGGAATCTTAATGATACATAGTACTAGATTCATGTATATTTTTTCAATGAAAGATTTTATAAAATAATGCGA
TTTACGTATTAATCGGATATTTTTTCTTTTAAATATTTGCCAAATATCCTTTTGTAATTCCGCTCTTTTATC
ATCATAAGTTAGAACTATTTTTTTCTTGTCTTTTGTGATTCCTTTTATTTGACTCCTAATTGTGATTGTCTT
ATTAGCAAGATCTTTCATTTTTGTTTCGATGAGTGAATAATTTGCATTTCCGCAATTCAGGAATTGAATTGG
AATCGTTGATTCGCGAAGAATCTTATTATTTATATTAGAATCTCTTCCATTTTTATTTTTAGTCGGTTCATA
TATTTTAACCCTACTCGATTTTAATATGGATTTGACTTTTTCAAGTTTTTTCATTATTAGGTCCATAAATAG
AATTATTTTGATGACCCATCTTGTTTTTTTTTTTGAAACTTTTAGAACCCCATTTCCTCTTTCTTTGAAAAC
TCTTATAACTTCTAAAATTTTCTTTTTCGCTTTTATCGTTTTTTTTTCGAGTTCTTTAAAAATGGGTTCAAA
GAAAGAAGGTCGTTTTCGGGGAGACCCAAAAGGTAGCTCTGCTTCTTTTCCCCAAACTGTTAAAAAGCAAAA
GTTCTCTTTTTTCTCGTTTTTTTGCCTTTGCTGATCTCCATAATTAAATCGTACCTTAGATCTTTGCCAAGG
TTTCAGACAAAAAGGAAATAGAATCTTTATTTGAATACCATCTCTTAACCAATCTTTGGGAAATTCTGTTTC
TGATAATTGAACACCATTATAAGTACATTTAACGTGCATTTCTCCATGCCATTCCTTCCAATCCTCGTACCA
TTCGGGGAATTGAAACAATAACATACGACTAATATTTTTAGCTATTATTAATACGGGAAATATAACATATTT
TCTAAGAAAAGATTGGGTTACTAATATTAAACCTCTTATTGCTTGAGTAAATAGAAAGCTATCCCAAGCCTC
TGATATTGCTATTCGTTCATTTTCCTCTTCTTTCTCTTTGTTTGTTTTCTCATTTTCTTTTGTATGTTCTTG
TTCAAAATAATAAATTTGAGATTCTGAGGTTCTCCCTAACCAATTCTTAATTTTAAATATATTAAAAAACGA
AAAAAAAAATGTTTTGTCTATTCGATCCAAAAAAAGTGGAGAATGCGCATTTGCTTGAAATATTTTCAAGAT
AATTGTTTTACGTCTTTGAGCACGCATAGATCCTTTGATTATACCACGGCGAAAATCCGATTGTTGTGAGTA
ACGTATCAAAGCCACCTCGTCTTCTTCATCACTAGTATTACTAGTAGTATTATTAGTAGCACTCGAATTAGT
ACTCTGATCGTTATCAGTATCAGTATAAATTATTATGCGTTTCCCTTTTCTTGACCGAATTTCAGGATCTTC
CGTCGATTCTTCTTCATCTTCTTCTTCCAAATCATCTGTTAATTTGTATGACCATCTAGAGACTTTTTTACT
AATTTCTTCTATTCCAATAGAATTTTTTTTAATTTTTATTAGATCATTTGGATCAGTTGTAATTACATCGAA
TAAAAATTTCAAAGATTTTATTTGACTTTCTGAATCTATTCCTTGCGTACATTCAAAATAAAATTTTTCAAT
TGAGGTTAAGGAATTCTCAATAGGATTCGATAAAAATTTCTCATCAGAATAAAACCTATTCTTTTTATGTTC
AAATGTTTGAGAATTTTTAGGAAATAGACCATGAATTTTATTTATCCACAATATTTCTAAGGAATCCACTCT
TGAAGTTATTAAATCAGTCATGATTTCATCTGAATCTACATTTTTTATTGTTCCGCGATAAGGTCCATTCAA
AAAGGGATCATACATTTTTGGTAAATATTCTTGTTCATGTTCATCATCACATAATCTGGTTCTTTTTTCTAG
TATATTTAAAGCAAAAGATCCTTTCTCTTTTTCTAAATTTTGTATTCTACTTACAAATTCGTTCCTTAAGTT
GTATTTTTTTTGTTCATTATTATAAATCCAATAATTATATAGGTCTTCGTGGTATAGTTTTTCTGTCGTGTA
AAAAGAAATTTTTCGCTCTATCATTTCTGAAAAGGTTGATAAACTTGGCGGATATGTAAAAGAGATTAGATT
TTTTCCTTTATTTGGGCATATATAAAAAAAATATTGTGCCATTTCATTTCGTATAGCATTTTCAAACCTATC
ATTTTTAAAATATCTCAATGGGCGGTTCCATCGTTTATAATCGAAAAGAAAAGTTACAATAGGTTTTTCAAA
CCAAAAATAAGTTTTCTCTTCTTTAAGTTTTCCCAATTCCCAATTATCTTGATGGATATCAAGATAAGAATC
TTCGTAAACCGGGCTATCTTTGTCTTCTTTAGTGGATCCCTCTTGTTCCTGTTTCGTTTTCTTCGTTTCGTA
AGTTGTTTCTACATCGCTTTCTTCCGTTTCTGAGGTTTCTTTCAGTTTCTTAGTACCAATAGGCGATGGCAT
TCTGCCTAAATAGTAGACACAGGTGATAAATAAGAGAATACTAAAGATTCTAGCCATAGAATTTCTCAATTC
TGACACAAGGTACTTATTAGATCGAATCAAATGATTTTGCCGTATCCAGAATAATACCAATCCAACCCATTT
CATGAATAAAATGTGACCAATTAACCAACCAACAAAACTACTTGTTACAAATAACATCTTGTTGTTGCATCG
AAACATATAAATGTTGACTAATCTGGCTAACGTTGAACTTGGTAAAATGAAATGGTTGAATAATTGAAAAAT
GAGATTATTCAGGAATACACATTGAATGCTGAGGTTACGCATGGAATTTCTGGTAGTAGATCCATAATCAAA
AAAGTTTTTGTGATTGTTCCAGAAGAAATGAAACAAAAGATACGGTAGAACTAGGACAGTTATTGTATGAGG
TCTACCCAATGCTAGATGCAGAGGCGCATAATAGATCGATATGAACATCATGAGCTGCCCCGTAATAAAACC
CGTTGTTGCTGATATCTCCTTCTCAGTTCCTTCTTCCATAACCCGAGCTCGGAGAAGGAAGAGATAAGAGGG
CCCTATGGAAAATGTGGTCAGAAATCCATAATAGAGTCCGACCACAACGACCGAATTTATTATCTTCATGCA
TAAGGATAATAGATTACCTAGTAGAAAAGATTTTAAAATCATCACAAACCTCCCTTTTTTCTTTTCTATTTC
AATTTCTCGATTATTATATGATGATTTCTTAACTTTCCATATATAGAAAGAGATAGACTAGAAATGACATCT
CTTATGTCAACGATACCATCTTCTTCGATTGAATGACATCTCTTATGTCAATCACACCAAAGAAATATTAAA
TGAATGGAATTGGGATATAGATGGAATATAATGAAATAGAGCCACTTTGAGGTTCCCTATGAAATGAGGCAT
GGAACGGAGCCACTACGAAGAAGTTCCGGGAGTTACGAAGGAAGCTTCGGACTCATGGGTTGAGAACGGGAG
TTGAACTCTATGAGGTCGAATCTCCCGTTGTTCCTCAGTAGCTCAGTGGTAGAGCGGTCGGCTGTTAACCGA
TTGGTCGTAGGTTCGAATCCTACTTGGGGAGATTTGATTGATTCTTAATTTCATTAAAGAATGAAGAATTGA
ATGAAAGGGCTCGCTTTGACCATTAGGGGTAGGTAACCCGTTCCCTGTCTTTGTTTCTATTGCATTCTATCT
CATCGTATCACATTCTGTTTTACGATATTTGAGAATCACCGTCAATACCTCGGCGTAGATCCGAGGTAATCC
CTTGTAAATAGCCCTGTGTCTATTTATAACTAGCCAATTAAGAATTCTCAGATGATGTACTAGCAGTGCATC
AAAGATGCAGTCATCGATTCTCCCGATAGACCACAATTAACGCGAGCAAACATATTAATGACGAGGAACGCA
TTTTTGCTATGCTACTAATACTTGTACTTGCTCTGCTATTCTGCCCAAGCCTGGCTGAGGAAGAGTTACGGG
GAGTAAAACACAAATATGCTAATTCAAGTATGGTTACTATATGTAATTTTTTAGCCTTCACGATAAAATAAA
AATAAATAAAAAGTAAGGCCATTCCATTTCGACAAAAGACCATACCCAAGTTCAATAGCTTTGCGTCCGCTA
TCCCGATCATGATTTTCTTACCCCCCAGAGGGAAAGGTCCTTCCCTTTTGGGCCGGTTGTGGGCGAGGAGGG
ATTCGAACCCCCGACACCGTGGTTCGTAGCCACGTGCTCTAATCCTCTGAGCTACAGGCCCCACCCCGTCTC
TACTGGATCTGTTCCCGGGCGTACCCTCAAAAAGGAACCTCTCCTCAGCCATTTCGTTTCGGGTTAAGAAGA
TGTGAAAGTGCGTTTCTCTCTATAAGAATAAGAACAGTGCGTTCTGAGGTGTGAAGGGGGAGAGAAGAGATA
TCATAATTGAGGTTTTGAATAAGAGGACCTTTGCATTTTTTTTTAGTAAAATAAGAGGTGTTAAGCTTTTTA
TCATTCTGGCGTCGAGCTATTTTTCCGCAGGACCTCCCCTACAGTATCGTCACCGCAGTAGAGTTTAACCAC
CAAGTTCGGGATGGATTGGTGTGGTTCCTCTACGCCTAGGACACCAGAATATCGAATCATGAACAAAGAAAG
GCATGAGAATGAGAGAAATATTGGCTAGTGATTGTGAGGCCCCAATTCTTGACTGGAAGGAACACCAAAGGC
CTCCGCCCTTCCCTATCTATCCAAGGGAGGGAAGGGCAGAGCTTTTGGTTTTTTCATGTTGTCAAACAGTTG
AACAATGAAAATAGATGGCGAGTGCCTGATTGAATTGATCAGGTCGTGTAGGAACAAGGTTCAAATCTCTCG
GTCTGTTAGGATGCCTCAGCTGCATACATCACTGCACTTCCACTTGACACCTATCGTAATGATAAACGGCTC
GTCTCGCCGTGACCTTATCTTGGATTCTCAATACTTCTGTCGCTCCATCCCCGCAGGGGCAGAGAACCCATC
GCTGTCTCGGCTGTGCTACCGGAGGCTCTGGGGAAGTCGGAATAGGAGAGCACTCATCTTGGGGTGGGCTTA
CTACTTAGATGCTTTCAGCAGTTATCCGCTCCGCACTTGGCTACCCAGCGTTTACCGTGGGCACGATAACTG
GTACACCAGAGGTGCGTCCTTCCCGGTCCTCTCGTACTAGGGAAAGGTCCTCTCAATGCTCTAACGCCCGCA
CCGGATATGGACCGAACTGTCTCACGACGTTCTGAACCCAGCTCACGTACCGCTTTAATGGGCGAACAGCCC
AACCCTTGGAACATACTACAGCCCCAGGTGGCGAAGAGCCGACATCGAGGTGCCAAACCTTCCCGTCGATGT
GAACTCTTGGGGAAGATCAGCCTGTTATCCCTAGAGTAACTTTTATCCGTTGAGCGACGGCCCTTCCACTCG
GCACCGTCGGATCACTAAGGCCGACTTTCGTCCCTGCTCGACGGGTGGGTCTTGCAGTCAAGCTCCCTTATG
CCTTTGCACTCGAGGGCCAATCTCCGTCCGGCCCGAGGAAACCTTTGCACGCCTCCGTTACCTTTTGGGAGG
CCTACGCCCCATAGAAACTGTCTACCTGAGACTGTCCCTTGGCCCGTAGGTCCTGACACAAGGTTAGAATTC
TAGCTCTTCCAGAGTGGTATCTCACTGATGGCTCGGGCCCCCCCGGAAGGAGGCCTTCTTCGCCTTCCACCT
AAGCTGCGCAGGAAAGGCCCAAAGCCAATCCCAGGGAACAGTGAAGCTTCATAGGGTCTTTCTGTCCAGGTG
CAGGTAGTCCGCATCTTCACAGACATGTCTATTTCACCGAGCCTCTCTCCGAGACAGTGCCCAGATCGTTAC
GCCTTTCGTGCGGGTCGGAACTTACCCGACAAGGAATTTCGCTACCTTAGGACCGTTATAGTTACGGCCGCC
GTTCACCGGGGCTTCGGTCGCCGGCTCTCCTGTCATCAGGTCACCAACTTCCTTGACCTTCCGGCACTGGGC
AGGCGTCAGCCCCCATACATGGTCTTACGACTTTGCGGAGACCTGTGTTTTTGGTAAACAGTCGCCCGGGCC
TGGTCACTGCGACCCCCTTTGTGAGGAGGCACCCCTTCTCCCGAAGTTACGGGGCTATTTTGCCGAGTTCCT
TAGAGAGAGTTGTCTCGCGCCCCTAGGTATTCTCTACCTACCCACCTGTGTCGGTTTCGGGTACAGGTACCC
TTTTGTTGAAGGTCGTTCGAGCTTTTCCTGGGAGTATGGCATGGGTTACTTCAGCGACGTAGCGCCTGGTAC
TCGGACATTGGCTCGAGGCATTTTCTCTACCCCTTCTTACCCTGCAAAAGCAAAGTCACCTTGCGTCCTTGA
ACCGATAACCATCTTTCGGCTAACCTAGCCTCCTCCGTCCCTCGGGACCAACAAGGGGTAGTACAGGAATAT
TCACCTGTTGTCCATCGACTACGCCTTTCGGCCTGATCTTAGGCCCTGACTCACCCTCCGTGGACGAACCTT
GCGGAGGAACCCTTAGGTTTTCGGGGCATTGGATTCTCACCAATGTTTGCGTTACTCAAGCCGACATTCTCG
CTTCCGCTTCGTCCACACCTGCTTGCGCGGGTGCTTCCCTCTAAGGCGGAACGCTCCCCTACCGATGCATTT
TGACATCCCACAGCTTCGGCAGATCGCTTAGCCCCGTTCATCTTCGGCGCAAGAGCGCTCGATCAGTGAGCT
ATTACGCACTCTTTCAAGGGTGGCTGCTTCTAGGCAAACCTCCTGGCTGTCTCTGCACCCCTACCTCCTTTA
TCACTGAGCGGTCATTTAGGGGCCTTAGCTGGTGATCCGGGCTGTTTCCCTCTCGACGATGAAGCTTATCCC
CCATCGTCTCACTGGCCGACCTTGGCCCCTGTAATTTTGGGGTCATATCTAGTATTCAGAGTTTGCCTCGAT
TTGGTACCGCTCTCGCGGCCCGCACCGAAACAGTGCTTTACCCCTAGATATCCAGTCAACTGCTGCGCCTCA
ACGCATTTCGGGGAGAACCAGCTAGCTCTGGGTTCGAGTGGCATTTCACCCCTAACCACAACTCATCCGCTG
ATTCTTCAACATCAGTCGGTTCGGACCTCCACTTAGTTTCACCCAAGCTTCATCCTGGTCATGGATAGATCA
CCCAGGTTCGGGTCCATAAGCAGTGACAATCGCCCTATGAAGACTCGCTTTCGCTACGGCTCCGGTGGGTTC
CCTTAACCAAGCCACTGCCTATGAGTCGCCGGCTCATTCTTCAACAGGCACGCGGTCAGAGATCACATTCTC
CTCCCACTGCTTGGGAGCTCACGGTTTCATGTTCTATTTCACTCCCCGATGGGGGTTCTTTTCACCTTTCCC
TCACGGTACTACTTCGCTATCGGTCACCCAGGAGTATTTAGCCTTGCAAGGTGGTCCTTGCTGATTCACACG
GGATTCCACGTGCCCCATGCTACTCGGGTCAGAGCGTAAGCTAGTGATGCTTTCGGCTACTGGACTCTCGCC
ATCTAGGGTGCAGCACTCCACTGCTTCGCCTAGCAGCACGACGCTTGTATTGCTCTCCCACAACCCCGTTTT
CACGGTTTAGGCTGCTCCCATTTCGCTCGCCGCTACTACGGGAATCGCTTTTGCTTTCTTTTCCTCTGGCTA
CTAAGATGTTTCAGTTCGCCAGGTTGTCTCTTGCCTGCCCATGGATTCAGCAGCAGTTCGAAAGGTTGACCT
ATTCGGGAATCTCCGGATCTATGCTTATTTTCAACTCCCCGAAGCATTTCGTCGCTTGCTACGCCCTTCCTC
GTCTCTGGGTGCCTAGGTATCCACCGTAAGCCTTTCCTCGTTTGAACCTCGCCATTAATGTTAAGGCTATGC
CATCCTAAGGTGCTGCTAAATGGAAGGATCTTATCAACGTCCATGAATGAAAAATCATAGATCGAACTGCCG
AATTGCAAAAATTGGGTGTTGTCATAGTATCAGCTAAGTGCACGGGCTGGAGATAAGCGGACTCGAACCGCT
GACATCCGCCACAGGGTAAACCACCGCCTCTCAGGCCTCCCCGGCTGATTCTACCATAGAGGCCAACGATAG
ACAATAACTCCCCCCCGAACACAGCTTACAACTTTCATCGTACTGTGCTCTCCAAAGAGCAACTCTTCTCAA
AATCTCAAAAGGTGCTGAGTTGGAATCCCATTCATTCTAAGGATTCTTGTGGTTCCGGAGAATCCAGCTACA
GGAGAACCAGGAACAGAGAGCTCTCTCCCTTTTTCCGCCCGACTCTTTGGTCTTAAGAATGCTGGTTTTATT
TTAAGAACGAGTGATTGCCCTTCTCCGACCCTTACTGCCCAACCGGAGAGTGGACAGCTAATGCGTTCCACT
TATTGAACAGGGTCTATGGTCGGTCCGTGACCCCTGGATGCCGAAGGCGTCCTTGGGGCGATCTCGTAGTTC
CTACGGGGTGGAGACGATGGGGTTGGTCCATGGATTTTCCTTCCTTTTGCCACATTTCGCTCAAAGCAAAGG
GTTGAAGGGAGATAGTGCATCAAGCTATTCGCAAGGGCCAACTTGATCCTCTTCCCCAGAGATTCCAGATGG
TGGAACCCTAGGAGAGCCGCCGACTCCAACAATCGTCCATGTACGATCCATACTAGATCTGACCAACTTCCC
ATCCTACCTCCTCTACGTTCTTGACAGCCCATCTTTTTGTCTCAGTAGAGTCTTTCAGTGGCATGTTTCGGT
CCTCTTCCCCATTACTTAGAAAAAGTGAGCCACCGGTTCAGGTACAAGATACTATCATTACCGCCTGGACAA
TTAGACATCCAACCCGTAATCGCAACGACCCAATTGCAAGAGCGGAGCTCTACCAACTGAGCTATATCCCCC
CGAGCCAAGTGGAGTATACATGAAAGAGTCAGATGCTTCTTCTATTCTTTTCCCTGGCGCAGCTGGGCCATC
CTGGACTTGAACCAGAGACCTCGCCCGTGAAGTAAATCATCGCACCTATGATCCAACCAATTGGGAGAGAAT
CAATAGATTCTTTTTCGGGAGCGATTCATCCTTCCCGAACGCAGCATACAACTCTCCGTTGTACTGCGCTCT
TCAAGTGTGCTTGTTCCCCCTTCTCCCTTACCATGGCAAGTCTTTGTGAAATAACTCCGATGGGAAGAAAAA
AGAAGGCGTTAAGAGACCTCCTGGCCCAACCCTAGACACTCTAAGATCCTTTTTCAAACCTGCTCCCATTTC
GAGTCAAGAGATAGATAAATAGACACATCCCATTGCACTGATCGGGCTCGTAGTGACTGAGGGGGTCGAAGA
CCAAGAAGTGAGTTATTTATACCAAGCATTCTTCTTATGGCTAGATCCAATCTCCTGGTCCCTGCGGAAAGG
AAAAAGAATTTCACGTTCTTCCTTTCGGGAAGGGAGAATTAGGGAAATCCTATTGATTGCTGCTTTCTCCAG
ACCTCCGGTAAAAGCATGAAAAAAAGGCTCGAATGGTACGATCCCTCCGTCACCCCAGAATGAAAGGGGCGA
TCTCGTAGTTCTTGGTCTGTGAAGATGCGTTGTTAGGTGCTCCATTTTCCCATTGAGGCCGAACCTAAACCT
GTGCTCGAGAGATAGCTGTCCATACACTGATAAGGGATGTATGGATTCTCGAGAAGAGAGGAGCCGCGGTGG
TCCCCCCCGGACCGCCCGGATCCCACGAGTGAATAGAAAGTTAGATCTACATTGGATCTCACCTGAATCGCC
CCATCTATCCTCCTGAGGAGAAGTTTGGTTTCAAACTCCGATTCGAACAGGAGGAGTACGCCATGCTAATGT
GCCTTGGATGATCCACATCTCCGGGTCAGGCGCTGATGAGCACATTGAACTATCCATGTGGCTGAGAGCCCT
CACAGCCCAGGCACAACGACGCAATTATCAGGGGCGCGCTCTACCACTGAGCTAATAGCCCTTCGTGCGGGC
CTCCCAGTGGGAGGCCTGCTATGCCAAAAGCGAGAGAAACCCCATCCCTCTCTTTCCCTTTTGCGCCCCATG
TCCCTCTCGTGTGGCGGCATGGGGACGTAAAAAGTGGGATCCTACCAACTTGTTCCGACCTAGGATAATAAG
CTCATGAGCTTGGTCTTACTTCACCGTCGAGAAACGAAAGAAGACTTCAATATCCAAGCTTAGCTCAGACGT
AGCTCGCTTCTTTTTGGGTGTGAAGCAGTGTCAAACCAAAATACCCAACAAGCATAAGCATTAGCTCTCCCT
GAAAAGGAGGTGATCCAGCCGCACCTTCCAGTACGGCTACCTTGTTACGACTTCACTCCAGTCACTAGCCCC
GCCTTCGGCATCCCCCTCCTTGCGGTTAAGGTAACGACTTCGGGCATGGCCAGCTCCCGTAGTGTGACGGGC
GGTGTGTACAAGGCCCGGGAACGAATTCACCGCCGTATGGCTGACCGGCGATTACTAGCGATTCCGGCTTCA
TGCAGGCGAGTTGCAGCCTGCAATCCGAACTGAGGACGGGTTTTTGGAGTTAGCTCACCCTCGCGGGATCGC
GACCCTTTGTCCCGCCCATTGTAGCACGTGTGTCGCCCAGGGCATAAGGGGCATGATGACTTGACGTCATCC
TCACCTTCCTCCGGCTTATCACCGGCAGTCTGTTCAGGGTTCCACACTCAATGGTGGCAACTAAACACGAGG
GTTGCGCTCGTTGCGAGACTTAACCCAACACCTTACGGCACGAGCTGACGACAGCCATGCACCACCTGTGTC
CGCGTTCCCGAAGGCACCCCTCTCTTTCAAGAGGATTCGCGGCATGTCAAGCCCTGGTAAGGTTCTTCGCTT
TGCATCGAATTAAACCACATGCTCCACCGCTTGTGCGGGCCCCCGTCAATTCCTTTGAGTTTCATTCTTGCG
AACGTACTCCCCAGGCGGGATACTTAACGCGTTAGCTACAGCACTGCACGGGTCGATACGCGCAGCGCCTAG
TATCCATCGTTTACGGCTAGGACTACTGGGGTATCTAATCCCATTTGCTCCCCTAGCTTTCGTCTCTCAGTG
TCAGTGTCGGCCCAGCAGAGTGCTTTCGCCGTTGGTGTTCTTCCCGATCTCTACGCATTTCACCGCTCCACC
GGAAATTCCCTCTGCCCCTACCGTACTCCAGCTTGGTAGTTTCCACCGCCTGTCCAGGGTTGAGCCCTGGGA
TTTGACGGCGGACTTGAAAAGCCACCTACAGACGCTTTACGCCCAATCATTCCGGATAACGCTTGCATCCTC
TGTCTTACCGCGGCTGCTGGCACAGAGTTAGCCGATGCTTATTCCTCAGATACCGTCATTGCTTCTTCTCTG
AGAAAAGAAGTTCATGACCCGTGGGCCTTCTACCTCCACGCGGCATTGCTCCGTCAGGCTTTCGCCCATTGC
GGAAAATTCCCCACTGCTGCCTCCCGTAGGAGTCTGGGCCGTGTCTCAGTCCCAGTGTGGCTGATCATCCTC
TCGGACCAGCTACTGATCATCGCCTTGGTAAGCTATTGCCTCACCAACTAGCTAATCAGACGCGAGCCCCTC
CTCGGGCGGATTCCTCCTTTTGCTCCTCAGCCTACGGGGTATTAGCAACCGTTTCCAGTTGTTGTTCCCCTC
CCAAGGGCAGGTTCTTACGCGTTACTCACCCGTCCGCCACTGGAAACACCACTTCCCGTCCGACTTGCATGT
GTTAAGCATGCCGCTAGCGTTCATCCTGAGCCAGGATCGAACTCTCCATGAGATTCATAGTTGCATTACTTA
TAGCTTCCTTGTTCGTAGACAAAGCTGATTCGGAATTTCTTTCATTCCAAGCATAACTTGGATCCGTGCGCT
TCATATTAGCCTGGAGTTCGCTCCCAGCAATATAGCCATCCCTACCCTATCACGTCAATCCCACAAGCCTCT
TATCCATTCTCGTTCGATCGCTGCGGGGAGCAAGTCAAAATAGAAAAACTCCTATTGGGTTTAGGGATAATC
AGGCTCGAACTGATGACTTCCACCACGTCAAGGTGACACTCTACCGCTGAGTTATATCCCTTCCCGGCCCCA
TCGAGAAATAGAACTAACTAATCCTAAGGCAAACGGTCGAGAAACTCAACGCCACTATTCCTGAACAACTTG
GAGCCGGGCCTTCTTTTCGCACTATTATGGACAAATTCCTTTTCTTAGGAACACATACAAGAAAAAGAATAA
TGGTAACCCCACCACTAACTACTTCATTTTCATTTATGAATTTCATAGTAATAGAAAATACATGTCCTACCG
AGACAGAATTTGTAACTTGCTGCCCTCTTGCCTAGCAGGCAAAGATTGACCTCTGTGGAAAGACTGATTCAT
TCGGATCGACATGAGGGTCCAACTCCATTGCATTGCCAGAATCCATGTTGTATATTTGAAGCAGTTGACCCC
TTGCTTCGCTCATGGTACAACCCTCTTCCCGCTGAGCCACCTTTCTCCTCGGTCCACAGAGACAAAATGTAG
GACTAGTGCCAACAGTTCATCACGGAGGAAGGGACCCACCGAGCCGAGATCACTAACTAATATAATAGAAAA
GAACTATCTTTTCTGTATACTTTCCCCGATTCCGTTGCTATCGCGGGCCTTACGCAATCGATGGGATCATAT
AGATATCCCTTCAACACAACATAGGTCATCGAAAGGATCTCGGACGACTCACCAAAGCACGAAAGCCAGGAT
CTTTCAGAAAATGGATTCCTATTTGAAAAGTGCATAACCGCATGGATAAGCTCACACTAACCCGTCAATTTT
GGATCCAATTCGAGATTTTCCTTGGGAGGTATCGGGAAGGAATTGGAATGTAATAATATCGATTCATACAGA
AGAAAAGGTTCTCTATTGATTCAAACCAAACGCTGTACCTATGGGATAGAGGAAGAGGAAGAAACCGAAGAT
TTCACATAGTACTTTTTTTTGATCGAAAAATCAATCTGATTTATTTCGTACCCCTCGCTCGATGGGTCAGAT
TTTACAGGATCACCAAACCTTATGGGACTTAAGGAATGATGGAAGGAAATAAAAAGAAAAGAGAGGGAAAGA
AAATCGAAATGAAATAAAGAATAAAAAAAAAATAAGTAGAAAATAGAAGAGCCCAGATTCCAAATGAACAAA
TTCAAACTCGAAAAGGATCTTTCTGATTCTCGAAGAATGGGGGGCAAAGGGATTGATCGAGAAAGATCTCTT
GTTCTTATTAGATTAGAATAGAAGATCGTGATTTGATCCGCATATGTTTGGTAAAAAGAATAATCTTCTTCT
TTGATCCTAAATGGAAAGTGTTCAATTGGAACATGAAAACGTGAATGAATTGGTCTTAGTTACTCTTCGGGG
CAGAGTGGAAGAAGGGAAGAGATTCTCGAACGAAGAAAAGGATCCAATTACTTCGAAAGAATTGAACGAGGA
GCCGTATGAGGGGAAAATCTCATGTACGGTTCTGTAGAGTGACTTGTCTGTCAACTTTTCCACTATCACACC
CAAAAAACCAAACTCTGCCTTACGTAAAGTTGCCAGAGTACGATTAACCTCTGGATTTGAAATCACTGCTTA
TATACCTGGTATTGGCCACAATTTACAAGAACATTCTGTAGTATTAGTAAGAGGAGGAAGGGTTAAGGATTT
ACCCGGTGTAAGATATCACATTGTTCGAGGAACCCTAGATGCTGTCGGAGTAAAGGATCGTCAACAAGGGCG
TTCTAGTGCGTTGTAGATTCTTATCCAAGACTTGTATCATTTGATGATACCATGTGAATCGCTAGAAACATG
CGAAGTGTATGGCTAACCCAATAACGAAAGTTTCGTAAGGGGACTCGAGCAGGCTACCATGAGACAAAAGAT
CTTCTTTCTAAAAGAGATTCAATTCGGAACTATTATATGTCCAAGGTCCAATATTGAAATCATTTCAGATAT
TTTCCCTTACTTTGCCCGTGTCAACAAACAATTCGAAATACCTCGACTTTTTCAGAACAGGTCCGAGTCAAA
TAGCAATGATTCGAAGCACTTCTTTTTACATTACACTATTTCGGAAACCCAAGGACTCAATCGTATGGATAT
GTAAAATACAGGATTTCCAATCCTAGCAGGAAAAGGATACTCAATTTAAAGTGAGTAAACAGAATTCCATAC
TCGATCTCATAGATACATATAGAATTCTGTGGAAAGCCGTATTCGATGAAAGTCGTATGTACGGCTTGGAGG
GAGATCTTTCATATCTTTCAAGATCCACCCTACAATATGGGGTCAAAAAGCCAAAATAAGTGATTCATTTTT
AGCCCTTATAAAAAAAAAACTTATTTTTGAACCTCTTTCACGCTCATGTCACGTCGAGGTACTGCAGAAGAA
AAAACTGCAAAATCCGATCCAATTTATCGTAATCGATTAGTTAACATGTTGGTTAACCGTATTCTGAAACAC
GGAAAAAAATCATTGGCTTATCAAATTATCTATCAAGCCGTGAAAAAGATTCAACAAAAGACGGAAACAAAT
CCACTATCCGTTTTACGTCAAGCAATACGTGGAGTAACTCCCGATATAGCAGTAAAAGCAAGACGTGTAGGC
GGGTCGACTCATCAAGTTCCTATTGAAATAGGATCTACACAAGGAAAAGCACTCGCCATTCGTTGGTTATTA
GGGGCATCCCGAAAACGCCCGGGTCGAAATATGGCTTTCAAATTAAGTTCCGAATTAGTAGATGCTGCCAAA
GGGAGTGGCGATGCCATACGTAAAAAGGAAGAGACTCATAGAATGGCAGAGGCAAATAGAGCTTTTGCACAT
TTTCGTTAATCCATGAACAGGATCTATATAGACACATAGATCCATGGATCCATACATCTCGATCGGAAAAGA
ATCAATCGAAAAAGAAAGAATCGGAATTGATCGATATCTTTCTCGAAACAAACAAAAAGAAAGATGAAACAT
AAATCATGGATCAACTAAACCCTCTCGAGGGCTTGCTTAAGAATAAGAAAGAGGAATCTTATGGAAATATCA
TGGAATAAGGTTTGATCCCATTCATAGGGATTCCGTAAATAAAATATCCAAAAAGTTTGAAACAATTGGGAC
TTTTTCGGAGATTGGATGCAGTTACTAATTTATGATCTGGCATGTACAGAATGAAAACTTCATTCTCGATTC
TACGAGAATTTTTATGAAAGCGTTTCATTTGCTTCTCTTCAATGGAAGTTTCATTTTCCCAGAATGTATCCT
AATTTTTGGCCTAATTCTTCTTCTGATGATCGATTCAACCTCTGATCAAAAAGATAGACCTTGGTTCTATTT
CATCTCTTCAACAAGTTTAGTAATGAGCATAACGGCCCTATTGTTCCGATGGAAAGAAGAACCTATAATTAG
CTTTTCGGGAAATTTCCAAACGAACAATTTCAACGAAATCTTTCAATTTCTTATTTTACTATGTTCAACTCT
ATGTATTCCTCTATCCGTAGAGTACATTGAATGTACAGAAATGGCTATAACAGAGTTTCTGTTATTCGTATT
AACAGCTACTCTAGGAGGAATGTTTTTATGTGGTGCTAACGATTTAATAACTATCTTTGTAGCTCCAGAATG
TTTCAGTTTATGTTCCTACCTATTATCTGGATATACCAAGAGAGATGTACGGTCTAATGAGGCTACTACGAA
ATATTTACTCATGGGCGGGGCAAGCTCTTCTATTCTGGTTCATGGTTTCTCTTGGCTATATGGTTCATCTGG
GGGGGAGATCGAGCTTCAAGAAATAGTGAATGGTCTTATCAATACACAAATGTATAACTCCCCAGGAATTTC
AATTGCACTTATATCCATCACTGTAGGAATTGGGTTCAAGCTTTCCCCAGCCCCTTTTCATCAATGGACTCC
TGACGTATACGAAGGAGTGCGGTTCGCTCAACAAATTCCTACCTCTATATCTATCTCTGAGATGTTTGGATT
TTTAAAAACTCCATAGACATGCAGAAGAGAAATGCTATCCCCACTCGGACCAAGACATAACTTTTACCAAAA
GTTTTTTATGATCTTTTTGTTCAAATAACAATTAAGGTGAAGCAGGGTCAGGAACAACGAATCTCTTTATGA
TAAACAGATCCATTTTGCAAGTTCGTTATTACGGGTAGTTCCTACAAAGGATCGGACTAATGACGTATACAA
TACTTGAATTATCGATGTAGATGCTACATAGTTGGTTCTCATCCTTCAGAGACTACGAGTGTAATAAGGGCA
TCCGTTGACAAAAGGATCACCCTAAGATGATCATCTCATGGCTATTGAGAACGAATCAAATCAGATGGTTCT
ATTTCTCAATCTTTCTGACTTGTGCTCCTACGGAACCAAGGTCGAAAGATTGAAAAAGTCAGTCATTAACAA
CCACTGATGAAGGATTCCTCGAAAAGTTAAGGATTAGTAATCCTTTTTAGAAATCGAATGGATTCGATCTTA
TACATACGCGAGGAAGGTAATCAAAAAAGAAAGAAGAACTCATCTTCTTTCTTTTATCACTTAGGAGCCGTG
CGAGATGAAAGTCTCATGCACGGTTTTGAATGAGAGAAAGAAGTGAGGAATCCTCTTTTCGACTCTGACTCT
CCCACTCCAGTCGTTGCTTTTCTTTCTGTTACTTCGAAAGTAGCTGCTTTAGCTTCAGCCACGCGAATTTTC
GATATTCCTTTTTATTTCTCATCAAACGAATGGCATCTTCTTTTGGAAATCCTAGCTATTCTTAGCATGATA
TTGGGGAATCTCATTGCTATTACTCAAACAAGCATGAAACGTATGCTTGCATATTCGTCCATCGGTCAAATC
GGATATGTAATTATTGGAATAATTGTTGGAGACTCAAATGATGGATATGCAAGCATGATAACTTATATGCTG
TTCTATATCTCCATGAATCTAGGAACTTTTGCTCGCATTGTATCATTTGGTCTACGTACCGGAACTGATAAC
ATTCGAGATTATGCAGGATTATACACGAAAGATCCTTTTTTGGCTCTCTCTTCAGCCCTATGTCTCTTATCC
CTAGGGGGTCTTCCTCCACTAGCAGGGTTTTTCGGAAAACTCCATCTATTCTGGTGTGGATGGCAGGCAGGC
CTATATTTCTTGGTTTCAATAGGACTCCTTACGAGCGTTGTTTCCATCTACTATTATCTAAAAATAATCAAG
TTATTAATGACTGGACGAAACCAAGAAATAACCCCTCACGTGCGAAATTATAGAAGATCCCCCTTAAGATCA
AACAATTCCATCGAATGGAGTATGACTGTATGTGTGATAGCATCTACTATACCAGGAATATCAATGAACCCA
ATTCTTGCAATTGCTCAGGATACCCTCTTTTAGCTTCTAGGCCTATTTCTTAGTTCAAGATCCCTCTTACTA
ACTGGAATAAAAGAATTAGTAGATCTGTTCCGCCCAAAATGGGCTGGGGTTATGAACTTATAATCATGGAAT
CGACTCGATCATCAGATTATAAGTTCATTCCATACCGGACCAGACCGGAATAGGGTTATGTACATTCTTATT
ATGAGAAGGGGTCATTCGAGCGTATGTAAATAGATACTATGTTTCCATATGGATCCCTACATCGTTACATTC
TATTTAGGATTAGGAATAGGCGTAATCGGACCTGCTTTTGACATATCTATCGTTATTTGGGTACCATATTCA
CTTCTTTGGGCTTCTATTGAATCGAGAAATAGGTTTGATTGTACATCTTTTTGATATATAGGGTATCCTACG
GATAATTCAAATCGAAGCAATTTGATGTCTGACTCGGGCCTATATGACATGACCGATCGATAGAAATACCCC
AACACTCCATCCACCTTTGTCCATATATCACACTAGATAGATATCATATTCATGGAATACGATTCACTTTCA
AGATGCCTTGATGGTGAAATGGTAGACACGCGAGACTCAAAATCTCGTGCTAAATAGCGTGGAGGTTCGAGT
CCTCTTCAAGGCATAATATTGAGAATGGTCATTGAATGAGCAATTCAATAACAGATTTCGGATCTAATCAAT
ATTGATATACCGAGTATCTTATCTGTTGATACGAAGTATTCCGGCGATCCCCACGATCCGAGTCCGAGCTGT
TGGAATTGGAACAGGTTCGGCAATTGATAGAAACCTCTAGTAAAATACCCACCAGTACCCGTAACCCAGCGG
ATAAAGTACATTACATAGTACATTTTAGGGATTGGCGACTTACCCATTCAGTGACTTTGGCACTGGACGTTC
CCAAAATGGGTACTATCGGGTCGGGTGAATTAGAGAATAGACAGACGCCTGTTGGCATTCCAGCTTTCCTTC
TCTTTTCAGGGCCTATCCGAAAGAGAATCCAGTACCTCTTGGTCGTGAATAAGACGAACCACCTCCATGGAT
ATCTTTGCTTCGGAACAAAACAATTAGAATTAGGCTCGGTCAACCGGAATATGTATTATCCATATGGGAGAT
CTTCCAATTGAGAAGATCCATCGACCTGAGACGAAGAGAAAGGTCTATCTATTTTCTTTAGTTATTCAGTTA
AACCAATGATTCGTTATTGGAGCAGATAGCAACAATCGTTTCATTGGACATGCGTATTTTTTCTTTTCCGAC
GGATTTCCATGGTTTCATTAATGGAAATTCTTTGATGTAGTGAGTAATAGGCTCTGGTTGTTCACCGTTCAA
GAATTCTTGTTTAGGCAGTTCATATCATCCATACATAGTGTTTTGATCTAAGATTTCAATTCTTCCATGCTT
CAGCAGTAGCATATTGCTCCATGGAGCTAAGGTCCAAAATATGGAATAAACAAGTGTTTCCACGACTCTACC
ACCCGGCCAATTCTGTTCCACTTAATCCCCTTTTCATGGCCACATATCTTTACGGCTAAGGAATGGGAAATC
TTTCCCCTGTTACATGAATCAAATATTTCATTTCATCCGGGAAAAGCCATCTCTTTCTCCACAATGTCTTTG
CCATTTGATCCAATAGCGTTCCGTTAGATAGGAAGAGATTTGATAAATACTGATAACTCTCGGATGGAGTAT
TAGAACGGAAAGATCCATTAGATAATGAACTATTGGTTCTAAGCCATCTCTGGCGATGAATCAACAATTCGA
AGTGCTTTTCTTGCGTATTCTTGATGAACCAGTGTCTAGATATAGATGTAGAAGAATTTGTTTGGGAAGTAA
TAAGCCCCTTTGACATCTCTTCATCTGCAAAGAATTCTCGACGCGAAAACACAGAGACAAAGGGCTGATCTT
TGAATAGGAAAAAGAATGGATCTGCAGGGTCCCAAATGAATTGGCTTATTCGAAAAAAGCCTTGTTCTTTGG
ACGATCTATCTCGTGTCTGGTACTGCATGGTTCCACTCTGCAAGAACTCCGAATCATTCTCTTGAAGCTCAT
CCTTTTTATGATAAATGATCCGCTTGCCCCGAAATGACCCGGCCCAATAGGGAAATCCCAATTCAGTGGACC
TTTCGATACAATCAAATAGATTGCCACAAGGGCGCCATATTCTAGGAGCCCAAACTATGTGATTGAATAAAT
CCTCCTCTATCTGTTGCGGGTCGAGGGCCCCTTCCCCTTCTTCAAACTCCGATTCGTATTTTTCATAGAAAA
ATCTCTGATCAACGATAGAAAAAGATCCATTTTGCATCATATCTAACGGATTCCTTGGTTCGGACCGAAGAA
GTAATGTCACTCGATTATTATCAAACTGACTGCAATCCTTTTCTGTCCGTGAGGATCCCGCCAGAGCGCCTT
CTACTTCTAATAGGCCACGAACTAGATCAGAAGCATTCTCAACGAATCCATAAGAAGTGATCCTATTTTTTT
CACCGGATCCGGGTCCGGGTGAAGACCAAAGATCTTGAGCGACCAATCCGGCAGAACAACTCAAAAGATAAA
GAAGTATCGTTAATTTCTTCATGCTCGTTCCAAGTTTGAAGTACCATTTGTACAAATAGGAATCTCCTTCCT
TACACGATTTCTTCTTCATATAGATAGATATAGGATCTATGGGGCAATTACTTAGAAGTACATTTTGTGCAA
CAGCCCTTCCTATCTGATAGAAAAAGAACCCATGATCCTGAACCGATCTTACCTGGGATCGCAAATCCCAAG
TTTGTCTATGAAGAGCGGATCTAATTGTATTAGTTTCTATAATTGATTTCTTCTGTGTAATACTAATTGATA
GGGCCTCATTGATAAGTGCTACAAGATCTCGTGCATTAGAACCCATGGTTATGGACCCGAATCCGTTAGTAT
GGAACATTTTCTTTTCCAAGTGAAATCCCCTAGTATATGAAAGAATGAAAAAGTGCTTTCGTTGTTGTGGAA
TAAGAAGCCTTCGTATCTTAATGCATGTATTTAATTTATTCGGAGCTATTAGAGCGGGATCCACTTTTTGGG
GAATATGAGTCGAAGCAATAACAAGAATATTTCTAGTGGAACATCTTTCACAATCCCTGGAGAGATAGTTCT
CTAATAGACCGAGGGATAAGTAATTCGACTCATTCACATACAGATCATGAATGTTTGGAATCCATATTATGC
AAGGAGACATTGCTTTTGCTAATTCGAATTGAAGGGTGATATCAAATCGGTCTATTTTCGGCGTCATATACA
TAGTTAGCACATTCGTCATAGTTAGCAGCTCCGTATCAAGGTCATCATCAATATCGTCACTATCATCAATAT
GGATATCGTCACTATCATCAATATCGATATCATCAATAAGATACTCTTTAGGCTTGTCATCCAGGAACTTGT
TCGGAAATACCGTAATGAAAGGAACATAGGAGTTTGCCGCTAGGTTTTTGACCAAACAGGATCGTCCAGTTC
CTATAGAACCTATCACTAAAATACCCCTAGAAGGGGATAGGGCTAAGCAGAGCGAAAAGGGTTTTCCATGAG
ATGGGAAATGAAAACTATTAGCCCCACACGAGGTTTGTGAATAAGTGATTGTCTGATAATGAGCAAGGAATA
TCCGTCTTTCTGCTAAACAGAATCTATTGAACTCATAATTCATTAGATACTTTTTCTGAATGTCAACTAAGT
ATCGTAAGTAAATTGATCCCGGTTGTTCAATCATTTGATAACCCGAGTCATTCTTTGATAAAGGATCACTAT
GAGTCAGACTCAATAGAATTTGATCAATCCTTTTTTCTGTCATTAAGGTGGAGAACTGAACCAAGAATTCTC
TTTCTTCATCATCAATCGAATCACTGTTCGCGACCCAGGATTCCATTTTATCATCAATCCAATCACCGTTCA
CATTTTTTCTTTTTCTTATCAATGAATAGATCTCTTTACTTGTACGACTTAGATGTCTCGTATTTCTCGAAA
AAGTGATTCGATTGATGGAATTTGGTATGATACTTATGAGATCGATGAGATTTATATTCAAATATTTCTTCT
TAGAACATATTGATTTGACCCCATAAGTGGGACCACCACCCAATAGCATGTTGCCACCAAAAGCGGAACCCC
GTATCTCTTCCAGAGAATCTCCTAATTGTTCCAGAGCAACTAGAAAGAGATTCTTTAACCAAAAAGAATTCA
GTTCAGATGTAGGATACCTATCCAGAAGTTTTCGCAACTCAATCATGTATGATGGAATCATCAAAGATTTTA
TCTTTTCTAACTCTGTCTGTAACTCACTAGAGGCTCGGGAAAAAAAGAGAAGATGGATACGAACGAGATATC
CAGCAACAAGAAGAAGGAAAAGGATTGAATAGAGGAACTCCCAAGCATTTCTTGATCTCAGATGTGCCCATA
TCAATGGAACGGGTGACTCATTATTTCGATGAATCATTTCTTCGGACAGAAGAAGATTCTGTAAACACTTAT
TCGAAATCTCACTTATCAGAGTCCATTGTGGAAGAATCCTCTGAGGAATTGGCCATGATATATCTGATCCAT
ACATAATATCATGAAAAATGGATACAAATTTTTGACTGCTACTTAGTATTGGCAATGGGTCTGAAAAAGTAT
CTACAAGGGCGAAATTTAGATATTTGCACCCTGTCGAAGTAAGGAACCATGGCATATATGTTTGGAACAGAT
TCCATTTTGAGAGATTTGAAAAAGCACTATCTCGTTGAAAGGTTCCATACATCTGCCCTTTCTCAACGTATT
TCTTTAGACAAAGACTCCGTTTTTTCCTCTTTCCGGATGGTAAATATTTCTCAGAACATGGAGTGTGAATCA
AACCCATGTTTGAATTGAAACTAAGATACTGATGCAAGTTCTTCCCTTCTGAATCAGATAGATTCATATCTG
AAAGAGGCCGACAATAAGTTCTTTCAAAATTGACTATTCGTTCCTCTCTTAGAAATGTTGCAGAAATGTCTG
CGATCGAGTAAATAGCTCTACGAACGACCGGATCGGATCGAATTGGAAAATGGAAAGATTTGTACAAGTTAT
ACGTTTCATCACCACTTTGTAGAAAATCGTTAGGTATGAATATATCAGATACCTGTGACTCGATTGGTGAAA
TAGTCTCTCTCTCCAAAAAAATATGTTTTTTTTTACCGACGCACAAAGAAAATATTTTGTTGCGAATGAACA
AGATATTGAGGAATTGTCCATATGTAAGATCATCATTATGGATACGGGTCTTTTCCACAGAAAAAGGGAATC
TTTTGTTACAATAGAACCAGAAGTGATGTGGATCATTCAAGAATCGAAGTCGATTTGCTTTATAAAAAGAAG
ATATCAATGAACTTCTATGAAATGGTTTCACGGGATTCAGCCAATTGTCTCGATCGTGGGATATCATTGAGA
AATAGGAATCCGTGTTATCAAAGAATTTTCCGCAATTATTTCTAGTATGGAATGAGTCAATCATCCACTTTG
GTATCTTTTTGAACAAAAATGGTAATATTGTTCCTCCATTGATCAAGAATTTCGGTCTTTGGGAAGTATCAC
GATCATCCAATAAGAAGGGTTTCAATTTATTCAAATGAACGATTTGAACACCTATTGATTCTAACAACTGAT
TGCAGGGTTGATCATTCGGACTTTTCAATTCATAGATGTGGATCTCGGACCTATGAATGGGGGTATTCCCGA
TACTCACAAAGAAAAAGGGAAGTGATTTGGACAAAAAGGGAAGTGACTTGGACAAAAAGAGAAGTGACTTGG
ACAAAAAGAAACGAAGTGACTTAGACAAATCTTGTTTGTCGATAGCCTCGGACCAATCAATCGAATATTGAC
TCATACGTAATCGATCGAACACTACTTGAAAACGGTTCTTCTGTTCAGAAACGAAATGTTCCAAATGTTCCT
GTAAATTCTTGCTCCCATTGGACCATTTGTATCTATATGCATCAGGATCCCGATTCATGGATCTCTCGGTTC
GAGAAATAAGAGGATCAAACCATTTCTTCTGAGTCTCTTTCAAATTCAATAAATGTTGGTTGATCGTATATT
TCATTATAGTTATATGATTCAGAGTATCATTTCCTATTTGATCCCTTTGAATTCCATATTCGAAGTTGCGAT
TGGATCTATTCATTAAAAAGAATCGATTCGATACATTTCTTATGTACCCATAGATGCTATATTGGATTTGAA
TCAGATTTCGGATCAATCTATATTGATTGACTGCCTCCATGATGTTGTTGCTAGCAAATACCGCTGTTTTTA
GTTTTGGATCTTCCAAATCATTCCCGCAGTGGATCCGGACCAATTTTTTTCTGATCCTTCGATAAAAAGATT
CATTCTCCTCATAAAAAAGAGGAGGTAGAACCAATAAAGATTTCTTTTTCGATTCATCTCTGGAGTTGAATA
CCTCATTCAAGAATTTTTTTTGATCCAACCCGTAGGAATCAATAGAAAAGGCAAATCCCCTATGATACACCA
GATCCGGCTCGGTTATTGATAGAGTGAATAGATCTGCCATTTCTTGAAATCTCTCTTCTGATTCAAAATCGT
GGTGTAACGTGTATCCCCCTTTGTTCCGGTTATGGAATAGATGAAATAAATCCAAAAATCGATTTTTTTTCA
AGAATGAAATCTTATTGGAACTGTCCATATCTGGTTCATCCTTCGGAACCATATCACATCCCGGATCTGATG
AAATAGGATGAATTGAGACGGTATTTTGTAAATACGTAATTATCTTGAATATATCAACCATTTCTTTATTTT
CCGATCGCCTGGAAGGGACAAAAGAAACATCTTGTTTTTTCTTCAAAAATTTCTGATCTCTAGTGGACCTCT
CAGTAGGATTCGAACCCAGATGAAGTTCTGACCATCTGTCAGAGAAAAAAGAACGAATTGATCTTGTAGGAT
TCCCAAGAAATTCTTCGATTTCTTTCGGAAGCAGATGATTATTCATCTGCTTCTCACGTTTCGTGAATAGCC
GGGACATTGAGGAAGATCCAAAAAGGCATTTCGGGAATCGATCTGATTCTATCTCTGTTCGTTCCGTTTGAA
GAAAGGAAGGATCCAAAAGAATCGATCTTTCTTTTAGTTGCTGAATCTCTGTTTGATCGATCAATGTGTGAT
ATTCTGAATCCTCATTTCTAATGGAATCGAAATGATCTCTGGATTGATCAGAGGATCCTTTCGATTGGCTAG
AATCCGTTACTTGAACGAAAATAGATCTTGTGGAATCATATTGAATATTTGACAATACATTCCGTACCCTGC
TAAAAAACCAATCCTTGTTTACCAACCACACATTGTCTAACCAAATCCAATTCTCTCTCGATACGTTCCTCA
AAAAATCCGATTCGTGCTGATTCTTCCCCCAACTAACGAAGAGATCTTGGCGGAATTGCCACATATGAAATT
GAGCACAATTTTGCAAAGAAATACCCCACTTGTTTCTCGAGAAGAGATGGGAAACGTGCTCAATATCATTTG
ATTGAATAGTTGCCTCAGCTCCTTGTTGTTTGAAGAAACCCTCCCCTTCAATTGGTCTTTTTTCACGAAAAG
CAGACATGAGATAACAAATCAAGTCTTTCCCTAAGATTTCGAATAGCTGTCCCGAATTCAAGTTGATTATGT
TTCGCTTCTTCCTCGGAGAAAGACGATCAAACAATTCCCAATCATGGTCCTTGCGGATCGGATCATCCGTAT
AGGATAAAAAAAGAAACTCCAGATATTTGCTATCTTTCTCTTTGAATGAGATCTCAATTCCAGCTACGGTTT
CATTAGCTATCTTACAACTAGAATCCCTCTTTTTTCCGATCCGGTTCCTCCACCACTGCGAACCCCGGTTCG
ATTCAGGCATGATACACTTTTTATTTATTGGGAGAACCCAAGTACTCTCTTGCGGATCCATGAAACAACTCT
CAGAAATCTTTTTCTCTTTTGGAAGATACAGGAGCGAAACAATCAATCTATTGATATTGGAAGACCAAAAAG
ATTCTTCCAATGTCTCATTTCTGGGTCCAATGGAATTCATAGGTATAGGAAGAAGCTCCATCAAATAGAGAT
TTTTTCTTTCGACCATCTTTCGATTGGTAATACGAGATATAAGGACCACTACTACAAGCAGTACTACACCTT
TGATCGTGAAATATCGATTGCTTGTTGAACCCTGTGAATCACGTGAAAGTAGGATACTCCAAATTCGGGGGT
CAGAGAGTTTCATAAAACGTTCTTGGTGGAAAAAAATGTGAGTGAAAGATCCCACTGAATCGAATTTGATCC
ATGAATCTAAGAAATAGTGAGAATTCTTGATCTCACTCAATATCTCTCTCAATTCGAAGATCCAGGATTTGA
ATTGATATCGTTTCATTGATTCCTCCTAAAGATTTTCATTGATTCCTCCTAAAGATTTCATTTCAATTGGAA
TTTGGTTATTCACGATGTACAATGAGCCCTGTTAAGCATCCATGGCTGAATGGTTAAAGCGCCCAACTCATA
ATTGGCAAATTCGTAGGTTCAATTCCTGCTGGATGCACGCCAATGGGAACGTTCAATAAGTCTATTGGAATT
GGCTCTGTATCAATGGAATCTCATCATCCATACATAACGAATTGGTATGGTATATTCATACCATAACATATG
AACAGTAAGAACTAGAATTCTTATCGATACTGGAACTCATAGGGAAGAAAATGGAGTTATGGATGGAATCAA
ATATGCAGTATTTACAGAAAAAAGTATTCGGTTATTGGGGAACAATCAATATACTTCTAATGTCGAATCAGG
ATCAACTAGGACAGAAATAAAGCATTGGGTCGAACTCTTCTTTGGTGTCAAGGTAATAGCTATGAATAGTCA
TCGACTCCCAGGAAAGGGTAGAAGAATAGGACCTATTATGGGACATACAATGCATTACAGACGTATGATCAT
TACGCTTCAACCGGGTTATTCTATTCCACCTCTTATAGAGAAAAGAACTTAAAGCAAAATACTTAATAACAC
GGCGATACATTTATACAAAACTTCTACCCCGAGCACACGTAATAGAGCCATAGACAGTCAAATGAAATCCAA
TCCACGAAATAATTTGATCTGTGGACAGCATCATTGTGGTAAAGGTCGTAATGCCAGAGGAATCATTACCGC
AAGACATAGAGGGGGAGGTCATAAGCGTCTATACCGTAAAATCGATTTTCGACGGAATGAAAAAGACATATC
TGGTAGAATCGTAACCATAGAATATGACCCTAATCGAAATGCATACATTTGTCTCATACATTATGGGGATGG
CGAGAAAAGATATATTTTACACCCCAGAGGGGCTATAATTGGAGATACCATTATTTCTGGTACAGAAGTCCC
TATATCAATGGGAAATGCCCTACCTTTGAGTGCGGTTTGAACTATTGATTTACGTAATTGGAAGTAACCAAT
TAGGTTTACGATGAAACCTAGAAATCAATCACTGATCCAATTTGAGTACCTCTATGGGATAGACCTCAACAG
AAAACTATTGAGTAACGGCAGCAAGTGATTGAGTTCAGTAGTTCCTCATAGAAAATTATTGACTCTAGAGAT
ATGGTAATATGGAGAAGACAAAATTGTTTGAAGCACGCACAGAACCGGAAGCGCCCCTTGTTTCAAAGAGAG
GAGGACGGGTTATTCACATTTAATTTGATGGTCAGAGGCGAATTGAAAGCTAAGCAGTGGTAATTATAAAGA
TCCCCCCGGGGAAAAATAGAGATGTCTCCTACGTTACCCGTAATATGTGGAAGTATCGACGTAATTTCATAG
AGTCATTCGGTCTGAATGCTACATGAAGAACATAAGCCAGATGATGGAACGGGGAGACCTAGGATGTAGAAG
ATCATACATGAGTGATTCGGCAGATTTGGATTCCTATATATCCACTCATGTGGTACTTCATCATACGATTCA
TATAAGATAAAGATCCATCTGTCTAGATATCATCATATACATCTAGAAAGCCGTATGCTTTGGAAGAAGCTT
GTACAGTTTGGGAAGGGGTTTTTAAAAGAAGAATCTACTTCAACCGATATGCCCTTAGGCACGGCCATACAT
AACATAGAAATCACGCTTGGAAAGGGTGGACAATTAGCTAGAGCGGCGGGCGCTGTAGCGAAACTGATCGCA
AAAGAGGGTAAATCAGCCACATTAAGATTACCATCCGGGGAGGTCCGTTTGATATCCAAAAACTGCTTAGCA
ACAGTCGGACAAGTGGGTAATGTTGGGGTGAATCAACAAAGTTTGGGTAGAGCCGGATCGAAGTGTTGGATA
GGTAAGCGTCCTGTAGTAAGAGGAGTAGTTATGAACCCTGTAGACCATCCCCATGGAGGTGGGGAAGGGAAA
GCCCCAATTGGTAGAAAAAAACCCACAACTCCTTGGGGTTATCCTGCGCTTGGAAGAAGAAGTCGGAAAAGG
AAAAAATATAGTGATAGTTTTATTCTTCGTCGCCGTAAATAGGAATATTGAAAATAGAATTTTTTGAATTTG
AAATAATGTGATGGGCGAACGACGGGAATTGAACCCGCGCGTGGTGGATTCACAATCCACTGCCTTGATCCA
CTTGGCTACATCCGCCCCTTATCTAGCTAAAGGATTTTCTCTTTTTTCCATTCATCATTATTGTATTTATTC
TTACCTTCATACTTAGATCGAGATATTCTATTGGACATAGAATGCCAATCTTTAAAATGTAAAAAAAGGAGT
AATCAGCTGTGGCACGTTCACTAAAAAAAAACCCTTTTGTAGCTAATCATTTATCAAGAAAAATTGAAAAAC
TCAACATGAGGGAGGAGAAAGAAATAATAGTAACTTGGTCTCGGGCATCTACCATTATACCCAAAATGATTG
GCCATACAATCGCTATTCATAATGGAAAGGAACATTTACCTATCTATATAACAGATCGTATGGTAGGTCACA
AATTGGGAGAATTCGCGCCGACTCTGACTTTCGCGAGACATGCGAGAAACGATAATAAATCTCGTCGTTAAT
TTGGAAAAAAAAATAGATACTTATCATTCATTGGCGGGAGATAACCTTATGATAAAGAAAAAGAACTCAAAT
TCGA
