# Supplementary material for: Gene Loss, Pseudogenization in Plastomes of Genus Allium (Amaryllidaceae), and Putative Selection for Adaptation to Environmental Conditions
Source: Front Genet. 2021 Jul 8;12:674783. doi: 10.3389/fgene.2021.674783 (PMC8296844; doi:10.3389/fgene.2021.674783)
Supplement: Supplementary file 4 [file Data_Sheet_4.FASTA]

>Allium_zebdanense-a1-v7
GAGCTATACCCAATAGATATAGATATTAGGTACAGCTCCTTCGTTCGACAATTCTTAATACATTAAGACGAA
AGTCTTATCCATTTGTAGATGGAACTTCTACAGCAGCCAGGTCTAGAGGGAAGTTATGAGCATTACGTTCAT
GCATTACTTCCATACCAAGGTTAGCACGATTGATGATATCAGCCCAAGTGTTAATAACACGACCTTGGCTAT
CAACTACAGATTGGTTAAAATTGAAACCATTTAGGTTGAAAGCCATAGTACTAATACCTAAAGCAGTGAACC
AGATACCTACTACAGGCCAAGCAGCCAAGAAGAAATGTAGGGAACGGGAATTGTTGAAACTAGCATATTGGA
AGATCAATCGGCCAAAATAACCATGAGCAGCAACGATATTATAAGTTTCTTCCTCTTGACCGAATCTGTAAC
CTTCATTAGCAGACTCATTTTCAGTAGTTTCCCTGATTAAACTAGAGGTTACCAAGGAACCATGCATAGCAC
TAAATAGGGAGCCGCCGAATACACCAGCTACGCCTAACATGTGAAATGGATGCATAAGGATGTTGTGCTCTG
CCTGGAATACAATCATAAAATTGAAAGTACCAGAAATCCCTAAAGGCATACCATCAGAGAAACTTCCTTGAC
CAATAGGATAGATCAAGAAAACAGCAGTAGCAGCTGCAACAGGAGCTGAATATGCAACAGCAATCCAAGGAC
GCATACCCAGACGAAAACTAAGTTCCCATTCACGACCCATGTAACAAGCTACACCAAGTAAGAAGTGTAGAA
CAATTAGCTCATAAGGACCGCCATTGTATAACCACTCATCAACAGATGCTGCTTCCCATATCGGGTAAAAAT
GCAAACCTATAGCTGCGGAAGTAGGAATAATGGCACCAGAGATAATATTGTTTCCATAAAGTAAAGACCCAG
AAACAGGTTCACGAATACCATCAATATCTACTGGAGGAGCAGCAATGAAGGCGATAATAAATACAGAAGTTG
CGGTCAATAAAGTAGGGATCATCAAAACACCGAACCATCCGATGTAAAGACGGTTTTCAGTGCTGGTTATCC
AGTTACAGAAGCGACCCCACAGGCTTGTACTTTCGCGTCTCTCTAAAATTGCAGTCATGGTAAAATCTTGGT
TTATTCAATTTTCAAGGACTCCCAAGCACACGTACTAACTATAATATAAATAAGATAGATAATAAAAGGCTT
GTTATTTAACAGTATAACATGACTTATATAACAATGTCAACCAATCCCAACTGACCAATCTCAACTGATATA
TATTAAATGCAATATAAAAACTTTGAAATAAAAATGGATGAAAATCAATAAAGAAAGCTTTCTTTTAAAATT
TTCTGTATGGGTTGCCCGGGACTCGAACCCGGAACTAGTCGGATGAAGTAGATCTTTTTTTCTTATTGCGAT
AGAGGAAAAAGACCCCTCCCCAAATCGTGCTTGCATTTTTCATTGCACACGACTTTCCCTATGTATACAGAT
AAAAAACATACATATCAAGAAGGAAGTATAACAATTTTGAATATTCAAGGGACTACATGAGCATTTCAGAAA
TTCATGAATTTTTTTTTGTTTTCTTTTTTGATTCTTTTTAAAAATATTATATTTCAAATATAATATTATTAA
AAATATAAAGAATAATTAGTGAAAATTAAAGGGTATCATGACCAATCATGAATAATTCACTAAATCATTTAT
ATAGATAATATCCAAATACCAAATACGTTCTCTCTTTGATCCATGTAAAGTAAAGGGAATTAGTTTTGGGAA
GACCAAAGAAAGAATCTGTTCTTCTTCCGTAAAGAATTCTTCTAATAAGCCCGAACCTAATCTACGCAAAAA
AATGCGTACTGTACTTTTATGTTTACGAGCCAAAGTTCTAGCACACGAAAGCCGAAGTATATACTTTATTCG
ATACAAACCTTGTTTTTTTGAGGATCCACAGTAATAATGAGAAAGATTTCTACATATTCGACCAAACCTACC
GAGAATATCAGAATCTGATAAATCGGCCCAGATTGGCTTACTAATAGGATGGCCCGATATGGTACAAATTTT
AGCTTTAGATAAGGATCCAATAAGAAGAATAACTGGGATTATGGTATCAAATTTCTTAGTAATGGTATCTAT
TAGATACGAATTTTCTAACATTTTATTCCTTATAGCCAAAGAATTTTTTAGTAAACTTGCAAGATAACCCAA
AAAATAGAAAAAATAGTTTGATAATTGATTTATATAGATCCTATATGGTTGAGACCAAAAGTTTAAATAATA
TTGCCAAAAATTAACAAAATGATATTTCCATTTCTTCATCAGAAAATGAGTCCCCTTTGAAGCAAGAATTGC
TTTTCCTTGATATCGAACATAATGCACAAAAGGGTCTTTGAAGAACCACAGAGTTCTATGAAAATAGTTACA
ACATACTACTAAAAAATGTTCGATTTGAAGATGTTCTATTTTTCCATAGAAATTTATTCGCTCAATAAAAGT
TCTAAAAGAAGTTAATCGTAAATAAGAAGATTGTTTACGAATAAACACTAATAAAATTTCGCACTCCAATAC
ATAAGAATTGTATAGGAACCAAAAGAATCTTTTATTTTCTTTCGAAAAAACATAAATAGATTTCTTCTGAGT
AATGGGGAGATTATTCCAATTATGGTATTCGTGAAGAAAGAATTGCAATAAGTGTAAAAAGGGAACATCTTG
GATCCAGCACTGAAGGATTTGAACCAGGATTTCCATATGGATAGGATGAGGTATTAGTATATCTAAAACATA
ATTTAAATGCAATAATTTGTCCTCTAAAAAAGGAAAAATTGAATGAATTGATCGTAAATTATGATATTTGGG
TATTTCTTTTTTTTCTAAATAAGATACTAATCGCAAGGAAAATGGAATTTCCACAATAATTGAAAAACTTTC
TGATATAATTTGAGAATAAAAACGAGAATAAAAAAAAATTTTGTGGGTGTGCCCAACAAATAAATTTTGGTT
AGAATAATTAACCAAAGAAATCAAAGAATTTTTTTGATAGATTCGAGTAATTAAACGTTTTACAAGTGATAA
ACTAGATTTATTATCATAACCAAAAACTTCTACGGGTTCATAAAAAATCAAACCATTTAAACCATGATCATG
AGCAAATGCATAAATATACTCCTGAAAGAGTAACGGATATAGGAAATATTGTTGCCAAGATCTACCTTTTTC
TAAATATCCTTGTAATTCTTCCATTGACTTCAATTTCTACTTGAACCAGAAACAATAGGTATTTCTTGTATT
ATCAAATTTTACATAGTGCAATACGGTCAGAACAGAGTATGTATCATGTATGAAAAAAAATATATACCCCGG
AAATACAGAATCCAATCAACAGATCTTTTTCCTATCCCCTTCTATCCAATGGGCCAATGGTTTTATCTTCGT
TTTATTAAAATATCAGAGGATAAAAAATCTTTTATTTTTGCAACCCGATCGCTCTTTTGACTTTGGAATTTT
TTTTGTCAGTATACTGTTTCTTCTACACATTAGTTTCCAATCCATAATAGAAAATAGTTAGGATTTTTTTGG
ATTCTAAAAAAAAAATAAAAGGTCCATTCACAGGAGACCCCTTCCCCACATCAGGCACTAAGTTATTTTTAA
CGTTTAATTAGATCGGGAAATTATTCAAATTAAGAATAGAAGCTCGTTGCTTTTTTTTTTACCAGAATTAGA
GCCATAGAGCTCTATCCATTTATTCACTAGACCAAACTCTAACTGTGAATTTCTTAAAAGAAAAAAACAAGT
AAAGAATATAATGAGAAATTCACAAAATAAAAATGGAATTGCATTTTTTCTTATTATTTTATTACGACATGC
GGTTTTTTCCATCCATTACCTTTCAGGATCAGTCGTGGTCTTATAGACTCTACCAAAAGTCTGGACGAATTC
GTTACTTCATCCAAATGTGTAAAAAACCAGAATCGCACTTAAAAGCCGAGTACTCTACCATTGAGTTAGCAA
CCCAGATAAATACGTATATACAAGCGGAAAAATGGAATTAAACTATACAACTACAATTAAACTATACAACTA
CGTAAAACCATTAAATTTTGAATTAAAAATAAATAGAAAGGAAAGATTGGATGATCAATTAAACAAAATAGC
AAAGTAGATCGAATTAAATTAAAGGCGGATAAAAAAAAATGTAAATTTTTACATTTATACCTCCCCTCTTTT
TTTATAAAATAGAAAAATTTTGCATTTTCGTTAAAAAAAAGATATCTTGTATAACAAAAGGAAAAACCCATA
AGATCGGAATAAACAGATCTATTAATCTACGATCGAATTATATTTGTTCGACACACCATTGTCAATATGAAT
AAATTGTTTAGAAAAAAATGAAATAAAAAAAAATTACACAAAATAAGGATTTGTGTTGGATTGGCACAACAA
GAAATATGGTAAATATAAAACATAATTATAGAACAAGACAAAGAGCAAATTGTGAGTAAATAATGACCTCAC
AAATGTATACTAGTTACCTTTCTTTTTTATAAATTTTTATTTATGAAGCTTTTTCTTTTAAAAATTCTGCTT
TTCTTAAAATATCATGAACAGTTCTTGTAGGTTGAGCACCTTTTTCAAGGAAATAACGAATAGCAGGAACGT
TTAAACAAGTCTGATTTTGTATTGGATCATAAAACCCCACCTTTCGAAGATCTCTTCCTTCTCGTCGGGATC
GAACATCAATTGCAACGATTTGATAGATCGCTCATTGGGATAGATATAGATAAATAACCCCCCCTAGAAACG
TATAAGAGGTTTTCTCCTCATACGGCTCGAGAAAATGATTCTAATATTTCTGTATATAATGTAAAATAAAAT
ATATTCAAATTAAAAAATTTATGAATTAGAATATGATTTAAGTTTTTTTGTTCTTACTTACATAAAAAAAAT
AAATATCATCCATACTCATAACTCAAGTTGGGTAATTCTGAAAAAGTCCGAAGGTAAATCCTTAGGCATTTC
TTGAGTCGTCTCTAATCTCTTTTGTTTGTTTTGTCTCGAACCTTTTTTTAGTCCCCATCATTATACTAAAAA
TAAAATATTGAGACAATTGAAAATAGTGTTTCCTTGTTCCGGAATTCTTTCTCTTTGCTTTTTAAAATCATT
AGGTTTAGACATTACTTCGGTGATCCTTACCCCCCCTTTTTTCAAAATGGCAGCAACATACCTTTTGTTTTT
TGTTATTTCTTTCTATGGAAGATAATATGAACGATTTATTCCTTTGTAATGTAATATAAAAAATTTGATTTA
TTTCATTTCAAACTTGTTAGGATTTAAATCCTTCAATTTTAAATTTTAATTTGTATATTGAGGATATACTTA
CAAAGTAGTCTAATTTATTAATTGTTACTAACCCTAGATTCGCCCCCCCCGGTAAATGAATCCATACGTTTT
GCTCGAGCTCCATCATGTACTATTCTGTTCCTATTTACCAACCCAATAAAAATTAGGTTCCTAACAGGAACA
GAACAAACTATGTCGATTCAAGAGCATCTTCATTCCTATAGAAAATGGCGGATGTAAGAATCCACAGTGAAT
TATGTCCTTCAAGTCGCACGTTGCTTTCTACCACATCGTTTTAAACGAAGTTTTACCATAACATTCCTCTAA
TTTTTAATTTTATTTTGAACCGGTATGGAATTGATTCAATATGGAATCATGAATAGTCATTGGCTCAATGGT
ACATAATATTTTTTATGTATGTATCTATGGAGAGGTGAATAATTATCTGGGAAAAGTCTTATATTATAAAGG
ATTTAAGTTATTTCGCCCCTCTATCCTATGGGGTGAAAGAAATTTCTAAAAAAAAAAAGAAAAATAAATGGA
TTTACTTAAATCTAATTAAAATCTTCAACAATCATTCGGAATGTTAAATTATGAAAATGAAACAATTCTTCT
CGAATCGAACAAATAAACTCGAAATCTCAAAAGAATGGTCCTATAGGTTTTTCCGGAATAAAATAAGTTATT
AAAAAAATATAAACTATTCCAATCACTCGAAAAAATCAAAAGTTCCCCTCTATCTAGAATATGGATTTTAAA
AATTTCTTCGAGTACTCAAAAAAAAGAGTTTTTGTTTTCATGAGTATGAAATAGAAAAGGTCTCGTGTAAGG
TATAAAGAAAAATGGAATTCGGTATTCTTTCAAATGAAAAACAAAATTAGAATCAAGAATCTAATCTTTTCG
TATGCATCATATACAACAAAAATGGGTTACCGGGGGTAATCATGTATATTTAAAGAATTACAGACCCTTTTG
ACTTAATCAAAGAACTGCTGTTTTTGTTTTACTTCAGGTTCAATTTTCGCCAATTACATAAAGTAAAGCAAA
TGGAATATAAGAATTTCCATCTATTTAATAGATACATTACGTTAATTTCCAATTATTCATTTGAATAAGATA
AAAAGGGGGGATCCGGAGCAATTTGGTTTTACTTTTTTTACGGGTTTAGAAGTTTTAAGACGAACAAGAAAA
GAAGAAAATTCATACCAAAAACCACGTAATCTTTAGTCTCCATGTTACAGTATGTAAGATACACACTTTTTT
TTAGGCTTTCTTTCCTTGCGTTGGGGAATTGAATAGAAAAGGATATTTTTTTCTATTTTAATTCAGAATTAC
ATAATGCGAGAATTGAAATTTCATGGAACAAAGAGTTTCCCTAAGTAACTTACTTCAATATGACTATTTAAA
TAGTAGTCTATGAGGGGTAATGATATACCCCAAAATTGTTTTGAATTTAGAATTCAATGAAATATTTTTATT
TTGACCTATACACTCAATCGCATTTGTGAGAAACTAAAAGTTTAATTCTTATAGAAAAATCAGAACAAAAGG
TGAGATCGCATTATACGATATCCAAGCTTAAAGATAAATTTCTTAAAGAGAAGAATCTTTCTTTTCTCATAG
AAACACTCTGGGACGGAAGGATTCGAACCTCCGAATAACGGGACCAAAACCCGTTGCCTTACCACTTGGCCA
CGCCCCATTTCTATTTCAAATTTCTCTTCGATACTAATAAACACTAATATTAGTCGTTCGTCAATCCCAACT
CAAATATATATGAAATATAGTACTGCTAGGATTCAACACATAGAAATATAGAAAAAATGATTGATCATTCCA
TAAAATTCAATTAAGATATTGTATGAAACTAAAATTCCTTGTATTCTCATTTGAGAATGAAAGGGAAGATTT
TTGATTTGAGAATGTTTGAGGAACAAAAAGGTTTTTTGACCCGCCTTTTCATTTTTCCCTCATAAAAAGAAC
TCAATCAAAATCTAATTTTCTAATCTACAAGAATGAAATGTTTGTTATGCTTAATATCTTTAGTTTAATCTG
TATCTGTCTTAATTCTACCCTTTATTCGAGTAGTTTTTTATTGGGCAAATTGCCCGAGGCTTATGCCTTTTT
CAATCCTATCATAGATGTTATGCCTGTCATACCTGTACTATTTTTGCTCTTAGCCTTTGTTTGGCAAGCTGC
TGTCAGTTTTCGATAAAATCTTTAATGCTCCAAAAAATTCATGATTTATCCGAAACAAATTTTCTATAAATT
TATAAGATCTTATAAATTTAACATTATGAATCCCCCATTCGAAAATAGAAATTCTTGTATTATATTGAATAA
CCGCGTTTTTACTTTCCAGTAAACAAGGACTTTCTAAAGACCCCACAATACCAAAGAATGTATATGACCAAA
AATTTTTGGTATTTTTGGTAATGAAGGAATCAGAATCTTGCTTTTCTTATTATTATTACATTACAAAAACAA
AAAATTCGTAAAAATTACCCTTTTCAAGAAAAGACTTCACTTCTTTTTTTTTCTTTTTGGTTTATTTTTGGG
GTGTTATGTCAACATAGTGTATGTGATAAAAAATAGGCAATCTATTTCCCTTTAAAAAAAATCTTGGAGATT
GTGTAATGCTTACCCTCAAACTCTTTGTTTACACAGTAGTAATATTTTTTGTTTCTCTCTTCATCTTTGGAT
TCTTATCTAATGATCCGGGCCGCAATCCTGGCCGTGAGGAATAAAAAATAAGATTTTGAAAGTCTGAAGCGA
TCGGGGGAAGCGGAGAGAGAGGGATTCGAACCCTCGGTACAAATAACTCGTACAACGGATTAGCAATCTGCC
GCTTTAGTCCACTCAGCCATCTCTCCCAATTCAAATTAAAAAATTTTTATGTGATGTGATACGCGAAGTAAA
AAAGATTGAAATTGAAAAAGCGCGTTTTTCTTTATTTTTTTTATTCAAATAATATATTCTTTTTTTTCAATA
TTCTTATTATAATGATATAAGTATTATTATTATAAATTATAATATTAATATTAAGAATTAAATAACAGTAAT
ATTCTATATAAATATTTCTATTAAACTAGATAAGAGATCTATTTATTTGATTAGTAATTAAATTTAGATAAT
GTAATAATTCGACAGAGATATCTTATATTCAATAGATATAGAAAAAAACCTTACTTCCTTTATTTTCATTTT
GTTAAGAAAGGTCTATTCCCCCGGCCTGGTTAAGTACTGGCCGGGCTATTACATACTTCTGATGAATCAATC
ATTTCATAGATCAAATGATTTTATTTTTTGTTTTTATTATACCAAATCAAAGATACTTGTTATTGAAGTTAT
TGAAGTAACAATAAAGATAATTTGCATCTCCATTTAAAGTGTAATTTATTAGTATTATTAATATAATACTAA
TAAATATAGTATAGAACCAGAGAATATAGTATAGAAGTATAAAAGAATATACTATAGAATAGGAAAATGCAA
ATGAAAGAATATTAAAATTCTTAAATTTTTATTTTTTATTAATTAGTATTAATTTTATTAATTAGTATTAAG
TAGTATTTTGAATTTTGAGTTTCTCAATTTAGTTAAATTTAACTGGAAAAAACACATACAGATATTAAATAA
TATAATATCCAAAATGAAACACACATATGTTATAACATATATAACATAACTCTTTTATTTCTTCAAGGGACA
TTGAACATTTTAGATCCAATTAATCCGAATTCTAATTCAAAAATCCTTCAGTTGAGGGGAAAGTAAAAAAAA
TGAGGAATTCATTATAGTCCAGCTTCGCTAATTCCTTCAATTTGGGACTGTCAGTAATGACTTATAACAAGA
ACAAGTGAAAAATAAGACTTTTTGCTTTATCTTTATTATAATTTTATTATATATTTATATATTGGGTTATTT
TAATATTTTTAAAAGCTTTATGTACTTCGCCTTCAAGGACCCCCGGTCCGGGGGGATGAAGTGTCAACGCTT
AAGTTTTAATGAGTCTGATGCTATTAAGATAGCATCTCATTCCTTAGTTCGACAAAAGGTATATTCATATAT
AATAATAAATATGAAGCGGGTATAGTTTAGTGGTAAAAGTGTGATTCGTTCAATTAATAACTTAAAAAGTTA
AGGGGTCTTTCGGGTTTTTCATATTCCGATCAAAAAAAACTTTATTTCCTGAAAAGAGTTTAATCCTTTTCC
CCTCAATAGTATATTTGAGGAAAAATAGAAATTTTCACGATTTGTATCCAAAGTTCAATTGAAATTGAATAA
AAGGGTTATAGAGTCGCGGAGCATAATAAAAAAAATTGGATCAAATCTTCCAATTTAAATTAATAAGTAAAG
GATCTATGGATGAAGATAAAAAACATAAGTGCATTTCCAATCGTAACTAGATCTTCAATTTTTGTCTTGTAA
AGGTAAGATTAAAGCCAAATAGCTAGAAAATGGTGGTTTTGGTTTACTAGAACCATCAGCATATTATTTTAG
CCCGGTGGAAACTAAATTTAATTCTTTTCCTCAGGATCCCTCGAGTGGAAATAGGGAACGAAGTAACTAGAT
TAGACGGATTTGGGATAATAGAATCTCCCTACTCTAGAGGGATCATCTAGAAAGCGAGTGGCTTTGGGTTTT
TTTAACAAGAAAAGCTGACATAGATGTTATGGATCTCATTTTTGTTTCTGGGAATACATCAATCTTCCATAA
AGGAGCCGAATGAAACAAAATTTTCATGTTCGGTTTTGAATTAGAGACGTTAAGAATGATAAATTAACGTCG
ACTATAACCCCTAGCCTTCCAAGCTAACGATGCGGGTTCGATTCCCGCTACCCGCCCCATATTCCTTATTCT
ACATGCATCATACATTCGAATATGCATTCTTTATTTTACCGAAAAATTTTTTCATATATTTTTCTCCCAAAA
GAGAAAGAGAGAATGCGAAAGAATAAAATAGGAATGAAAAGCGTCCATTGTCTAATGGATAGGACAGAGGTC
TTCTAAACCTTTGGTATAGGTTCAAATCCTATTGGACGCAATTTTTTTCCATTTATTTTAAAAGTGGTGATA
CAAAGAAACCCCACTTTTTTAATGATTTGAATCAGAAATAATTCGCAAGGAAAATTCTTGTTCTAACAATAG
AATTAGAGTTATAAATTTATGCTTGTTCCTCAAGTAGAAACAGTTCGGTGTGCTCCTGAATAGCTTCCTTTA
AAAAGGTTTCTGCTTCCTCAGTGAATGTCTTGGTAGAAGATACAATTTCTTGAAATTGGGGTTTATTCTTTT
TTAAGTAGGTACGTAACTGAATGAGAAATTTCTTTATCTGTCCAATTTCTAACGAATCAAGATATCCATTTG
ATCCAATATAAATTGTAGCTATCTGTTCTTCCACAGTAAGAGGGTCTGATTGGGATTGTTTAAGCAACTCGC
GTAATCGTTGACCTCTTGCCAATTGATTCTGAGTAGCTTTATCGAGATCAGAAGCGAATTGTGCAAAGGCTT
CTAACTCTGCGAATTGAGCTAATTCCAATTTTAATTTGCCAGCTACTTTTTTCATGGCTTTAATTTGAGCTG
CGGATCCCACTCTGGAAACAGAAATACCTACATTAATAGCAGGTCGGATTCCCGCATTGAATAAATCGGCAG
ATAAGAATATTTGTCCATCTGTAATGGAAATTACATTAGTAGGGATATAAGCCGAAACATCTCCAGCTTGAG
TCTCAACTATTGGTAAAGCAGTCATACTCCCTTCACCTAAACTGGAACTTAATTTAGCAGCTCTTTCCAAAA
GGCGTGAATGCAAATAAAAAACATCTCCCGGATAAGCTTCACGACCTGGCGGTCTTCTTAAAAGAAGAGACA
TTTGGCGATAAGCTTGTGCTTGTTTGGAGAGATCATCATAAATTATTAAAGTATGTCGTTCACGATACATAA
AATATTCAGCCAAAGCCGCACCCGTATAAGGAGCAAGGTATTGTAATGTAGCAGGTGAGTCCGCCGTTTCGG
CTACCACAATAGTATATTCCATTGCCCCTCGTTCCTGTAAATTAGTCACTACCTGAGCCACAGAAGATGCTT
TTTGGCCAATAGCTACATAAACACAAATTACATTTTTTCCTTTTTGATTGAGAATCGTATCTGTGGCTACTG
CTGTTTTGCCGGTCTGTCTGTCCCCAATAATTAATTCTCGCTGGCCACGTCCTATAGGGATCATCGCATCAA
TAGCAATAAGTCCTGTTTGAAGAGGCTCATATACGGAGCGCCTTGAAATAATACCCGGAGCAGGAGATTCAA
TTAATCGAGATTCAGAAGCAGAAATTTCACCTCTCCCATCAATAGGTTTAGCCAGAGCATTTATAACACGAC
CCAAATAAGCCTCGCTTACAGGTATTTGAGCAATTCTTCCTGTTGCTTTTACAGAACTTCCCTCTTGTATCA
TCAAACCATCACCCATTAATACAACACCGACATTATTTGATTCCAAATTGAGAGCAATGCCTATTGTACCCT
CTTCAAATTCTACTAATTCACCTGCCATTACTTCATCAAGACCATGAATACGAGCAATGCCGTCTCCCACTT
GAAGTACGGTACCAGTATTCACAACCTTTACTTCTCTATTATATTGTTCAATACGTTCACGGATAATATTAC
TAATTTCATCAGCTCGAAGAGTTTCCATTAGTGTCTCTTTTTTCTTTTTCGGAAACAAAGGGAAAAAATAAT
GCCTAAACTCTAAACTAAAGTAAAATATAGAAGGGCTAATCAGTTATTTCTTCCATTGCCCCAAGGATGCCA
ATATTAGCACTGATGGTATGGAAATGTAACTCGCTATTCAAACAACTATTCAGGGCTCCTAGAGCCCCCTGT
AAAGCTTGTTGGAAAACTTGTTGTCGGACCTGATTAATTGCTCTTTGTTGTTCAAAATAAAGGGTTTCGTTT
TTGTAATTTTCTAATTGTTCCAAACTCTCAGAAGTCGCATTAATCAAATTTACTTTTTCTCGTTCTATCTCA
GAATATCCATTCATTCGATATTCCTCTGCTTCCATTTCCACTTTCCGTAAACGAGCCCGAGCTCGTTCGAGC
TGCTCAATAGCCCCTCTACGCAATTCTTCCGAATTTCGAATAGTACTCAAAATCCTCTGTTTTCGATTATCT
AATAAATCATTTAATGAAAGTAGATTATCTTACCATTTATTTTACAACTTCCACGATCTCTTCCCGAACCAA
ACATGAATCTTTCGATTCATTTGGCTCTCACGCTCAATTTTTTATTTTATGGGCACTTTCATATCTTTTTTT
TTAATGTAATGAGCCTACCCTCTCTAATTCTGTTTGTATGCAAACATATCAAAACTGATACAAGACCAGAAT
ATTCGAATTAGAAGGACTCTTCCGACCAGACAAAAATCTCTAATTATCAGATCAGCAAAGTTGTTTCTTTAA
TTTGTTCTTTATTTAAATTTCAATGAAATTTTTATTCAAATCCAAAAATTCCTCTTTTTTATACATAGGTCG
TCAATTCGGCATTGAATATTGGATAATAAAACGCAAGGCGCCCTTTTTATTTAAACGGTTCAAATAATTTTA
TTGATATGAGTGTTATATATCAGAAAAATTACCAACTATTTTTTTTTAACCATTTCGGTACTAACGTAGTGG
TAGAAAGAGTACCATGTTATGCCCGGACTTCAAACAGTTTAGTTTTAACCATGTTAATGGTCTCACTTTATT
GGTTGATAGAGAATCAAAGTTGACTTACCAATAAAGAACGAAATGCTATGGTTCTTACATATGATTTCTTAA
TTTATTCAGAAGGAATTCGTCGAGATTTTACACTTTTCTCCTATTTATCTTATTATTTATCTTATTCTATAA
ATGCTATTATTCTATAAAAAAAATAAAAATATTATTATTATATATATAAATAACATAAATAAATAAAGTGCA
GCCGGTTGGGTCCAACCTATTCTTGAAATATACAACTCGCACACACTCCCTTTCCAAAATAAATCAATACAC
CAAGAACTACACTTAGATTTATTAGATTTGTTGCTAAAATATCGGTATTAAACCCGAAACTCCCGGCGGATG
GCCAGTGGCCTAAGGAAACGAAAGAATCGGTTACATTTTTCATATACTCTCCTCTTATAGATAGGACTAACA
AAGAACAGAATTCTTTTTGTATCACTTGACTTGCCCTTTTTTGATCGATTTCTTTTTCTTAATTTTTTTCTT
TTTTTTTTAAGTTTCCGATAAGATACTTATTAAGTTGGGTCCTAGGTCTCGTGGAAATTGCAAAATATTTCC
CTTGTTCAAACACTTCCTAAAAGAAAAGTAAAAATTCCATCGTACTAACCGAAGGACGGGAAGGAAGAAAAC
AAGCAAATCCACTAATTCGTCATCCTCAAATCAGTGCTTCCCGGGGTATTGTTCCAACAAATATCTAATTGT
AGGAATAAAATAGTGATATAATTCACAGAAGCAAACGGCAACGAATTAATAAAATAAGAAAAAGTGCGTAAT
GCCACTTTTTTACATTTTCATTCTAGGATGAAATTAAACAAAAGGATTTGCAAATAAAAGTGCTAATGCCAC
AACGAGCCCATAAATGGTTAAAGCTTCCATAAAAGCTAGACTAAGCAATAAAGTGCCTCTTATTTTTCCTTC
TGCTTCTGGTTGTCTCGCAATACCTTCTACGGCTTGACCTGCAGCAGTACCTTGCCCAACTCCAGGTCCAAT
AGAAGCAAGCCCTACGGCCAATCCAGCAGCAATAACGGAAGCGGCAGAAATCAGTGGATTCATAATGATAGG
TTCCTCGCACCAAAAAAAAATAGTTAATGATACAATCAACCAAGGAATTATTACTTAGTTGATCACTAAAAA
ATATCAAATCAAAGTAACTAAAACTTCGAAAAAAAATAATATAGATAGGGATAAACCCTATATAACTAATAT
ATATCTACTATCACATATACATTTGTTTCTTTCATAACGGAAACCGCCCACATTTTTTAGTGAATCAGATTC
TAGAATAATTCCTCGAAAGATATACAGGAACTGTGGCTGGAATTACATATAGACATATATCCAGTGTGATCT
CCCCAACCCATCCTTCGTAATATCGCCTATCTTTCCTCCTAGAACTCTAGTCATATATGCCTATTTGTTATT
TCTATCTATATATGTATATGTTCCCGAACCAAGTATATTTTCTCGAACCATGCATTGCCTCAGTCGGGATAA
GCTTAAAAAAAAAAGACTCTTTCTAAAACTAATCAATGATGACCCTCCATAGATTCTCCTATATAAGCTGCG
GCTAAAGTTGCAAAAATGAGAGCTTGAATACCGCTTGTAAATAATCCAAGAAACATGACAGGGATAGGAACT
ACTAAAGGTACTAAAGAAACAAGAACAACAACTACTAATTCATCCGCCAATATATTACCGAAAAGTCGAAAA
CTCAGAGATAAAGGTTTTGTGAAATCTTCTAGGATGTTAATTGGTAAAAGGATTGGGGTTGGTTGAATGTAT
TTTCCAAAATAAGCCAATCCTTTTTTGGTAAGACCCGCATAAAAATATGCCACAGACGTGGGTAAAGCTAAA
GCAACAGTAGTATTTATATCATTCGTGGGGGCGGCCAACTCTCCATGAGGTAACTGTATGATTTTCCAAGGT
AAAAGAGCTCCGGACCAATTAGAAACAAAAATAAATAAGAACATGGTTCCAATAAAGGGAACCCAAGGCCCA
TATTCTTCTCCAATCTGAGTTTTGCTCAAGTCTCGAATAAATTCAAGGACATATTCAAAGAAATTCTGCCCG
TCGGTCGGAATGGTTTGTGGATTCCGAACAGTTATGATGACTGACCCTAATAAGATAGCAATTACTACCCAA
GAAGTGATAAGTACTTGAGCATGAATTTGTAAACCTCCTATTTGCCAATATAAATGTTGGCCCACTTCTACA
CCTGATATATCGTATAATCCTTTGAGTGTTTTAACGGAACATGGTATAACATTCATATTGCCCCCTGACAGA
AATCGAACTTAAAAAAATTATTTTAATTCAACCATCTCTTTTTCAACTTATCTACTTTCATCATTAATCATA
TATTTTAAATACCAAGAAATCACATAACATAATATTCCACATTTTAGCTCTTTTAAAAAATGCAAGACAAGA
ATAGTAACCAATCTAAGAAATCAAAATAATTAACTAATCTTATTATTCTTAATCATAACATAATCATAATCA
ACGACTTCTTATATAGCTAGAATGACCCTCAGAAATTGCGGATACTAATTTGTTAAGAATCAATTGGATTGA
AAGCGTCATCGTTGGCTGGAATCGAAATATCTGAAAGATCCGGGTCACAATTTATATCGATTAAACAAATTG
TTGGAATTCCCAAAATGACACATTCTCGAGGAGCCGTATATTCTTCTTGCTGATCAATGATGATTACAATAT
CGATAAACCCAGTTATATATTTGATCCCACCCAGATATGTTTGCAAAGTCGATAATTTTCTCTTCAACATTG
CTACATCTTTTTTAGGGAGACGGTTGAGTTTCCCCATCTTTTGTTCTGCTCTTAAGTCTCTGAACTTATGAA
GTATCGTTTTCCGTAGTGGACCAATTCGTTAACATACCACTGAGCCATTTTTTATTAGCATAATAACATCGA
GCCCTTATTGCAGCTGAGACTACTAAATCCGCTGCTTTATTTTTGGTACCAACCATTAAAAAGGTTTTTCCT
CGACTTGCTGCATCAAAAACTAAATCACAGGCTTCTGATAAAAAAGAGCAGTTTTAGTAAGATTTGTAATAT
GAATACCTTTACGTTTTGCAGAAATGTAAGGAGCCATTCTAGGATTCCATTTTTTAGTACAATGTACTCCCA
ACTCCATCATCTCTTCCAAATGGATGTTTCAATACCTTACTTGTCATTTTTCCCACACTTTTTCTATATTTT
TTTTACAAATAAATAATTGTTCCTATGGAACCTTCTACCGAGGTTGACCATTGATACATAGTCCAAATCATT
CATTTTTTTATTACTTACTTAATTTTTTTACTTACCAAAACTAGAAAGGAAAAAGAAAAAATCTTTGTTTAG
GAATTATGAAATCGCAAAAATAAATTTTCTAATGTGTCATTGTGTCATGGAAATTGGGCTACAAGAACAAAA
AAATTCTCGATGGTGTAACAAAATATCTCTAATTTCCAACTCGAATACATTTTTCTTTTTTATTTCAAAATG
AATGTTTTTGTCTTGCCTTGAACGGTGCACTAATTTTTGAAATCCGGTACCGATAGGGATAATTCCCCCCAG
AACAACATTTTCTTTCAGACCCTTCAACCAATCAATACGCCCCCGTAGAGCAGCTTTTGCTAAAACTCTAGC
AGTTTCTTGAAAACTTGCTTCAGATATAAAGCTTTGAGTATTCAGAGACGCCCTCGTTATTCCTAATAAAAT
TGCCCGATAACAGATCGCTTCATCTAAAGCACGCCCTGCTCGTTCCGCTCGCAGCAATCCGATTAATTCTCC
AGGTGAAAAAACATTAGACATTCCGTCTTCTGAAACCAACACTTTTGATGTTACTTGTCGTACAATAATCTC
TAGATGTCTATTATGGATCTGCACCCCTTGGGATCGATAAACCTTTTGGATCTTATTAACCAAAGAAATATG
GCTTTGGGCTATAGTTAGCTCAGCTCCAATTAAGAATCCCCAAGGAATTCCAAGAATTCTTGGTATACGTTC
GTTCCAACCTTCAACTCTCCTTTCAAGGTTCATCGATATGGAACCAATCGAACGCACTTCTAAGATTTGCTC
CACTTTTGGAAGTCCTTGCGTTATGTCACCCGATCGGGATTTTTCATATATAAATGTAACTAATGTATCTCC
TTCAGAAAGGGTTTCTCCGTAATGTCCGTGAACGGTCGCTCCTGGAGTAGCCAAATAGGGCTTAGCTGATCT
TATAACTAAGGAATCAACATGAACAATGAAAATTTGACCAGATTTTTTTATGTGTGTTCCATATTTAACTAG
ACATAGATTTTCACAAATAAATTGTCCAATGCTAATTATTGTGGATGTTTCTTCACAATAATTGTGATGTAA
AAAGCACCAATTCAAATGGGATGGATTCAAAATGATGTTATTGCATGGGTTGGGATTATAAATCCTTCTATT
TTCATCTATTAAACAGTATTTAAGTACTTCAAGTACTTGGAAAGCCGCTTTCAAATTATCAAGTAGTCTATA
TTTGTTTACCAAGATCTGATTATGAGTTATTAAATAGTAAGCTGAATAAAAGTTCACTATTTTAGATACAAT
AGTACCTAGGGGACCCAACAAATCCCTAATTAGAATTAGGGAATTCAATTCTTTTGTGGTGATGTTATATTT
CGAACCATTGACTGGACATGGACCAACTCGAGAACAATTGGATGATGACAAAATTATCAAAGCTTTATTTTG
ATTCAACAATGTACCAATAGTTGCTTGATGCTGAGTAACTACTGAAATCTTCACTTTAGAAATAGAAAAAAA
AGGGTTGATATTGGTGCAATCTAATCCATTATCGGGAATCAATCCTGAACCCGTCGTATGATACCTTTTTCC
GACATATGAAATACTAGACTTTACTAACTCAATTATTATGAAATTTTGAATCAGATCATTTACCCTTACCTC
AACAAGAGAAGCATGAGTTTCTTCTATAGAACCATTTTTTTCTTGGTCCCAATTCAATACTAAGCAAGTCCG
AACTAATTGAATACTTGTGTGAAAAATTCCGCGAATTGACTTTCCGTTTCCATAAAGGATATAATTGACAAT
TCTAAGTTGGACATTATCTTTTTCCTGCAAGAGATCTTGAGTGAAAAGTTTTGCTAAATTTATACCATCAGT
TATTTCATATGTGATTACGGGCCGAACCAAAACAAAATACTTTTTTTTAATGGGTGTGATTCGTTGGACATA
AATCCAATTTTTCAAAATTTTTGATTCCTTAGAATTTTTTTTTTTCATTCCCAGTGGAATTAAAATGCCGCT
GTGTCTAGATATCTTATCTGTCTCTCCGGGAAAATGAATATCTCCAGAAAAAATTTTCAGTTCAATACTTTT
TTTTTTTCTCTCCATTCGGACTAATCCACCTACTCGGCTTCTTGTATTTGTATTTAAAGCGAGTTGTGTATC
TACTTCAATGATACTATTGTTCCGTACGATTAGGTACGAAGATCCGGGTAAGATATGCACCTCTTCAGGAAT
AAAAAAAAACCGATCCACTTTCATTTTGTATTTTGGACTAAATTCTTTTGTTCCTCGATACTCAATCAAATC
TTCTTTTTTTACGATTGAATCCACCTCTACGGCTCCATATTTAGTAATTCCCGAACTCTTTCTTCTATATTG
TGGATCGTCAAAATAAGCAAGAATACTATTTCTATGTAAAATACCATTTGTGGGTATTTCAATCGAAATACC
AAAAGAGGGTATTAGTTCTTTCTCTCTTTCTGGATCATATTGTAATGGAATGAGAAATCTATTTCTTCGCCT
TTTCGCCAATAAATCAAAATTCTCTTGGAGAATCGAAGGATATATGAAATCCAAATGCCTATTGGAGATGAT
TTGATCAAGTCTTGAATAGTTTAAAATTTCTCTATCTTTTTTAACAGAAGGATCCAACAATTTATGCCTTAC
TTGATCATTCGTAATTGAGAAGTAAGAGATATATCTTTCGTCGACAGAAAAAGAATGCACATTTATTTGATC
TTGATCTTTGTGGAGTGAAAAAGACACTATACTGGATCTGCACGGACCTCCTGCTAATAGCCATAAATGACT
TGTTTTTGGTAATAGATGAACATTACTATATGTATATTCGGGTGCATGGTAGACATTGGTACTCCAGTGCAT
TTCTCCCTCTGATTCAGAATAAATATGTTTTCGGACCTTCTCTTTAAAATGAAAAGTAGACGTTCCAGTACG
AATCTCAGCAATAACTTGTTCAGATTCTACATATTGATCATTTTGAACTAAAATCAAACTTTTGGGAGGAAT
ATTCACACTATGTAGAATATCCCGACTCTCAATAGTTACATACAAGTCTATAGAACATAGAAAAGCAGGATG
TCCGTGACGGGTACGTGTAGGATGAACCAAATACTCGTTGAACTTTATTTTTCCGTTAGAAGGAGCTCGTAC
ATGTTCGGCAGTACCGCCCGTGAATACTCCGCCCGTATGAAAAGTCCTTAATGTTAGTTGAGTCCCTGGTTC
CCCAATTGATTGCCCCGCAATAATACCTACAGCTTCCCCCAATTCGACGAGATCGCCGTGAGTGGGACTTCT
ACCATAACATAATTGACAGATCCAAGATGTATTCCTGCAAGTAAAGGGGGTTCGAATATATATTGGTTGTGC
TCGAAAAGTTATGAATCGATTGGCAAGTCCAACCCCAATATCTTGATTTCGAGTGGCAATGCAGCGTACCCC
CATATATATATCGTCCGCCAATACACGACCAATTAGGGTTTGGACAAAAATTTTTTCTGTCACCCCGTTTCG
AGGACTCACGGAAATACCTCGGATAGTACCACAATCTGTTCTACGTACAATAATGTGTTGAACTACTTCAAC
AAGTCTACGCGTGAGGTATCCAGCATCTGATGTTCGTACAGCAGTATCCACGACTCCTTTTCGAGCTCCGTA
GCAAGAAATTATATATTCTGTCAAAGAAAGTCCTTCACGTAAATTGCTTTGAATGGGTAAATCAATCATTTG
TCCTTGGGGATCCGACATTAATCCTCTCATACCTACTAATTGATGTACCTGAGATGCATTTCCTCGAGCTCC
CGAAAAGGACATTAGATGGACTGGATTAGATGGATCGGTCAGCCTAAAATTAGGATTCATTTCTTGTCTCAA
ATATTCACTTGTGGCATACCATATCTCAATGGATTGACGTAATTTTTCTACCGCGTGTACATTCCCATAATG
GTGGTGTTTCTCCAAAATAAAACTTTGTTGTTCAGCATCTTGGACTAACCATCCCTTAGAAGGTATTGTTAA
AAGATCATCAATCCCTAATGAAATAGATGTAGCAGTGGCTTGTTGGAAACCCAAAGTCTTCACTTGATCCAG
GATATGTGATGTATATGCCATTCCGAAATGATCTATTAATCTGCTAATAAGTCGTTTCATAGCAGTTCCATC
TATCACTTTATTGTGAAAGACCAAATCGGCCCGTTCTGCCATAAGTACCCCCATATTCCGCTGAGTAGGATT
CGACAATGGACTTGAGTCAGTGATTCGAAAACTTCCTTTCCTCAATCTTAATTCACATAGCAATTAAGAAAT
TCTTAGAATACCGATGAAATTGGATAAACCCGACTTCCCAAGGAAGGGTGTCTAATCGAATTTATTTATTTA
GATAACGTATAAATATTAGATAGCGTATAAATAGGCCCGACAAAACCCCTGTATGGCTTCTTCTATTTCTCG
ATAAAAAGAAACATGACCAACAGTAGTTCGAATATATATACAACAGATTTCCTTTTTCATACTTCCTACTAT
TAGATAGTGTCCATAAATCTCATGATAAGTACCAAAAGATTCATATTGAACTTCGATGGGAACCTCTTTTGA
GCCAATGACACGTTGATCTAGTCGCCACCGGAGCCAAAAGGGACTATCTAATTTGATTCGTTTCTGCCGATA
AGCCCCAAGTGCATTGTAGGAACTACCAAAATATGGTTCTTTTTCTTTCGTATACTCATAGTTATTATTGTC
AACTGTTTTATTTTGGTAGTTTGCACAATTATATGGATTATACCTATTTTCACAAATACCCCGCCGATTCCC
CATCGTTAATACATAGAGTCCGATAAGCATATCTTGACTTGGTACAGAAATGGGATCCCCAATAGCTGGAGA
CAAAAGATTCATATGAGAAAACATAAGTAAACGGGCCTCCGCTTGAGCTTCCAAAGATAAAGGTACATGAAC
AGCCATTTGGTCCCCATCAAAGTCTGCATTGAAGCCCTTACAAACTAATGGGTGTAAACAAATAGCGCGCCC
CTCCACTAAAATGGGTTGGAACGCTTGTATACCCAATCTATGCAGGGTAGGTGCTCTATTCAACAATACAGG
ATGTCCCTGCATAACTTCTTGAAGTATTTCCCATACAATCGGTTCTTTTTCCCGAATTTTACTTTTCGCAAT
CCCTATGTTAGAAACAATATGTTGTCTAATTAGACCACGAATTACAAATGTTTGGAAAAGTTCTATTGCTAT
TTCTCGAGGTAATCCACATTGATGTAATGAAAGCGAAGGACCGACGACAATGACGGAACGCCCCGAATAATC
GACTCGTTTACCAAGCAGAGTCTCGCGAAATCTTCCTTCTTTGCCTTCAATTACATCTGAAAATGATTTGTA
AACTTTATTATGACCATCCCTCATTGGTTGTCCGCGTATCCCATTATCAAGAAGTGTATCCACAGCCTCTTG
TACTAATTTTTCCTGACACATTACTAATTCTCCTGGCGTAGACCTATTTGTTACTAATAGATCAGTAAGAGT
ATTGTTCCGATAGATAACTCTTCTATAGAGTTCATTAATATCCGAACTCATTAGTTTACCCCCATCTATCTG
AATGATTGGTCTCAACTCAGGAGGAAGGACTGGTAATAGACACAAAACCATCCATTCTGGTTCTACATTTGT
TCGGATAAAATGTTTAGCTAATTCTATGCGTCTAACCAAAAAATCCTTTCTTCTTCTAATTTTTCTATCTTC
CCATTCGTTTTCAGCGGATTCTTCGTCTCCTAATTCCTTCCATTCTACCAATGAATTTTCTATAATAATTCG
CAAATCTAAATCGGCTAATTGTTCTCTGATAGCACCTGCTCCTGTAGAGATTTCTCGGTTTCGAAATGTCTC
AAAGCCTTGGGTAGTAAAAAAAAGCGGGATGCTGTATTTCCAGGATTGGATTTCATACTCGAATAAGCCCCG
TAATCGTAGGAAAGTTGGTTTTTTAGCTATGGGCCTAGCAAAAGAAAAATTTAGATAGGTTCCTATAAGATT
GGATCCCCCTTTGAAAATCGGACGTGAAGGTTTCCTCTCATCCGGCTCAAGTAGTTATACCAAATAAAGAAG
GGAGTTTTTTTTACTTTGTTCAATAAAAAGAAAACCCTACAAAGAACTACTCTTTACTCAAGTTCCCCATCC
AGTAAGGACCAACCTTTTAATTAATTCATTTTTTTTTTACTTTCACTTTTTAACTTTCTGAATTTTTTATTT
ACGATAAAATAAAAACGAAATGTGAAATTATTGAGTAGTCTACTTCCCTTTAAATGATGAACCCCCCTTTCA
ATTAAAGGAATACTTTGGGACTCGTAAGGGATTTACTTGTCTATATATCGTTTCGTTCCATTCGATCTTTTA
GGTCCCTACTTACCTCGACGGCTATGTCATTATGACCCTTGAAGCATATATGCGATAAATAGACTTCTGTAA
CCATGTCATATTTACTTTCTTTAACAGAACCTCTCTCTAAAAGAAGTGGAATGGCACATTCCACTAAAAAAT
ATTTTTTTTTTTCACGAGGTATAACTAGCAATTCCTATTTAGCTGGTACGGAATCGACCATGGATCAATTCC
CCCTTCATTTGGGAATATTGAATACACCCATAATTCTGAGCTCCATGTTACTCCTTCCAAGAACCATGTCAG
AGTCGGGGGCATCCCAATCAGATTGAATGGGATGACAGTTTAGTAGTGCAAATCTGTAAAATGCGAATTTCG
ATCAAATCACACATCGCAGTATACTAGGCCTTCTAATTCCTTAAGGGGCTTATCTAAAAGATTCGCGATATA
ACTAGGAAGGCGTTTCAAATACCACACATGAGTTACTGGACATGCGAGTTTGATGTATCCCATTTGATATCT
TCGTATCCGAGAATCAACAAATTCCACCCCGCATTCTTCACAAAATTTCGGGTCCTCTTTTTCTGCTCCGAT
CACTCGATAATTTCCACAAGCACAAATTCCACTTTTTATAGGTCCAGAGATTCTTTCACAAAACAATCCATC
TTTTTCCGGTTTATTGGTTTTATAATGAAAAGTATAGGGCTTTGTCACCTCTCCAACTATCTCCCCATTTGG
TAGGATTTTGTTGGCCCAAGCCCTTATTTGTTGAGGAGACACTAATCCAATTCTAAGTTGTTGATGTTTATA
CCGGTCGATCATAGAATAGAAATTCTGATTCATTCGGATCAAACTTCCTTTCGATTAATCTGAAAATTCTTC
TCAGATACAAGGAAATGGTTCAGTTCCAGAGCCAAAGATCGTAGTTCTCGAACGAGCAATCGAAAAGATTCT
GGGGCATCCTCAGGATTAGGTACTGTTCCTCCAATGATCGTAGCACCAAGTAATTCTTGACGAGCTCTAATA
TGATCAGATTTATAAGTAAGCATCTCTTGTAAAATATGAGCAACACCAAATCCCTCTAGAGCCCAAACTTCC
ATTTCCCCTACTCGTTGCCCCCCTTGCTTGGCCCTTCCTCTAAGGGGTTGTTGTGTAACAAGTGCGTAATGC
CCACTCGAACGTCCATGGATTTTATCATCAACTTGATGAATTAATTTTAGGATATAGGACTTGCCTATTAGA
ACAGGTTGTTCAAAAGGATCCCCAGTTCTTCCATCAAATATTCTACTTTTTCCCGGAAACTCGGGTTCAAAT
ACCCATGGGTTTTTTGTTTGCTTACCGGCTTCATATAATTCGGAAAACACTAGTTTTCTCGAAGCCTCTTGC
TCATATCTCTCATCAAAAGGTGCTATTCTATAATGTCTCTTTAGTAGATCCCCTGCTAACCCGAGCGAACAT
TCAAATATCTGTCCTACATTCATTCGTGAGGGTACTCCTAATGGATTGAAGACCATATCAACAGGCGTTCCA
TCTTGCAAGTAGGGCATATCTTGTCTAGACAAAATTTTAGAAATGATACCTTTATTCCCATGTCTTCCAGCT
ACTTTATCACCCACTTTGATTTCACGTTTCTGTAAAATATATACACGAATCTTTTCTGGATTATAGCTGGAA
CCTGTCTTTTTCTGGATCCATCTCACATCAATAACTCGACCTCTTCCGCCTATAGGTAGTTTTAGAGAAGTT
TCTTTTGAAGTGGATACCTGAATGCCAAGTATAGCTCGTAATAATCTATCCTCGGGGGCATACGAGGATTCG
TTCGCTATCTGAGGTGTTAATTTACCTATTAAAATATCGCCGGTTTCTATCCAAGATCCCAGCATTACAATT
CCATTTCTGTCTAAATTTCGGAGTAAATGAGCCTCTAAATGAGGTATTTCCTTAGTAATTCTTTCGGGACCT
TGACTTGTCACATGAGTCTGAATTTCATATTTCCGTATGTGAAAAGAAGTATAAATATCTTCACACACCAGC
CGTTCGCTAATTAGTACTGCGTCTTCAAAATTGTAACCTTCCCACGGCATATAAGCTACTAATACGTTTTTT
CCTAAAGCGAGTTCCCCACCAACTGTAGCCGCCCCATCCGCTAAAATTTGCCCTTTTTTAATGCATTTACTC
TGCTGAACCTGAGGTTTTTGATGCATACAAGTATTTTTGTTGGAACGTTGATACATAACTAATGGAATGTTT
ATAGTGTCCCCATTACTTGATAAAATGATCTTGTGAGTATCAGTATAAATGATCTTTCCTTCGCGTTCAGCT
ATAACAGACACCCCCGAATCTAGAGCCGTTTGGCGTTCCAGCCCAGTTCCAACAATGCACTTTTCGGATCGA
GAAAGAGGAACTGCTTGGCGCTGCATATTAGAACTCATTAAAGCCCGATTCGCATCATTATGTTCGATAAAC
GGAATGAGGGAAGCTCCAATAGAAAAATATTGGAAAGGAAAAATACTTCTAAAACGAATCTGTTCCCATGCA
ATAGTCAAAAATTCTTGACGGTATCGAGCCGGAACAACTTGTTCTTCTTGAACACCCCGATTCAAGGCCAAA
GAATTTCCTGCGGCTACCATATAATATTCATCTCTATTTGGTGATAAATAAATTATCTGTGCCTCTTTTGAT
CTCTCAGACATTTCATAAAGCGGACTCTCTATAGATCCCCAAGGACCAATCCTCACATGAATAGCTAAAGAT
CCAATAAGTCCAACATTGATTCCTTCAGACGTATCAATTGGGCAAATACGCCCATAGTGGCTCGGGTGGATA
TCTCGTATCCGAAAGCTAGCAGTTCGTCCCGTCAATCCTCCAGGACCCAAATAACTCAATTTTCGCCCATGA
ACAATTTGTGTCAATGGATTAGTTCGATCCAAAACTTGAGATAAAGGGTGTAGGCCAAAAAAGGATTCATAA
GTGGTTGTTAATGAAGTTGAAGTTACCAAATTTTGAGGAGTCGGTATCAATTTATGTCGGATTGCTCCACAT
ATAGTTCCTCGAATCGAATTTTCTAAACGAACAAGAGCCAATCCAAATTGATCTTGTAACAGATCTGCTACA
GAGCGAATACGTTTATTTTTCAAGTGATTCATATCGTCAAATGTACCCATTCCAAATTTAATTCCAATCAAA
TGATCCGCAGCAGCCAATAGATCTCGTGGTAACAAAAATGTATTGTTCTGAGGTATATCAAGATTCAGTCTC
CGGTTCATATTTCGCCGACCAATCCTTCCTAATTCACATCTTTGTTGAAAAAATTTCTTTTGTAATTCCTTA
CATAAGGACTCAGAAAATACCGGATCCCCACCGACACAAGCAAATTGTTGATAAAACTCCAAAATGGCATTT
TCTTTTGATCCAATCTTTTTTTTCTCCTTATCATTCGAGAAAGACAAGAAAATTTCAGGGTAACAAACATTA
TCTAGAATTTCTCTTAGATTTGAACCCATAGCTGATGATAAAACTAGAATAGATATTTTTTGTTTCCTACTT
ACACGTGCCCATATCCTTGTTCTTCTATCAATTTCTAATTCCGATCTTCCTCCCCAATCTGATATTATAGTG
CTGGTATAGACAGAATTTCCGTTATGATCCAATTCTGAACGATAATAAATACCCGGACTTTGCAATATTTGA
TTGATCACAATTCTGTATATTCCATTTACTATAGAGGTTCCCAGGGAATTCATTAGAGGAATGTTTCCAATA
AAAACAGTTTGTTGTTGCATATCCCTACCGGTTTTCCAAATTACTCCCGCAGGGACATATAATTCAGAAGAA
TATGTGAGTGATTCATACACAGCATCTCTTTCCTTTATCAGGGGCTCTACCAATTGATACCTTTCCACAAAT
AATTGAAATTCCATTTCTTGATCTCTATCTTCAATTTTTGGAAATTTATGAAATTCTTCCGTCAAACCCTGA
TTAATGAACCTACAAAATCCCTCAAATTGTATCTGACTAAATCCAGGTATTGTGGACATTCCCTCATTTCCA
TTCCGAAGCATCTTAATCTTAAGTTTCCTATTTATTTTTATTGAAAAAATTCAATTATTGATTCACTATTCA
TCGAACCATATGGATCGACCTAGCAATAATAGAATGTATATTCTGTTTACTGAATCACATAAAATTTTAGTC
AACTCCATATATCTATTTCAAACGTATGAACGGAGACGGGACGGCGGAATAAAGAACATTTTGGGCGCAAGT
TCAAATTTTTGACGGGTATAAATTATAAATAAATTGAGAAAATATTTCTGGAAAAAAAATTCTGTTACTTAC
ACTTATGGAGTCTTGTATAGAATATCAAAATTGATCCAACTTATACCTAACGTATTAGTATGATATTACGAC
CCCACGGGATACCCCAAAAAGGAATGATTGAGATTGAATCTCCTCTATATATTTATATATTTATATATATGA
GATAAAGACAGAATAATCAGAAGTAGTATAGAGTTTCCCCTTTTTTAACACAAAAAATGCAATTTCATGCTC
AAAATTGGCGGGTTTGCTTTGATAGTGAGGGAAATTAATAGAATACGCTTGAATTGCGTAACTTAATATAAA
TATACTAAAAATAGTATTTATTAAGTACATGTTGATACGGCTATTTATCCATATATCACATCTTTTCTTGCA
ATTTCTGGGGCAACATTAACATGGATCACACTCCACCAAAATTTTGATTTTCTATTCAATATTTCAATCTAT
TTATTCAAGGAAAAATTGAAATCTAGGGATAACAATTTGTGTTTTGGGGTTTACATATACACATATATGTTG
TTATAATTGAAATTGAAAAGTCTTTTTTATTGAAAAAAATGAGATTAGTCATAAATCGGTCATAAATAAATT
TTCTTTTTCTATTCAAGGAAATAAAATTGGATCTCCAATAAAAATTGAAGAACCATTCACTAATTTAAATTT
AAAGACTAATTTCAAGTAAATTGTTAATGGTTCCAATTTGCGTTGAATTTTTCAATTTTTCAGTCTGTCGCC
AGAATTTGACTCTCAATAGAAAAGAAACGAGAAGATAAATTTTTAAATGATATATATTTTGAAATAGAATAA
ATCGAAGAAAATAATAGAAACCAGATCCACAAAAAAAAGAATTTAAAGTACAACAGGATTCAAGATAAAAAA
GAGTTAGTATTAGAAATAGAATATGGATAATATTTTTATACATTTTATTTTGGATCTAATTTGGCGGCATGG
CCAAGTGGTAAGGCGGGGGACTGCAAATCCTTTATCCCCAGTTCAAATCCGGGTGTCGCCTGATCAACAAAA
GATTTTGGATTTCTTATTCTGCCGATCTAATTCGATGAATTATTGCTTCGCAAGAAGCGTAGGCAAAGAACT
AAGTGGGCGCGTCAATACTTGATTTTTATAAACTATAGCATAGGTTTTAGAAAAGACTGTAACTTTTTTTTC
TTAATTTTTCTTAAAATATGAGTCTAACCCAAACCAAATCGGCAGTAATAGGGATAAAGCAAAAACCTCAGT
TATTAATTTAATGATTGGTAATGATTGATTCTCACCATTTATTTGATTTTTAAAAATTTTAAAATAAATGGT
GAGAATCAATTCCAGAATGGAATTTAAGAACTAAGGTCAGAAATATCGATATACAAAGATTCCTAGGAGGCA
CCCCATTTTTACTACTAAAATAGAATAAAAGATTATACAAAAGACTAGCATATCAAAATTTCTTAAACAATT
TTGAATTTTAAGTAGCGTCTCGTGACTCTGTTGGATATTAAAAAATTAGATTGGATACAATGATGGGAAATT
AATTTAGGGCTTGTGGAAAGGCACGAAGATACTTTGTATTTAAACTCACGAAAGGCTATGAGTGCTCAGACA
TACAATCAGAATAGTTAGTCAACTCTTATAGTATAGAGTCAAGGTAAAAAAAAAAGAATATATGTATGTAGT
AATAGTGGCAGTGGGTTCTACCAATTCTTTCATAGAAAGACAGTAAGCTTAGATCAAATAGAAAATAGAGGT
ATCTGATATATAGTTATCTATAGAAAAAGCGCATGTATCATTTTGTACTTAATACTTCCTGATTCTACCGTA
AATCCTAAAATATTGAACTTGTTGCAAATGTATTCATTGAATTAATTTGGTTCATCAATAGTCTTAAGTCAG
AATCCTTTTTTGACTCTGTGCCATTGATTCCACTATGATTATTAAATAATAATAGAATAATTCCTTCATAGA
AATAGGGGACATAATTAACATGGATATAGTAAGTCTTGCTTGGGCTGCTTTAATGGTCGTCTTTACATTTTC
CCTTTCACTTGTAGTATGGGGAAGGAGTGGACTCTAGTGCTGGGGGCACTACAAATACTAAATTGAGTAATC
AATTACTCAATCGAACTGTATCAATTCTTTATTGATCGTTTTACGAAGCCTTACCTTAAAAAAAGTATTCAA
AATTGTACTGGAATAGAGTAATAAATCATTATCTTGTATTTTGAAACTAAAATCTACGCATAATAATAATAA
GAGATTCTTTCCAACCTAATTTTGACTAAATAGTCTATATTTCTTTCTAAAAGAAAAGTAGTTCTGTTATTA
TGACACTATATATTTTCTTTCCACTGTAAGCGAAACGATTAGTGTATTTGTTTTAAACTTCTAGAAATTAGA
ATTTTTTGACTCATCTCATGTTTTGTTTAAACATGAAAAACGACCAACTTTACTCTAACCCCTTTTCCAAAT
CCGAAGAAGTTATAACTCCGCGGATCATCCATTAATTGTTCAATCAATGACTTCTTGAGATGAAAAAAAAGA
AATCGAATTAGAGTTTTATCTTATCTATATGTACATCTAATATATACATATTGGAATTTTATCTATACGAAG
CCTATATTAATAATATAGTAGTATACAATACTAGCTAGTGTGGTAGAAAGAACTATATATTATAGCTCTTTC
TACCACACTAGCTTAGATAGTTAATAAGCTACTTCTATTCTGATTCCAGCTCAGCACAATTATTTCATTTAA
GACTTGACTTATTTATATTATAGTTTCAATTTTTTTCTTTCATTTCTTGAATCATTGAATTGAACTGCTAAG
AACCGATAATTCAAGTTTCATTCAAATTAATCATTTTGGCTAACTGTTTTTACATAGATGATAAGTAAAAAA
GCAGTAGGAATTAGAATAAACAATGCAGTAGCAATAAGTGCGAGAATATTGACTTCCATAATCTAATCTTTT
TTTTTTCGCAATAACTTAACTCGGGATCTAATCCCATAGAGATTCTAAATTTGATTCCTGTAAATTCAATGG
GATGAATTGTATCCTGATGATACTGAATCAGATCAATATTATGAATAACAATTTCTGATCTATCAAATCAAT
TTTTCGTTGAGAATTGAATAGTATAACATAGGAAGATCTTTTATCCATACAAAAAACCATTTTTGATTAGAT
CAGAAATACCTATCATTAGGTTTTCATCTTTTTTCCACTTGTTCTTTTCTATAACCTATCATCTTATCTTCC
TTATACAATTCTTCTACTTATACATATACATAGAATTTTGTATATAGTATTAGAAGGTATTATATAACCGGT
ATTCTCTAGGGCATACAGAGAGCCAAACAAGTATAAGTGAGATGTAAAATAAGGTAAGGTTAAGTCTAAAAA
ATCGACTATTCGAGTTTTACCTTTACTAAGAATAAGAAAAGAAAGAAGCCTTGCTTGGTTTTGTTGGTCTTT
TATTTTATGTTATTAGTATACTCTTTGTTGGATTGGAGTTAGAACGTATACATCAAAAATAAAATAGAAAAT
TGGAATGAGAATGAAATAAATTGTTTTAAATCAGTAGTCATAATTGGGGCTAAAAAAAATTTAGATTTAAAA
AAGATGTGCTTTAACCTGAAAAGTACTTCACCGAAGAATTAAATTCTATTAAGATTAAGTTCATTGTGTATC
ATATAATATAATAAATAAAGATATTTTGTGTCCGTACCCCCCCAAAAAAAATATGGGCGCTCTATTCCATTT
CATTGATCAAGAACAGAATGATTCAAAAAAAGAGTATTGGTATGATATCTCTTAAACTTTAAATCCTGAATA
TAGCAATAGTACCAATTGTACTAAATATATGTTTTTTTTCCCCTATCAATTAGTACTGGGGGAAGAAAAGGA
ACTTCCCATATTTATCTGATGAGACATGCGAAATAAAAGAAATAATTTCCGCGGCGGGAATTTGTTTGATTC
TATTTTGCTCCTCGTCTTCCCTTTCGCAAAAATTGAGAAATGCATTTCTCAATTCATTAGATCCTAGTTCGG
GACTGACGGGGTTCGAACCCGCAGCTTCCGCCTTGACAGGGCGGTGCTCTGACCAATTGAACTACAATCCCG
GCGAGATGTATACATATACTAGAGTGAGACGGATTATTAGTAACTAGTGATTATTTTTTTTTTATTGTTAAA
TATAAATAATAGATCTTTCAATTTATTGTTAAATATAAATAATAGATCTTTCAATTAGATGAGAAAAAAATA
GATAGAGAAAAATTTTTCTTTATTTCTCTACGAAGCTGGCATTACCCTTTATTTTCTGTAGGATAAATTAAT
TATATCCTACTCATGGGGCGGTGAATTCTTGGGCCGAGCTGGATTTGAACCAGCGTAGACAGTCGTCAACGA
ATTTACAGTCCGTCCCCATTAACCGCTCGGGCATCGACCCAGGAAGAATTCTTTCTATGCTTATTGATAATC
CATGATCAACTTCCTTTCGTAGTACCCTACCCCCAGGGGAAGTCGAATCCCCGCTGCCTCCTTGAAAGAGAG
ATGTCCTGAACCACTAGACGATGGGGGCATATCCGCCCGACCGTCATCATACTATAATGATAGTATGAATAA
TTTTTTGGAATTGTCAATATAATATAATGGTATGGCTAGATTCGAATAGTATTTTTATATTCTGATTCTATA
GGATTTGAATGAAACGTTTTTTTTTCTTAAATTTTAACTCATTGCTTCATTTCTTGTTCAGGTGAAATATGT
CTATCACTATCTCACATTAAGTCAGAAAATTCAAAAACGAGAAAAAGTGTACCCCTTTTCTAGGTAAATAGA
ATGAATTTTTTCATTATTTCCATTATGAGTCTACTGCATATATAATGTAGTAGACTCATAATGGAAAATGGT
TAAGTCATGAATTGAACAGGCCCTTTTAACTCAGTGGTAGAGTAACGCCATGGTAAGGCGTAAGTCATCGGT
TCAAATCCGATAAAGGGCTTTTTCATGAAGAGTGTTTGTCTTCGTTTTTCATTGGAGAATACAGATATTTTT
TAGAGTAAAAAAAAGGGCAAACACAATTGTAATATTTATAATATAATGAGTTCTTATTATTTAAGTTTTAGT
TCTAATTAAAAAGTTGAACATTTAATCATTACCTACCATTAAAATTCTAACTAAAAAAAAGTAAGTGGACCT
GACCCATTGAATCATGACTATATTGGCTATTCTGATATTTAAATTCGATATATATTAAATAAGCGGGTTTTT
TATTTCTTTTTTTAGTTTCTTAGATCACAAAAGACAAGAATTTGTCGATATTTATGATTTGATTTTCTTGTT
AATGGGCGCTCTATAGGAATAAATCGCTATTATTTTCCGATACATTATATTCTTTTCCGATACATATAATAT
ATAAAAAATATATTTATATAAAATATATTTCGAAAATCCATTTTTCAATATCTTTCCTTGATTTCAAAATTT
GATTCCAATATTGTTTTGTTGTTTTGTTTCAGTTTGAACTCATGGATTTACCCAGTTCGGTTTATGAACCAA
TAGAAAATAAAAAAGAATTCTTCTTTTTTATTTTCGAAACCCATTGTATTCTAAAGGGCATGGAACGACGAA
TCATCCATACATAATTGAACTACCGTATGCCCTGAAAATGAGATGACGTGTTCGGAAATGGTTGAAGTAGTT
GAATAGGAGGATCACTATGACTATAGCTCTTGGTAAAATTGCCAAAGAAGAAAACGATTTGTTTGATATTAT
GGATGACTGGTTACGGAGGGACCGTTTCGTTTTTGTAGGCTGGTCCGGCCTATTGCTTTTTCCTTGTGCTTA
TTTTGCTTTAGGTGGTTGGTTCACAGGTACAACTTTTGTAACTTCATGGTATACCCATGGATTGGCCAGTTC
CTATTTGGAAGGTTGTAATTTCTTAACTGCTGCGGTTTCTACCCCTGCAAATAGTTTAGCACATTCTTTATT
ACTACTATGGGGACCTGAAGCACAAGGGGATTTTACTCGTTGGTGTCAATTAGGAGGGCTGTGGACTTTTGT
TGCCCTCCATGGTGCTTTCGGACTAATAGGTTTTATGTTACGCCAATTTGAACTTGCTCGATCTGTTCAATT
GCGACCTTATAATGCAATCGCATTCTCTGGTCCAATTGCTGTTTTTGTTTCTGTATTCCTGATTTATCCATT
GGGTCAATCTGGTTGGTTCTTTGCACCCAGTTTTGGTGTAGCAGCTATATTTCGCTTCATCCTTTTCTTCCA
AGGGTTTCATAATTGGACATTGAACCCATTTCATATGATGGGAGTTGCCGGAGTATTAGGCGCTGCTTTACT
ATGCGCTATTCATGGTGCTACCGTAGAAAATACTTTATTCGAAGATGGTGATGGTGCAAATACATTCCGTGC
TTTTAACCCAACTCAAGCTGAAGAGACTTATTCAATGGTCACTGCTAACCGTTTTTGGTCCCAAATCTTTGG
GGTTGCTTTTTCCAATAAACGTTGGTTACATTTCTTTATGTTATTTGTGCCAGTAACCGGTTTATGGATGAG
TGCTCTTGGGGTAGTTGGTCTGGCTTTGAACCTACGTGCCTATGACTTTGTTTCCCAAGAAATCCGCGCAGC
GGAAGATCCTGAATTTGAGACTTTCTACACCAAAAATATTCTATTAAACGAAGGTATTCGTGCTTGGATGGC
GGCTCAGGATCAGCCTCATGAAAACCTTATATTCCCTGAGGAGGTTCTACCCCGTGGAAACGCTCTTTAATG
GAACTTTAGCTTTAGCTGGTCGTGACCAAGAAACCACCGGTTTCGCTTGGTGGGCCGGGAATGCCAGACTTA
TCAATTTATCCGGTAAACTACTTGGGGCTCACGTAGCCCATGCCGGATTAATCGTATTCTGGGCCGGAGCAA
TGAACCTATTTGAAGTGGCTCATTTCGTACCAGAGAAACCCATGTATGAACAAGGATTGATTTTACTTCCGC
ACCTAGCTACTCTAGGTTGGGGGATAGGTCCGGGGGGGGAAGTTATAGACACTTTTCCATACTTTGTATCTG
GAGTACTTCACTTAATTTCCTCTGCAGTCTTGGGCTTTGGCGGTATTTATCACGCGCTTCTTGGACCTGAGA
CTCTTGAGGAATCTTTTCCATTCTTTGGTTATGTATGGAAAGATAGAAATAAAATGACTACAATTTTGGGTA
TTCACTTAATTTTATTAGGTATAGGTGCTTTTCTTTTAGTATTCAAGGCTCTTTATTTTGGAGGCATATATG
ATACCTGGGCGCCCGGGGGGGGAGATGTAAGAAAAATCACCAATTTGACACTTAGCCCAAGTGTTATATTTG
GTTATTTACTAAAATCCCCTTTTGGGGGAGAAGGGTGGATTGTTAGTGTGGACGATTTAGAAGATATAATTG
GAGGACATGTATGGTTAGGTTCCATTTGTATACTTGGTGGAATTTGGCATATCTTAACCAAACCCTTTGCAT
GGGCTCGCCGTGCATTTGTATGGTCTGGAGAGGCTTACTTGTCTTATAGTTTAGCTGCTTTATCTGTCTTTG
GTTTCATCGCTTGTTGTTTCGTTTGGTTCAATAATACCGCTTATCCTAGTGAGTTTTACGGGCCCACCGGAC
CAGAAGCTTCTCAAGCTCAAGCATTTACTTTTCTAGTTAGAGACCAACGTCTTGGGGCCAACGTTGGATCTG
CCCAAGGACCCACTGGTTTAGGTAAATATCTAATGCGTTCCCCCACAGGAGAGGTTATTTTTGGAGGGGAAA
CTATGCGTTTTTGGGATCTCCGTGCTCCCTGGTTAGAACCTCTACGGGGTCCCAATGGTTTGGACTTGAGTA
GGCTGAAAAAAGATATACAACCTTGGCAAGAACGACGTTCGGCAGAATATATGACTCATGCTCCTTTAGGTT
CTTTAAATTCTGTAGGTGGCGTAGCTACCGAGATAAATGCAGTTAATTATGTCTCTCCTAGAAGTTGGTTAG
CTACCTCTCATTTTGTTCTAGGATTTTTTCTATTTGTAGGTCATTTGTGGCATGCGGGAAGGGCCCGTGCAG
CTGCAGCAGGATTTGAAAAAGGAATCGATCGTGATTTGGAACCTGTTCTTTTTATGACCCCACTTAGCTGAT
ATTTTTTTTTATATCTATTCTATCGTTTTTTTCTGTTCTGGCTCGGCTATCCCACCTAGCCGAGCCATGCTC
CTTTATTTTATGAAATTCATTTTATGAAAGATAACAAGTCAATCCAAACGAATAAAGAAAAAATTGAATTCC
ACAAGAAAGAAAAAGGAGAGAGAGGGATTCGAACCCTCGATAGTATCAAAACTATACCGGTTTTCAAGACCG
GAGCTATCAACCACTCAGCCATCTCTCCTAGAGGTAATCTCTATTTTATTCCTACGAATAGAACATGACCAT
ATGAGATGATACACTAACTACCTGTATGTAGAAACCTCCTGGATTGAATATATGTTTCGATATATCTACCTG
TATACTATATATACAATATATATATACATGATATAGTATATTATATCCGTTTGTGAAGTAATTACGAAACTC
CCTTCGACTCCATGTCCGAATAAACTAAAGTGGTAATAAGTTCTAAAGAATCAATTGATTGAGTCATGGTAA
AATCCCTCCACGATGCATTTTATTCCAATTTTAACGAAGCGGGGGATCAAATGGTATAGTTCATTTGTTGGT
AGCTTGGAGGATTAAAAATATGACTATTGCTTTCCAATTAGCTGTTTTTGCATTAATTGTGACTTCATCAAT
CTTACTTATTAGTGTACCCGTTGTATTTGCTTCTTCTGATGGTTGGTCAAGTAACAAAAATGTTGTATTTTC
CGGTACATCATTATGGATTGGATTAGTCTTTCTGGTAGCTATCCTTAATTCTCTCATTTCTTGAACTTCTTT
GGCATTTTCCCGACCCCAAAATGCCATTCTTTCTCCAAATTTCGGATTGTGAGACACATTTCAATTTAAATT
CAATCTGAGTAAAAAAAAAAAATTCTATTAAATTTGTTATTAGTTCTTAATTGGCTAGTTTCTTATCTTAAT
TGGAATCTTACTTTACTAGTATTTATCTATGGCCCTGCGCAAATATGATCCAGACGCATATATGATATATCA
TATATGTCATATATGTGTGGACATATGCGTACGTTTCAGGAATGAAAAAATGCGGATATGGTCGAATGGTAA
AATTTCTCTTTGCCAAGGAGAAGATGCGGGTTCGATTCCCGCTATCCGCCCATGATGAAGTAATTATAATAA
TAAAAATGAAAAATTCAGTATAAAAAATTCAGTATAGTCTATTATAATACTATTATGATACTTACTATAATG
ATACTTACTATAATGATATTATAGTAGTCACTATAGCACTTCTATTTATATATTTTTTTTTTTATTATTGTA
GTAGTTTTATCTTTCCTTTTGTTCTTGTTTCCCTCTCATCCAAAAACAAAAATAGTCATTATCATTAATTAC
TAGTTAACAGAATAACATAACACCTAAAAATAAAACTTTTTTTTGTCACAAAAAAAATGTTGCGGAGACAGG
ATTTGAACCCGTGACCTCAAGGTTATGAGCCTTGCGAGCTACCAAACTGCTCTACTCCGCGCTAAATAACTA
GGAACTCACGGGTCAAGAAAGATTGGATATGCCCTCCACCATATCTATACAAATAGAATAGTCTATTTATAC
AAAATGGTAAAGAGGGCCCCTCTATGATCTATGATCATAGAGATCCGTACAAACAAGAAACGAGATTTTTAT
CCTTACCAACTGGATCTTGTTGCGCCGGGTAACAAACACGCATGAACTATTTCTCGAAGTACGTGCCCGGAT
AGTCCAAAGTCTCGATAGTTAGCTCTAGGTCTTCCAGTCAAAAAACAACGTCGATGAAGACGTATAGATGCG
CTATTACGTGGTGAGGATTGCAATTTTCCATGAATTTCCCATTTTTCACTCAACGACGGAACCTTGCTTATT
TCTTTTTTTAAGGATCGACGAATCAAATGATATTTCTGTTCCAATTTCTGTCGTTTCTTTTCCCTCTGAATC
AAACATTTTCTTGCCATAATGTTCAGTTCCTATTATTATCAATAATACAGTTCGGATCCTAGATGTAAAAAT
AAAAAAAGGAGGTCCCCCTCTTCATCGAAAGAAATGATATTGTTGCTGACACAGTATAAAAAAAGAACTAAA
TTAACCAAATTTTCCTGATGTAGAGGCAATCAAGAAAGCTGCATAAGTGAATATATAACCTACAGAAAAATG
TGCTAATCCAACCAATCTTGCTTGCACGATGGAAAGAGCCACTGGCTTATCTCTCCATCGAATCAAATTGGC
CAAAGGTGTGCGTTCATGAGCCCATGCTAAAGTTTCAATTAATTCTTGCCAATATCCCCGCCAGGAAATTAA
GAACATAAATCCAGTAGCCCAAACAAGATGTCCAAATAAAAACATCCACGCCCATACCGATAAACTATTCAT
ACCAAAAGGGTTATACCCATTGATAAGTTGTGAAGAGTTTAACCATAGATAATCTCTTAACCACCCCATCAA
ATAAGTGGAAGATTCATTAAATTGTGAAACGTTACCCTGCCATAATGTAATATGTTTCCAATGCCAATAAAA
AGTGACCCACCCAATAGTATTTAACATCCAGAAAACCGCCAAATAAAACGCGTCCCAAGCAGAAATATCACA
AGTACCCCCACGTCCCGGGCCGTCGCAAGGAAAACTATAACCGAAATCCTTTTTATCTGGCATTAATTTAGA
ACCACGTGCATCTAAAGCACCTTTTACTAAAATCAATGTAGTTGTATGCAAACCTAGAGCAATTGCATGATG
AACCAAGAAATCTCCCGGACCTATTGTTAAGAAGAGTGAATTATTATTTTCATTAATAGCATTTAACCAACC
GGGTAACCATATGCTTCGACCTGCATTGAATGCCGGTCCAGTTGTTGAAGATAAGAGTACATCAAACCCATA
GGAAGTCTTACCATGAGCAGATTGTATCCATTGGGCAAATATAGGTTCGATCAAGATTTGTTTTTCCGGAGT
ACCAAAAGCGAGCATGACGTCATTATGAACATAAAGACCTAAGGTATGGAACCCTAGAAAGAGACTGGCCCA
ACTTAAATGAGATATGATAGCTTCCTTATGGTCTAACATTCTTGCCAATACATTATCCTCATTCTGTTCCGG
ATTATAATCTCTAATGAAGAATATAGCTCCATGAGCAAAGGCTCCTGTCATTATGAACCCTGCGATGTATTG
GTGATGAGTATATAATGCAGCTTGAGTAGTAAAGTCTTGTGCTATGAATGCATAAGCAGGTAAAGAGTACAT
GTGTTGAGCTACTAAAGAAGTAATAACCCCTAAAGAGGCTAGAGCAAGGCCTAATTGAAAATGAATTGAATT
GTTGATTGTATCATAAAGACCCTTATGCCCACGTCCTAATCGACCCCCCGGAGGAGTATGTGCTTCTAAAAG
ATCTTTGATACTATGTCCGATTCCAAAGTTAGTTCTATACATATGACCAGCAACGAGAAAAATAAATGCAAT
AGCTAAATGGTGATGAGCCATATCGGTCAACCATAAACTTTGTGTTTGTGGATGGAATCCCCCAAGAAGGGT
TAGAATGGCAGTTCCCGCTCCTTGGGAGGTACCAAATAAATGACTACTGGAATCGGGGTTTTGGGCATAAAG
ATTCCACTGACCCGTAAGAAGTGGTTCCAACCCTTGAGGATGGGGTAATACGTCTAAGAAATTATTCCACCT
TACGTACTCTCCCCTAGATCCGGGAATAGCGACATGAACTAAATGTCCTGTCCAAGCCAAGGAGCTTACTCC
AAAAAGTCCTGACAAATGATGATTGAGACGAGATTCGGCATTTTTGAACCAGGAAACGCTTGGTTTCCATTT
AGGTTGTAGGTGTAACCAACTCGCTATTAAGGATATAGCAGAAAGAAATAATAAAAAAAGAGCTCCGGTATA
AAGATCTTCGTTAGTGCGTAATCCGATTGTATACCACCACTGATAAACACCGGAATAAGCGATATTTACTGG
GCCGGTAGCACCTCCTCGAGTAAAGGCTTCTACGGCCGGTTGACCAAAATGAGGATCCCAAATTGCATGAGC
AATAGGTCTTACATGTAAAGGGTCCTGTATCCATGACTCAAAATTTCCTTGCCAAGCTACATGAAACAGATT
TCCGGACGTCCACAGAAAAATTATTGCTAACTGTCCAAAGTGAGAAGCAAAAATATTCTGATAAAGACGTTC
CTCAGTAATATCATCATGACTCTCAAAGTCATGTGCGGTAGCAATACCAAACCAAATACGACGAGTGGTGGG
ATCCTGAGCTAAACCTTGGCTAAACTTTGGAAATCTTAATGCCATAATGCCTTTCAAATCCTCCTAGCCATT
ATCCTACTGCAATAATTCTTGCTAAGAAGAATGCCCATGTTGTGGCAATTCCACCCAGAAGGTAATGCGTTA
CTCCTACAGCACGTCCTTGTACAATGCTCAAGGCTCTAGGCTGAGTAGCAGGAGCAACTTTTAATTTGTTAT
GAGCCCAAACAATGGATTCAATGAGTTCTTGCCAATAACCGCGGCCGCTGAATAGAAACATTAAACTAAAAG
CCCAGACAAAATGAGCACCTAAGAAAAAAAGACCATATGCAGATAATGAAGAACCATAAGACTGAATTACCT
GAGATGCCTGTGCCCATAAAAAATCCCTAAGCCAACCATTAATAGTAATGGAACTCTGTGCAAAGTTTCCTC
CTGTTATATGAGTTACCACCCCCTGATCACTTATAGTACCCCAAACATCCGATTGCATTTTCCAACTAAAAT
GGAAAATGACTACTGAAATTGCATTGTACATCCAGAATAAACCTAAGAAGACATGATCCCAGGCGGATACTT
GACATGTCCCCCCTCTTCCAGGCCCATCGCAAGGGAAACGAAAGCCGAGATTTGCTTTATCGGGTATCAAGC
GGGAACTACGAGCAAATAGAACACCTTTCAGTAGTATCAATACAGTTACATGAATCGTAAATGCATGAATGT
GATGGACCAAAAAATCTGCAGTTCCTAACGGAATAGGTAACAAAGCTACTTTGCCACCTACTGCCACTAACT
CGCCGCCCCCCCAAGTTAAGCTGGTACTTGTTGTTGCACTGGGAGCTGTTACGCCAGGTGCTAAAGCATGGG
TGTTTTGTACCCATTGAGCAAAGATAGGCTGTAATTGTATAGCGGTATCTGAAAACATATCTTGGGGACGTC
CTAAAGCGCTCATGGTATCATTATGAATATATAAACCAAAACTGTGAAAACCTAGAAATATACATGCCCAGT
TTAGGTGTGATATGATTGCATCGCGGTGCCTAAGGACACGATCTAATAGATCGTTGTATCGAGTAGTTGGAT
CGTAGTCTCTTACCATAAAAATGGCTGCATGTGCAGCAGCACCAACTATAAGAAAACCACCGATCCACATGT
GATGTGTAAACAACGAAAGTTGGGTACCATAGTCAGTAGCTAGATATGGATAGGGGGGCATGGAATACATAT
GGTGAGCTACAACAATAGTTAAAGAACCTAACATAGCTAGATTAAGAGATAATTGAGCATGCCATGACGTTG
TTAGGATTTCATAAAGGCCTTTATGACCCTGGCCTGTAAATGGACCTTTATGAGCCTCTAAAATGTCTTTAA
GGCCATGACCAATACCCCAGTTGGTCCTATACATATGCCCCGCGATCAAGAAAAGAATTGCAATAGCTAAAT
GATGATGAGCAATATCGCTCAACCACAGACCTCCTGTTATTGGATCTAATCCTCCACGAAAACTCAAAAAAT
CCGCGTATTTTGACCAATTCAAGGTGAAAAAGGGAGTTGCTCCCTCGGCAAAACTGGGATAAAGTTGAGCCA
AAAGATCCCGATTCAAGATAAATTCATGAGGAAGTGGGATCTCTTTGGGATCAACTCCAGCGTCGAGAAATT
GGTTAATTGGTAAAGATACATGGATTTGGTGTCCCGCCCAAGAAAGAGACCCAAGTCCTAGTAACCCTGCTA
AGTGGTGATTCAACATCGATTCCACATCTTGGAACCAAGCCAATTTTGGGGCGGCTTTGTGATAATGGAACC
AACCGGCAAAAAGCATTAACAATGCAAAGACCAATGCACCAATTGCAGTACAATAAAGTTGTAATTCACTAG
TTATTCCAGATGCTCGCCAAATCTGAAAAAAACCGGAGGTTATTTGTATTCCTCGGAAACCGCCGCCCACAT
CACCATTTAATATTTCTTGACCTACTATTGGCCAAACTACTTGAGCACTGGGTCCAATGTGAGTAGGATCAC
TTAGCCATGCTTCATAATTGGAAAAACGGGCGCCATGGAAGTACATGCCACTCAGCCAAAGAAAGATAATGG
AGAGTTGACCGAAATGAGCACTAAATACTTTTCGAGAGATCTCCTCCAAATCGCTGGTATGACTATCGAAAT
CGTGAGCATCAGCATGTAGGTTCCAGATCCAAGTGGTAGTATCGGGGCCTTTAGCTATTGTTCTTGAGAAAT
GACCGGGTCTGGCCCATTCCTCGAAAGACGTTTTTACAGGATCCCTATCTACAACAATTTTCACTTCGGGTT
CCGGCGAACGAATAATCATTAAGTCCTCCTCTTTCCGGACAACACATACAAAGAGACCCGCCAACAGTCAAG
TTTTTAGTGAACCAATGAAAATGAAAGATAGATATTTTATTTATAATAATAATTAGTTTCCTTCTTTCCCTA
TCTCCCATTCAGCTATTTATTTTAGTTATTCATTATTCACTAGAGCAATTATGATATTGAAGTCGATCCGGG
GCAAGTGTTCGGATCTATTATGACATAACGATTAGGTGCCTAACGGACCATTTCGGGCGGAAAACCTTTTCC
CGGCGTAATGAAAAAACTTTTTTTTGCAACCTAGTTGCATTTATTTCTATCTAAATATAGAAAGAAGTGTCT
ATAGAAATCGAATTTAATAGAGCATAATACCCTATTTTTTTAGTATTTTATTACAAATTACAAGATCTCATT
CATTAAAATGAATAAGATACATGGAAGTTTTCTTAGTTCGACTTCTACTCTTATTCTGTACGGTATCCGTAT
CATTTATACCTATAAGATACCATACAAAATCGAATGATTTTATTTTACAAGGAAGGGATATAATGAAATTCT
TGATTGGATCTTATCATGTCGTGGTAATGATCTATTTTATTTGATTGATGGATCCAAGAATAAATTCTACTG
AATTAACGAATGGTTTTATTCGAAACGTCTCGTGATTTTCAACCAATTATGTGCTTCAATATAATTACCTGG
AGTAAGCGCTATAGCCTGTTTCCAATACTCAGCAGCTTGATCGAACCAAGCCTCCGCAATTTCAGAATCACC
CTGTAGAATGGCCTGTTCTCCGCGGTTGGAATAGGTGGGTCAATTCCTTTCCTTAGAACCGTACTTGAGAGT
TTCCTACCTCATACGGCTCAGCAATCAATTCTTTTTTCGATCTCATCTTATATTTACCCTATTCCTCTATAC
TAACTGAATTCTATTTATGAGAAATAAATCCCATTTTTCTTGGGTTAACCAGAACCAGAAAAAGTTAATTAC
ATAAGTTTCAAATTCTAATTGTGATCAATAATTAGTTTTCTCTTTTTTCCCACCTTAAGAAAAATGAAACAT
AGATATCCCCTATATCGTTATAATTTTCTGAAAGGTAACTATCTCGGTTTCATATATGAAATTTATATAGAA
TCCTTGAAAAAGACTTTCTTCCATAAGAAAAAAGAACTTACTATCTTTGGGATCTGATGCTACACCGCTGCT
CAATACTTTAGTGGATCGACTCTATTACATAAGTTGATTCCTAACTTTATATATCATTTCATGACATAAGTA
AGCAGTTTTTAACTGTCTCGACCCAAAAGCTCGCTAATTGATCTTTACGGTGCTTTTTTATCAATTTTATTC
TTTATCCATAGAATATAGTATGTAGGCTTTATCTATTTATTTCCTTTTTTGTTATCATGAGGTTTCTTTCCT
TGCTACAGCTGGTAAAAATCGTTGCTTTGGACGATGCATATGTAGAAAGCCTTTTTTCTAGTATTGTCTAGC
TAATTTGATCTTTTTTCCTTCTTTCTATAGTGGAGATAGTCGCACGTAATGACAGATCACGGCCATATTATT
AAAAGCTTGTGGTAAGAATGGGTTTCGTTCTAATGCCCGGAAATAGTATTCCAAAGCCTTTGTATGCTCCCC
ATTGCTTGTATGTATAAGGCCTATGTTATAGAGTATATAACTTCGATCATAGGGATCAATTTCTGATCGCGT
AGCTTCATAATAATTCTGTAAAGCTTCCGCATAATTTCCTTCGGATTGAGCTGACATCCGTTACGGTCGTTC
ATTTATTTTATTCAATAAATCTCCGCTCCAAAACCGTACGTGAGATTTTCATCTCATACGGCTCCCCCCTTC
TGTGCATAGTAGTAAGGGAAATAAGCCATGGAATCTAAATTTTACTATTCTCATTATGAACTGACAGGAGCT
GGTATTTTTACAAGAAATCTCTAGCTAGCCTTCCCGCAAGAGGTTTTTTTAAGATCTATCATATTAGTGCTA
GATAGAAATGGTAACTCCAACGATTTCTTTGTCCTCAACGCTTACTATTTCCAGGAATTAGTCACTTCAACG
ATTTTTGATGGTTATACGGGTATCCAAAGTACGAACGAGATGGATGTTTGTTGTCCCAACCATTCTTGTGAG
TCCCGATACCGATAAAGAAAAGGGTCATTTTTACCAAAGTTTTCGTGTTGTTGATTCCTAGTGTAGTGCTTC
TTCCCCTATGCCGCCTATTGGTACTAGTAGAGTAGGATTGACCCGCAATACAGAACCTATAGGTATAACCTT
TCGTTTAATACTAAAATCGACAATAAAAGTATCTGAGGCTGGATCAATCGAGGATACACGACAGAAGGAATT
GTTCTATCTCCAAACTTTACCTTCACTAAGCGTAGCTTTATTTCAATAATTTGGTTCTTTATATTCCGAACT
GCGTCTTTTTATCGTAAGACTTAGTTGAGGGCTAAAAAAATAAGAACAAAAAATCAAATCACACCATCTCTG
TAATAGGTAAATGCTTTTTTTTCTCCGGAAGTTGTCGGAATTATTCGTAATAAAATATTAGCTATAATTGAA
GAGGTCTTATCAATAAAATTTCCATTTATCCGAGATCTAGGCATAGTTATCCATTCTATAATTCTTCTCATT
TCCCTCTCGGGGAAAATGATCCCACAAAAAGGAATTGTAGAGTACAAAATAACATAAAAACAGAAAAATTCT
TGTGTACCTTATGCTCAAATTTTACTTTTTTTGACAAAGAAAGATGGGAGACTTTTGAATTAGATTGAATTT
TATATAATATCAATTTCGTAGTATACAAATGCACGGAACGATTACTATTTCATCTAAGTTAAATAACCAAGG
ACTTTATTTTACTATGGATTCTTATAACTCGAGTCTGATAACTCATTTAGATTTGGTTATGACCCAAAAAGG
AAAAGGGATGGAATAATGATTATACAATTGAATGAAATGCCATAGAAAAATTCATGATATGATTCATAAATT
TATAATAGGGTAGATGGATAATAAGAGAGGTTGTTTATAAATATGGAATTGGAAAGGAAACTTTTTTTCCTA
TGGACTCACTATTCACTCGGTTTCTGGTCAATAATAGGATTATATAGGAGAGATGGCCGAGTGGTTGAAGGC
GTAGCACTGGAACTGCTATGTAAGCTTTTTGTTTACCGAGGGTTCGAATCCCTCTCTTTCCGTTTCTATTAA
TTCAACAGCGTTACCAACTACAATATATCAAATCAAATAAAAATTAATATCAACAGTTTTATTTGATAGGAA
TTATGATTCCTAATTACATTACTGTGGTATGGGTACGTAAAAGAAAAATATCGTGAAAAGATAAAAAAATTC
TACGGCGTATCTATCAATTTGTAATACGTGAATAACAAAATACGGATTAAGGCCCTTAGATCTATTTCCTTC
GTCGAAAAAGGGACAGAATTGTCTGAGCCCCTTTCCTTGTTATGTTCGTTAGGTTCAAGTCTGACGAGAATA
ATATTCTACGACTAATAACTCATTTATTTTTAAACCAATCCATTTACTATCTATTATTTGATTTACTAAGCC
TTTATATTGGAATGAGTCAATAGTCAAATGGTTTGGCACTCCTTCCTGAGGGGATGAAGCAATATAATTTTG
AATCAGAACTTTTGATTTTTGTTTATCCTTCGTAGTAATAATATCTCGGGGTTTGCAACGATAACTTGGTAT
ATCCACTATATGGCCATTAACTAAAATATGTCTATGGTTAACTAATTGCCTGGCTCCGGGAATGGTCGAAGC
CATACCCAATCGAAAAAGGATATTATCCAACCGCATCTCAAGTAGTTGTAGTAAAACCTGGCCTGTTGACCC
TTTAGCTTTTCCAGCGATATGCACATATCTAAGTAATTGTCGCTCTGTCAGACCATAATGAAAACGCAATTT
CTGTTTTTCTTCTAAACGAATACGATATTGCGATCTTTTCCCGGAACGCAATGGGTTTTTAAGATCACTTCC
GGATCTAGGTCTTTTATTAGTTAATCCCGGTAAAGCCCCCAGACGGCGTATTTTTTTGAAACGAGGTCCTCG
GTAACGAGACATAAAGTAAAGACTCCTTTTTATTTTATTGAAATTTTATTCATTTTACAGAAGAAATCAAAA
TTAAGACTGAACTAAACTAAAGGATAAATAAAGCAAAGCGAAATCTATTGAAATATTACAAAATAGAATGAA
ATGTATTGTGTTAATATCCATATTTTTTGTTGTATATTATGGAAAGAAGATTAAGGCTCTGTTTTATGATTT
ATTATATATATAAAATATAAATCTAATTGGATCTAATCAACTTTTTTTATAATTACCATGACATAATAGATT
ATAGATTAGTGACTCAACGTTTGGAGAAATGGAGGGGAGAGATTCTCAATTATGGAAAAATCAATAGAGAAA
AAAGCCGGCTATCGGAATCGAACCGATGACCATCGCATTACAAATGCGATGCTCTAACCTCTGAGCTAAGCG
GGCTCACATAACAGAAATAATACATAGGAATTCAAGAGACTACCAGATCCCCGCTATTAGCTGTAAAGTTCA
TATGAACTATATATTAATATAAACTAGTTAATAGAAACTATAGATTATATATTCTAGTTCATAATTCTATCC
ATAACATAATATAACTAATAATAAAATATTAAATTAATATTAATAATAAATAATATATTTAATAAATAAATA
GAATAACTAAATAGAATTCTATTCTAATAATAAATTCTATTCTAATAATGTAACAGAAATAAAATATCTGAC
TAATTTTAATTTTATTTTTTAGAATAGTTTTCTAACAAATAATAAGGTTAACTATATTCATATTATAGCGGA
TCAGTCCTAAGAAAAGTATAAAATAAGGATAAAAATACAACAATAAAAATTATAATGAGACATTACTCTGAT
TTCGTTCGAAAAAGGATGAGGATAGGACAAAAAAAACAATAAGGAAGAATATCGACCCTTCCAGTATTCCAA
AGCACACTCTAAAAATAAAAGTAGAGGGGGACGTATATATATGTGTTATATACCTCTCTGTATTGAATTGTG
GATACATCAATGATAGAATCATTTCTGATTGAAACAAAGATGATTCATACAATAGAGGTGGAACGAGAGGGG
ATAGCCAAAAAAAGAAAATAGGCGTACACAATTTTTTAATATAGGAATCATTATATAATGAACTCAATGGTT
TCAAGATAACTGAAAGAGTTGGGTAAAATTACAACTGGATCCTTGTCTAAAAAGGGGATATGGCGAAATTGG
TAGACGCTACGGACTTGATTGGATTGAGCCTTAGTATGGAAACCTGCTAAGTGAAAACTTCCAAATTCAGAG
AAACCCTGGAACTAAAAATGGGTAATCCTGAGCCAAATCTTTATTTTTTGAAAAACAAAGGTTTAGAGAATA
AAAAAGGATAGGTGCAGAGACTCAATGGAAGCTGTTCTAACGAATGGAGTTGACTACGTTGCGTTGGTAACT
GAAATTCTTCTAAAAAAAAAATTAATAGGACGAGAATAAAGAGAGAGTCCCATTCTACATGTCAATACCGAC
AACAATGAAATTTATAGTAAGAGGAAAATCCGTCGATTTTAGAAATCATGAGGGTTCAAGTCCCTCTATCCC
CAGTAAAAGCCCATTTTACTTCCTTACTATATTCTCCTCTTTTTTTCATAAGTAGTTCAAATTAAATATCTT
TCTTATTCATTTTACTCTTTCACAAATGGACCTGAAGTGGATTATTCACAGTCCATCTCATTTTCCTTGCAT
TCACAAAGAAAGTCTTCTTTTTGAAAATCGAAAAAATTAGGGAATAGCTCAGTTGTGTAGAGCAGAGGCTTG
AAAATCCTTGTGTCACCGGTTTAAATCTAAATAAATCTAAATCTGGCTGCTGAATTGTTGGGATAGCTCAGT
TGGTAGAGCAGAGGACTGAAAATCCTCGTGTCACCAGTTCAAATCTGGTTCCTGACACATAACTAATCTATC
GAAAATTTATACCTCTTCAAATTAATTGAAGTGGGTCAGGATACAATACATAGTAATGGTCTAGAGCGCAAT
ACATATTTTTTATTTAGGTGTATAGATCTATCTATGTTTGGAGATGGTAAAAAAAAATGTATGTATGGTAAA
GAACAAAATGAGATTATGCCCCCCTTTGTTTTGTTTTTTCTGGTTTTTTCATATTGTGGTCTTTATATATTT
ATATATATAAGTTGTATAAAAAACTTCCAAGTTTATTTTATAGGAGTTGAAGGATAGAAAAAGTAAAGATAT
ATTTTATACACAGTAAAAAAAAATCTACTCTTTTTTCATTTCGTATTTTATTTACTATTTATTCTATTTCTT
CATTCTTGTTTATGCTACTTTCAAGGGTTCAGCTAAGTGACATGCGCGGTACAAAGTTCATAGTGCAGAACT
TTTTTGATTCATATATTGTTTTGTTTCTGCTCAAATGAAATTAATAATATCTTCAAAATTGGTTAATATCAA
TGAAGTATTTTTTAGCTCATTCTTAAATACGAATTAGAATCCAGTTATTCTCTTTCATCTAGAACAAAATGA
AAAATATTCCTTGCCTTGAATAAAAAAATCTGGAGTCATGTCATATAAGTGAACATTCGTTTCTTATCATTC
AATGAGCATCTTGTATTTCATAAAAATTGGGGGTAATATAGTCCTTACGTAAGGGCCAGCCTATCCAACTTT
CAGGCATCAAAATACGTTTAAGACGTGGATGATTATCATAAGAGATTCCCAACATATCATAAGATTCCCGTT
CTTGAAAATCGGCACTTCTCCAAATCCAGAAAACGGACGGGATTCTAGGATTACTTCTTTGGGCAAATACTT
TTATGCATACCTCTTCCGGCTTATCTATATCATACCGTATTTTCGTAAGATGATACACACTAGCTAAAAATC
CGCCAGGTGCTACATCATAGGCACATTGGGAGCGTAAATAATTGTAACCATATACATATGAAATGACAGCAA
TGGAGTCCCAATCTTCGGTTTTTATTTGTAGAGTCTCTATTCCTCGGCAATCGAAGCCCAAAGATCTATGAA
CTAGTTCATGCTTGACTAGCCAATCAGATAAACGAACCCCCATCTTCCTGATTTCTCCCACATTTGTATTTG
TATGAGTATTTAAAATTTCCAATGAAATTTTGAAAGATTGACTTGACCCACTCTTTCTTATTCTGCACAAAA
GAACCTTGCCTAATTCACTAATTCATGTGAAGATACTGAATTTTTGGATTTTAAAAATACTTCAGAGATACT
TTCTGAAGTAGATGATGATTGATATAGTAATCCTTGATCGTAATTTCCAGTATGAGTACTACGTCGAACATA
AAACTTGTGATTAGTAGTAAAACATCGATTTTCCTGTTGGGACAAAGTTCTATCTTCAAAGATTTCTCGGGA
TATCTTCTTACGAAGTTTCGTTATAGCATCTATAACTGCTTCTGGTTTAGGCGGGCAGCCCGGCAAATAGAT
ATCCACGGGAATTAACTTATCGACTCCCCGAACAGTACTATAAGAATCAGTACTAAACATTCCTCCTGTAAT
AGTACAAGCTCCCATAGCAATGACATATTTTGGTTCAGGCATTTGTTCATATAATCGCACTAAAGACGGAGC
CATTTTCATTGTTACTGTACCGGCTGTTAAAATTAGGTCTGCTTGCCTAGGGCTCGATCTTGGTACTAATCC
ATAACGATCAAAGTCGAATCGCGAGCCTATTAATGAAGCAAATTCAATGAAACAACAACTGGTACCATAGAG
AAGAGGCCATAAACTGGAGAGTCTTGACCAATTCGAAAGATCATTCAATGTAGTTGAAATAACTGAATTCGG
GGTTGTTTGGTCAAGTAACGGAAAATCAATCAAATTCATAACTGTCTCAATATAACCTTTTCCTCTCTTTTT
ATTTTTTTTGTTGTCTGAATATTCAGTTAAGACCATTCTAATGCTCCTTTTCGCCATGCATAAACTGAACCA
ACAATTGGGATAAGCACGAAAATGAAAGCTTCTATAAATACGGATACACCCAATACATCAAAACTCATCGCC
CATGGATAAAGAAAGACCGTTTCAACATCAAAAACAACAAAAACTAGAGCAAACATGTAATAACGGATTCGG
AATTGTAACCAAGCGTCTCCCATGGGTTCTATACCTGATTCATAACTAGAGAACTTCTCGGGTCCTTCACTA
ATTGGGGCTAAAACTCCGGAAATTACAAATGCCAAAATAGGAATAGCACCCGATATTATTAGAAATGCCCAA
AAAATATCATATTCGTGAAGCAGAAACATAAATGGACTCCTATTAATGTGGAATAGGCTGAATTATTCGATT
TGAATTTCCATTGTAAATTCATCCAGAACTTCTTATTAGATATGGTATAGATATAGAATGCCCTTACCCAAA
GAAAACTCTCTTACTTTATCTCAGGTTCTCTTTTTAAAAAGTAATTCAATTAAATAAATATAGTCTAATATA
ATTAGAATACTAATAAATATAATTAGAATACTAATAAATAAGACTAATTATAGTACTAATAACTTAAGACTA
ATTATAGTGTAAGAAATCATATTAGTATAACTATGTGTAAGAAATCGTATTAGTATAACTATATTTTTCTAG
TTCATTTCATTTTAGAATTTCTAATATAAAATGAAAATGAACTAGAATGAATGAAATTCTTAATTCATTTCC
ACTTTTTTTTCAATCAAAACGAAAAAAAAAAGTGGAATGTGTTAGGGCTATACGGACTCGAACCGTAGACCT
TCTCGGTAAAACAGATCAAACTAATTATTATCGAAATGATTCGAACTGTTTCAAAGACCCAACATGCATTTT
CTTGCATTGGGCTCTTTCATCAACTGATTGATATAAAGATCAGTTAGTCCACCATATTTTTTCTTTTTTACA
GGAAGATAATAAAATGGCTCCATGTGCTCTGTGATTCATGATTTGTATTCTGATCTAGGAACAATACCAAAG
TGTTTCAAAGAGGGGTTACCTTGACTTAGGTCTGCCTATGGCCTAGATTAACCTAAGTTAAATGGAATCTCT
ATCGCTCCGCTACAAGAGTCAAATATGAGACTTCATACACCTTAAAGTTCATAGGATAAAAATAAGTTCTTT
TGAGTCCCTTATACTCATTATGCCTAGCATTGAATGGGCTGGTATTTACCTTATCAATTAGCAAATCAATGG
CAGGTTCTATTTCATTTGGCACCTGAATTCGCACTCGAATTGGACCAAATGAAATATTTGTCAGGCTATTGT
TCTCTTGTTCTTTCGAATCTATGGAGTAAGACATCAATTTCTCAATAAGATCAATTATGTTCATTGCATAAT
GGGCCCCTTTGAAAAGCATTGGCGCACGTGTAAACGAGGTGCTCTACCTAACTGAGCTATAGCCCTTGTCAT
AGACATCTTAACATATAGAGAATTTCTTGTCAAGATCGGACCGCACATGAGAGTTCTTTAAGCCGCTTACTG
TTAATGGATTGGTATTGCTTAGAAATAATATTCCACCTATAATCCCCGAGGCGATAGGTCCTTTTTTTGTGA
TGATGAATAACCTACTTAACTCAGTGGTTAGAGTATTGCTTTCATACGGCGGAAGTCATTGGTTCAAATCCA
ATAGTAGGTAGAACTTATTAGATACCATCAACTCTGGTATCTAATAAGTTTTTCTAGCCATCTTCTTTTTTT
TTTGTATCATCTAGAATTGATTGTATTCAATTGTCGGAATCAAAATGTGGTGTATAATAAAGAACCTCTAAA
GAACTTATTTTTCCTTTTTTTATGTTTTTTTTTACTAGTAGGAAATAACATTAACAGCCTCTACTCGTGTCC
TAGCTCGTCTGAGAGCTAGATTCGCCTCAATTGTTTGTCTCTTTCCCTGAGCTCTATTCAAGTTAGCTTCGG
CTATTTCAAGAGCTTGTTGAGCTTCTTGCGGATCAATGTCAGTACTCATCTCCGCATCATTTCCTAAAATGG
TGATCTCATTATTACTTATTCTAGCGAAACCACCCATCAAGGCTACTGTTAACCATTGGTCGTTGAGACGTA
TTCTCAAAAGACCTATATCTACCGCTGTGGCAATAGGAGCGTGGTTTGGTAATACGCCAATTTGTCCACTAT
TAGTAGATAAAATAATTTCTTTCACTTCTGAATCCAAAATCATTCGATTAGGAGTCAGTACACAAAGATTTA
AGGTCATTTCTTCAATTTGCTCTCCTCTTCTAAGTTTATAGCTTTCGCGGTAGCTTCGTCGATGTTACCTAC
CAAATAAAAGGCCTGCTCGGGAAGACTGTCTAATTCTCCAGACAGGATCAATTGAAACCCCCTAATTGTTTC
GGCGAGACCAACATATTTCCCTGGAGAACCGGTAAAGACTTCTGCCACGAAGAAGGGTTGTGATAAGAAGCG
TTCAATTTTTCGTGCTCTTGCTACAGTTAAACGATCTTCTTCGGATAATTCGTCCAATCCCAGGATAGCTAT
AATGTCCTGAAGTTCTTTGTAACGTTGTAAAGTTTCCTTAACTCTTTGCGCAATTTCATAATGTTCCTCGCC
AACGATCCGAGGTTGTAACATAGTTGACGTTGAATCTAAAGGATCGACTGCTGGATAAATACCTTTGGCAGC
TAATCCTCTTGATAGTACGGTAGTAGCATCTAAATGTGCAAATGTCGTGGCAGGAGCAGGGTCGGTCAAATC
ATCTGCAGGTACATAAACTGCTTGGATCGAAGTTATAGACCCCTCTTTGGTGGAAGTAATTCTTTCTTGTAA
AGAACCCATTTCGGTACTAAGGGTGGGTTGATAACCCACTGCAGAAGGCATTCTCCCTAATAAGGCAGATAC
TTCTGATCCCGCTTGGACGAAACGAAAAATATTGTCGATGAATAAAAGCACGTCTTGTTCATTAATATCTCG
GAAATATTCTGCCATGGTTAGTGCAGTCAAACCTACTCTCATACGAGCTCCTGGCGGTTCATTCATTTGACC
ATAGACTAGAGCTACTTTTGATTCTGCAATATTTTTTTCATTAATTACCCCAGATTCTTTCATTTCCATGTA
GAGATCATTTCCTTCACGAGTACGTTCACCTACTCCACCAAATACAGATACGCCTCCATGAGCTTTGGCAAT
GTTGTTGATCAATTCCATGATAAGTACTGTTTTACCCACGCCGGCTCCCCCAAATAGTCCAATTTTGCCTCC
ACGGCGATACGGAGCTAAAAGATCCACCACTTTAATCCCTGTTTCAAAGATTGATAATTTCGTATCTAACTG
TATAAAGGCAGGCGCAGATCTATGAATAGGCGATGTTGTACGAGTATCTACAGGACCTAAATTATCAACAGG
CTCTCCAAGAACATTGAAAATTCGCCCGAGAGTAGCTCCGCCGACTGGAACACTTAGAGCAGCTCCTGTATC
AATCACTTCCATTCCTCTCGTCAAACCATCTGTAGCACTCATAGCTACAGCTCTAACTCGATTATTTCCTAA
TAATTGTTGTACCTCACAAGTCACATTAATTTGCTGACCGGCAGTATCTCGGCCTTTAACTACCAAAGCGTT
ATAAATATTAGGCATCTTACCCCGGGAGAAAACAACATCCAGTACTGGGCCAATAATTTGAGCGATACGCCC
TAGGTTTTTTTCTTCAAGTGTGGAAACCGTAGAACCAGAAGGATTCGGATTGATTTGCATAATAAAGTCAAA
TATGTCGAAATTTTTTTGATTGGAAGAGTATGGTATATAGTACCGAATTGCAAATAAATGTCCGATAGCAGC
TTGATTGATTAATTCAATACGAACTAAATGGGAATTAGCATTCGATTTAGTTGGTACCCCCCCAACCGAATA
AAATTCAATCGTTTACTCATGAAATTTAAATGAGTAAATTTTCAAGTTCAATCTATTATTTTCTTTTTTCAA
AAGATCAAGTAGATCAAGTAGATGAATAAGAATTGTGAGTAAGTAAAGTGCGTTTCATTTCTCTATCATTAT
ATTATAGAAAATACCATCTATACTCGATTAGATGAAATCTATGAAATTCTAACTCGTGATTCACTATTACGA
TCTCATTGACTGTTGTTCCTTATTTTCTTTTCTATATATCTATATATATAGTTTAGTTAGTGTCTATTTTTG
TTTTATTCCCCTTCTCTTTCATGGATGAATTTTCCCTATTTTCACATCTAGGATTTACATATACAACACATA
TCACTGTCAAGGGGGAATTTTTCTTAGTATTTTTCTTTTTAGATTCGAAATAGAAAGTACCCAAATTCAATT
AGAAACTTGAAAAACAAAGATTGGGTTGCGCCATATATATCAAAGAGTATACAATAATGATGTATTTGGTGA
ATCAAATGCATGGTCTAATAAGGAACTTAATTTATTGATAATATTAGTTGAATACTTTTTGAAAGATTTTTG
TCAAAGTTTTCATTCATGCCTAATCTATATCGAGTAGACTTTGTTGTTGTAAGAATTCTTAATTCATGAGTT
GTAGGGAGGGACTTATGTCACCACAAACAGAAACTAAAGCAAGTGTTGGATTTAAAGCTGGTGTTAAAGATT
ACAGATTGACTTATTATACTCCTGATTACGAAACCAAAGATACTGATATCTTAGCAGCATTCCGAGTAACTC
CTCAACCCGGAGTTCCCGCTGAAGAAGCAGGGGCTGCGGTAGCCGCCGAATCTTCTACTGGTACCTGGACAA
CTGTGTGGACTGATGGACTTACCAGTCTTGATCGTTACAAAGGACGATGCTACCACATTGAGGCTGTTATTG
GGGAAGAAAATCAATTTATTGCTTATATAGCTTATCCTTTAGACCTTTTTGAAGAAGGTTCTGTTACTAACA
TGTTTACTTCCATTGTAGGTAATGTATTTGGTTTCAAAGCCCTGCGAGCTCTACGTTTAGAGGATCTGCGAA
TTCCCCCCGCTTATTCCAAAACTTTCCAAGGCCCACCTCACGGCATCCAAGTTGAAAGAGATAAATTGAACA
AGTATGGACGTCCCCTATTGGGATGTACTATTAAACCAAAATTGGGATTATCCGCAAAAAACTACGGTAGAG
CAGTTTACGAATGTCTACGTGGTGGGCTTGATTTTACCAAGGATGATGAAAATGTGAACTCCCAGCCTTTTA
TGCGTTGGAGAGACCGTTTCTTATTTTGTGCTGAAGCTATTTATAAAGCGCAAGCTGAAACAGGTGAAATCA
AGGGGCATTACTTGAATGCAACTGCGGGTACATGTGAAGAAATGATCAAAAGGGCTGTATTTGCCAGAGAAT
TGGGAGTTCCTATCGTAATGCACGATTACATAACCGGGGGATTCACTGCAAATACTAGTTTGGCTCATTATT
GCCGAGACAATGGTCTACTTCTTCACATCCACCGCGCAATGCATGCAGTTATTGATAGACAGAAAAATCATG
GTATGCATTTTCGTGTACTAGCTAAAGCATTACGTATGTCTGGTGGAGATCATATTCACGCTGGTACAGTAG
TAGGTAAACTGGAAGGGGAACGTGAGATGACTTTAGGTTTTGTTGATTTATTACGTGATGATTTTATTGAAA
AAGACCGAAGTCGCGGTATTTTCTTCACTCAAGATTGGGTTTCTATGCCAGGTGTTATTCCCGTGGCTTCCG
GGGGTATTCATGTTTGGCATATGCCTGCCCTAACTGAAATCTTTGGGGATGATTCCGTCCTACAGTTCGGCG
GAGGAACTTTAGGGCACCCTTGGGGAAATGCACCTGGTGCGGTAGCTAATCGAGTAGCTTTAGAAGCGTGTG
TACAAGCTCGTAATGAAGGACGTGATCTTGCTCGTGAAGGTAATGAGATTATCCGCGAAGCTTGCAAATGGA
GTCCTGAACTTGCGGCTGCTTGTGAAGTATGGAAAGAAATCAAATTCGAATTCGAACCAGTAGATAAGATAG
ATAAACAGAAATAGATAAACAGAAAATATAAGAACTAAGTGCACAGAATTCAGTAATTTCTGTTTGTTCTCC
TAATTGATTGCAATTAAACTCGGCTCAATCCTTTTCCTAAAAAAAGGATTGGGCCAAATAAAGAATAAGTAT
CCTATACTATCCATTTGTATAGATCTTTCATATGTACAGATCTTACCTATATAAACAAGATTTAAATACAAG
ATTAACTATGAAATTGAAAAAAAAAAATTCACGAGTTTTTTTCTTTATTGTTGGATCCATAGAATTCATTAT
GGACCTTGGGTTGGTGTAGATTATTTTTTATCCCGCAGTTTCGGGCCGTAGATCAAGCCAAGGGGGGCTCCT
CCTACTCACACCCTTTATATTGTCTGTTTCATTTCATGTTGCAATAGAAATTTCTTATTTGACTATACGATA
CTAGATTCTAGGAGAATAAATTCTTCATTTTTTTTTATTTCATAGTATAGGAAGAAACTACTATTTATCTTT
TCGATGATAATTTTTTTTGTACATGAGAGAAACTATTTATATTTCTAAACTAATTGACCAAAAGATTCTATC
ATAATATATATTTATATAAGTGATACCCGATATCTCGGATTTCCCCAAAAGAGAATTATTTCTTTCAATACT
CACTCGTTGTTAGTTAACAATTCTTAACAATTCTAATAGGAAATAAAATAGGAAAATGATTACTCATCGAAT
GACTATTCATCTATTCTATATTTCATCAAATAGAATGAGAAGCAGGAAGACTCTATGAAAAAATGGTGGTTC
AATTCGGTGTTGTTTAAGGGAAAGTTAAAATTAAAACCTAAGTGTGGGCTAACTAAATCAATGATATATCCG
TTTCTTCAAATGGATATTATTCCTGGTAGTTGGTATCCCGGGGGAAGTGAAGAAAAGGATACGGAAAAAAAC
ATTTCTAGACGGAGTGATAGTAATAGGTATAGTTTCAATGATATTGATATAAGGAATATTTGGAGTTTGATC
TCCGATAACACTTTTTTGGTTAGGGACAGCAATGGCGATAGTTATTCTGTATATTTTGACATTGAAAATCCT
ATTTTTGAGATTGGCAATAATAGTTTTTTTCTGAGCGAATTCAAAAGTTTTTTTTCCAGTTATTTGAATAGT
AGGTCTAAGAGTAACAATCACGACTATTATCATTACATGTATGATACTAAATCTAGTTGGAGTAATCACATT
AATAGTTGTATTGATAGTTATCTTCGTTTTGAAGTCAGTATTCATAGTTACATTTTAGGTGATACCGAAAAT
TACAGCAACAGTTACATTTCGAGTTTCATTTGTAGTGAAGGCATAAGCAATAGTGAAAATATGAATTCTAGT
ATACGAACTGATGGTAACAGCCGCGATTTCAATATAAGAGGAAGATCTAATGATTTTGAGATAAATAAAAAA
TACAGAAATTTATGGGTTCAATGCGAAAATTGTTATGGATTAAATTATAAAAAATTTTTTAGATCCAAAATG
AATATTTGTGAGCAGTGTGGATATCATTTGAAAATGAGTAGTTCAGATAGAATCGAACTTTTGATTGACCCG
GGCACTTGGGATCCTATGGACGAAGATATGGTCTCCATGGATCCCATTGAATTTCATTCAGAGGAGGAACCT
TATAGAGATCGTATTGATTCTTATCAACGAAGGACAGGTTTAACTGAAGCCGTTCAAACAGGCATAGGTCAA
TTAAATGGCATTCCCATAGCAATTGGGGTTATGGATTTTCAGTTTTTGGGGGGTAGTATGGGATCTGTAGTA
GGCGAGAAAATCACTCGTTTGATCGAGTATGCTACTAATCGATCTCTACCTGTTATTATTGTGTGTGCTTCC
GGAGGAGCACGTATGCAAGAAGGAAGTTTGAGCTTGATGCAAATGGCTAAAATATCTTCTGCTTTATATAAT
TATCAATCAAATAAAAAGTTATTCTATGTATCAATCCTTACATCCCCTACAACTGGTGGAGTAACGGCCAGT
TTTGGTATGTTGGGAGATGTCATTATTGCTGAACCTAACGCGTACATTGCTTTTGCAGGTAAAAGAGTAATT
GAACAAACATTAAATAAAACAGTACCCGACGGTTCACAAGCAGCTGAGTATTCATTCCATAAGGGCTTATTC
GACCCAATCATACCGCGTAATCTTTTAAAAGGCGTTCTGAGTGAGTTATTTCAGCTACACGGTTTCTTTCCT
TTGAAAAAAATTTATAATATAGAAATAAAACGAAAATATAAAAATCTAGAAAAAAGGAAGTGATTTCTATGC
CTTGCCTACCAAGAACTTTTATTTTTTACTAGAAATCAAATCCCTTTTTGTTGTGTTGAATTAGTTTAGTTA
AAGTCGCGAACTTATAAGAAACTCTTTCTCTTTAATAAAAAAAACTCTTTTCTTTATTTTATTAGAAAGATA
TAAAGAGTATTAAGGACACGGGAAAATTCATAAAATTTCTTAAACTTAAAGTAGATTGTCATACATATTCGT
GTAGAAAGATGAATAGATACACTAAATTTGCATTTAGTTCTCATTCCTTGCACTTATTAAGTACTTAATATT
ATTTATAATAATTATAATATAATAGATATACTTAAGATATCTTTATATTTATAATAGATACAAATATTAAAT
TGAGGTACCCATTCTATGACAGATTTTAACTTACCCTCTATTTTTGTCCCTTTAGTGGGCCTAGTATTTCCG
GCGATTGCAATGGCTTCTTTATTTCTTCATGTACAAAAAAATAAGATTGTCTAGACCTGATGGGGCTAAATT
TAAACAATTTATTTCAATATTGAATCATAATACAGATATTTTTTTGGTGTAATATAGTATGATATGTGCCCT
TTTTCCGAATACACATGAAAGAACTGTTATGCATGCGGATACATGATATCCGTATAAATGCATGTATATGCA
GGTTATAAAAATGATCGGCAAATATTTTTATAATAGAAAGTCAATGTATCTAACCAATTACTCCTAAGGGTT
CATATCAGAATAGTTTTAGTTGATGAAAGTTACTTTGGCATCAAGAAAAGTAAAGTCAATTTTTTTTTCTGA
ATTCCAATCGAATGCAATCGGATTTAGTATAGTATGAACTGGCGATCAGAACATATATGGATAGAACTTATA
ACAGGGTCTCGAAAAGCAAGTAATTTTTGCTGGGCCTGTATTCTTTTTTTAGGTTCACTAGGATTCTTAGTA
GTTGGAATTTCTAGTTATCTTGGTAGGAATCTGATACCTGGATTTCCTTCTCAACAAATTATTTTTTTTCCA
CAAGGGATCGTGATGTCATTCTACGGGATCGCGGGTCTATTCATTAGTTCCTATTTGTGGTGCACAATATCG
TGGAATGTAGGTAGTGGTTATGATCGATTCGATAGAAAAGAAGGAATAATGTGCATTTTTCGTTGGGGATTC
CCCGGAATAAATCGTCGCATTTTCCTTCGCTTCTTTATGAAAGATATCCAATCAATCAGAATGGAGGTTAAA
GAGGGTCTTTTTCCTCGTCGTATTCTTTATATGGAAATCAGAGGCCAAGGAACCATCCCCTTGACTCGTACT
GATGAGAATTTGACTCCACGAGAAATTGAACAAAAAGCTGCCGAATTGGCCTATTTCCTGCGCGTACCAATT
GAAGTTTTTTGAATTTTTATCAAAAACAAATGAAATTCGTTCGGATTTGTCCAATTGAGATATTCGGAAATC
TCATTTACTTCGAATTTACTTATTCGGATGAAATATATATATTTCATCCGAAACGGGATCCTTAATTCTATT
TCTATATTCCTTTTTCTAGATTTAAGAACTACATTTTTACAAAAAACTGGGAATAGATCCATAGGTTTGATA
CCTTGTTCTAGAACTCGTGCTTTAGAGAAATATAAGATCAGATAAAGTTGACAAATGAAGCAGTTCATTAAC
AATTCAGGGATAAAAATGAAAAAAAAGAAAGCATTGACTTCCCTCCCATATCTTGCATCTATATTATTTTTG
CCCTGGTGGATCTCTCTCTCATTTCAAAAAAGTCTGGAACCTTGGATTATTCATTGGTGGAATACTAGGCAA
TCCGAAAATTTTTTGAATGATATTCAAGAGAAAAATGTTCTAGAAAAATTTCTAGAATTAGAAGAACTATTC
TTGTTGGATGAAATGATAAAAGAATATCCAGAGACACATATAAAAAAGCTTCGTATAGGAATACACAAAGAA
ACGATACAATTGGTCAAAACACATAATGAATATCATCTCCAGATCATTTTGCATTTGTCGACAAATATAATC
TGTTTTACTATTCTAAGTGGTTATTTTATTCTGGGTAATGAGGAACTTGTTATTCTGAATTCTTGGATTCAG
GAATTCTTCTATAACTTAAGTGACACAATAAAAGCTTTTTCTATTCTTTTAGTTACTGATTTATGGATCGGA
TTTCACTCAACCCATGGTTGGGAACTAATGATTAGTTCGATCTACAATGATTTTGGATTGGCTCATAATGAG
CAAATTATATCTGGGCTTGTTTCCACTTTTCCAGTTATTCTAGATACAATTGTGAAATATTGGATCTTCCGT
TTTTTAAATCGTGTATCTCCTTCGCTTGTAGTCATTTATCATTCAATGAATGAATGAAGAACTTATTTGATC
TCCCGATATCAATCAAAAATTTTTTCACGTATAAAAAAGGTCTTCGTCCTATTTTCGTAGAATTTTTTCAGT
ACAATGGCAGGCTCGTGGATAGGGAACTATATTAGCTACCTATCTAATTTATTGTAGAAATTCCGGGATCAA
TGATTGGATCATGCAAAATAGAAATACTTTTTCTTGGGTAAAGGAACAGATGACTCGATTTATTTCTGTATC
GATCATGATATATGTAATAACTCGAGCATCTATTTCAAATGCGTATCCCATTTTTGCGCAGAAAAGTTATGA
AAATCCACGAGAAGCAACCGGGCGAATTGTATGCGCCAATTGCCATTTAGCTAATAAGCCTGTGGATATTGA
AGTTCCGCAAGCTGTACTTCCTGATACTGTATTTGAAGCAGTTGTTCGAATTCCTTATGATATGCAAGTGAA
ACAAGTCCTTGCTAATGGTAAAAAAGGGGCTTTGAACGTGGGGGCTGTTCTTATTTTACCCGAGGGATTCGA
ACTAGCCCCCACCGATCGTATTTCGCCCGAGGTGAAAGAAAAGATAGGAAATCTTTCTTTTCTGAGTTATCG
TCCTAATAAAAGAAATATTATTGTGATAGGTCCTGTTCCAGGTCAAAAATATAGTGAAATCGTCTTTCCCAT
TCTTTCCCCCGACCCTACTACAAAGAAAGACGTTAACTTCTTAAAATATCCTATATATGTAGGTGGGAACAG
GGGAAGGGGTCAGATTTATCCTGATGGGAGCAAGAGTAACAATACAGTCTATAATGCTACATCCGCGGGTAT
AGTAAGCAAAATAGTACGTAAAGAAAGGGGGGGATATGAAATAACCATAGTTGATGCATCGGATGGACACCA
AGCAGTTGATATTATACCTCCAGGGCCAGAACTTCTTGTTTCAGAGGGTGAATCTATCAAGCTTGATCAACC
ATTAACAAGCAATCCTAATGTAGGGGGGTTTGGTCAGGGAGATGCGGAAATAGTGCTTCAAGATCCATTACG
CGTCCAAGGCCTTTTGTTCTTCTTGGCATCTGTTATTTTGGCACAAATTTTTTTGGTTCTTAAAAAGAAACA
GTTTGAAAAGGTTCAATTATATGAAATGAATTTCTAGATCCAGAAATTCCTTACGATCAAGTTAATAAAAAG
CGCTGAATTATTGTCGATCAAAAAAATGAAATATGTATTTCTGTAAACTTCCTTAAACCTCCTTTGCTTTGT
TTTTTGTTTATACTATTTTTGTGAGATCTATGGAATTCATTACTTGTATGACATTTTTAGTACTAGGCACAA
GCCAATAGGTATACAAAAACAAAGGAAGAAGATACAAGACAAGGACTGGATAAATGAAATGAAAGGAACAGG
TACCTCGAGGAAGGATTATAAGTCTTCCTAATCTTCTATTCGACACAAGAAAAAGGACTTCTACTTTTTCTT
GTGTCGTCTTGTATCAAAATAAGAATGCTTTTTCTCTTGTTCACCAAAGATTAATATTTCTTCTTTTCCGGA
TATATTGGAACTCTTTTGTTTAGATTCATACATTCATTATTTTAAATAAATAAAAATATAAGAAATAAGAAG
TAGTAGGCAAACAAAAAGTTTTATAGGGGAGTAATTCATTGAGTAAATAGAACTTCTTCTTCATTCTATTAT
TCAACTAACTTTAACTTTAATATTACTAAAAATTACTTTGACTTTTTTGTTTGGTTGAAACGCGGCGCGGAT
TAGAATCTATTTTTACACATACCTAAATCTTTATTTTTTATTTTATCAAAGTGTTTTTCTTTTTTATATACA
ATAAGTTTTTATTTGTTTAGTATAGAAATATAGAAATAATTTGCAGAATATCTCATCCGTTTAAAGTATCCA
TATGATATTGGATTACTTTCCCAAAATAGATTGATTCCTTCTTTCTTGTTGTTTCGATAGAAAAAGCTTCTA
TTCCATTGTGCAAAAACATCATAAGAAACAAAAGAATAGAGTGATTTGAAAGATCAGAGCAACGGATCTATT
TTCTCATTTATATGAATAAAAAATTTTTATTATATTGATTGGATAATTTTCCAATTTATATATTATAGAATA
GATCAAAGTCTTTTGCCGCTCTAAGAGTAAGAACTCAGCGGTACCTTACCCCCTTTTTGTTTTGGCAAGGTA
CCGCCAAGTTCTTACTTTTTCATGTCTACAATTCGGTTCATTCGATTACTACAGAGATGAACCCAACCCGGA
ATATGAACCGTAAAAGAAAACACCTACTAAACCGATCACAAGAATACCAGCTACAGTACCTATTAGCCAAAG
AGGAATCCTTCCAGTAGTATCGGCCATTTCCCCCACTTTCCTCCACATTTCATCAAGTGGTCATGCTATAGA
CAAAAACAGTCATGGATAATTATGAAGATGATATCTGTCCGAATGGGATAAGAGAATTCCTACTACTCTCTT
TCTTTCTCTCAATTGAAGAAATAATTGGAAAATAAAACAGCAAGTACAAAAATGAGTAATAAACCCCAGTAT
AGACTGGTACGATTCAATTCAACATTTTGTTCATTCGGGTTTGATTGTGTCATAGCTCTATAATTCGAATTT
GGTTTATCGTTGGATGAACTGCATTGCTGATATTGACCCCAAAAAAGAAACGGTAGGTACAGCTAGCCCGTG
AATAGCTAACCAGCGCACTGTAAAAATTGGATAGGTTCGATCTATGGTCATTGGTGGCCTCCTAACTCCTAA
AAGGATCTACTAAATTCATCGAGTTGTTCCAAAGAATCAAAACGGCCGGTTATTAATGGAATCCCCTGTCGG
CTCTCTGTGAAATATTCGTTTGGTCGAGGACTTCCAAATACATCGTAAGCTAAACCTGTACTGACGAATAAC
CAACCCGCAATGAATAGGGAAGGTATAGTAATGCTATGAATGACCCAGTATCGAATACTGGTAATAATATCA
ACAAAAGAACGCTCTCCCGTGCTTCCAGACATGCTGAACTCCAAAAATTCTTGTACATTCAAAAAAAAAGAA
GCGATTCCGTGAAAGATGGGATCAGTAAATGGAAAACAAATCACTGATATGTCATCTTTTTTGTTTGTGAGA
TCGTCAATTTTGTACCAAAGGTGTATTTCGAGTATACCGAATCAGTATAGCTATCCTTCCGCTGGCACAGCA
ACGCAGTCTCGATCAATATGGAAATGAAATACTACATAATTTCTTTCTTCTTTTTTGTTCTTTGTCTATGCA
TAATTTTAGGTTATTCAGTATATATGTTATTTAGTAGATCAATAGAAAATTAGAAAGTTCCTTATAATATAA
GGTTTTCATTATTGACTTCACAAAAGTAAAGATCTTGGGAAGGTGTAAATCAATGGGTTCTAATAATTCTTG
TAATTCTTAAAAGTGAAAGATAGTATTATCTTCACACAATTCAATTTTATGTAAAATCTATATTTTGTTTTG
TTAGGTTTAAAATTGTTTTTGTTCGAATACTTTCATTTATTTGAAGTAATTTATTGATCGTAGAAAAAATAG
ACTCTAATAGATAATAGATATAGTAGTATAGTATTTGATCCAAAAAGAGAATATAGTTGGAATAATCGATAG
TTGCAATGCAATCATTGTTACATTAGATCTAAAACAAAGGTTCTTTCTTGACCGAACTACAAAATGGAACTC
CTTGATATGGAAAAACAGGATATAGAATAAAACCTAAAATAAAAGGATAAGGGAAGTTGCTCTTCTTCGAAT
CGAGTTGCCCCCAAATAAAGGTTTTTTTTACCTTTGTAATTCTTTTTTTTTGTGCTATCTATAATGACTAAT
GAATTAAGAACTTTCAATTAGAACTATTCTTGTCAATTGATTTTTTCTTACCGTCATATTTGAAAAATGGAA
ACTTAGGTAAGTGTTTTATTAATATATGTAGCAAAAGAAGATATCTAATTTAGCTCTTTCATGCTTACTATA
ACTAGTTATTTCGGTTTTTTATTGGCTGCTTCAACTATAACTCCAGCTCTATTGATTGGATTAAACAAAATA
CGACTTATTTGAAATGAATTGAATGAACAAATTTATATTAATAAAAATAAAGATTTCTCCCTCAGGTATTTT
ACGGTAACTTCCTATGTCAATTGTTAATTCTTGGTCTATATTGGTAATTCTTGGTCATTGAGATTCGCGGAT
TTTTCAGATTAATATTTAGGGATAGATCATACCTTTCTTTTTATCTCCTCAAACAAATTGAAATGATTGAAG
TTTCTCTATTTGGAATCGTCTTAGGTCTAATTCCTATTACTTTAGCGGGATTATTTGTAACTGCGTATTTAC
AATACAGGCGCGGTGATCAGTTGGACCTTTGATTGAATAGCATTTTTTCTCGATTGACCTCCTGCAAAGAGG
AGGTCAAATTCAAGTTGCAATTCAACCGTGTTTTGTTAATCTTTTTTTTTATTGTGATTCGAAAAAAATAAA
TGGAATCACGCTCTGTAGGATTTGAACCTACGACATCGGGTTTTGGAGACCCGCGTTCTACCGAACTGAACT
AAGAGCGCTTTTTTATGACAAGAACTACGATTGTAAAGAAAATTATTTTTTTTGTACCCCAGTCTTGCATAC
CAATGCATGTAAAAAATGAAAGATAATGAATGCCTTATTTGATTTCATTTTTATTTAATTAATCTCACTCAA
TTAATCCTTCGTTACTGCCGAGAAGGTAGGGATGACAGGATTTGAACCCGTGACATTTTGTACCCAAAACAA
ACGCGCTACCAAGCTGCGCTACATCCCTTTTTAAATTGTTGTACAACGTCATTGTACAAAATCCATGTCTTG
TTTTCCACATCGTTATTTTTTTCTGTATCCATATACAATTTTCTTGTCATTTCTTCTTTTTGGTTTCATATA
CATATAATAAATAATAATAAAATTATATACATCTGAAACCTAACATAAAAAAAAGAATGAATATTTAATGAA
TATTTATTATAATGCTTACGAAAAAAGAAAGGGGTATCCCTTTCTTTTTTAGGGGCAGGGATAGGAAAACCC
CATCTACTGCTCATTGTAGATATTTTTTTTTTTAGGTATTCCGTACAAAAAAGACAAACGATCTTGAACTTG
AACTACAGCATCTGACTATATATGTATTACAATAAAGAAGGAGGATTTTCAATGCGGGATATAAAAACATAT
CTCTCCACAGCACCCGTGCTAACTACTCTATGGTTTGGGTCTTTAGCAGGTCTATTGATAGAAATTAATCGT
TTATTCCCCGATGCTTTGTCATTCCCTTTTTTTTAATTATAGTTTAAGATCCTATTTTATTTTGGAGAACAG
AAATGGAAAGGAGGTTCCCGTATAGGGTAAAAAATTCCACGAAATCCTAGCATATAAAAAAGGATACTTAAA
TGAAATACTGGAAAGAATAATTGAAAATTTGAAAAAATTGTATTACTTACATAATATTATTATATTCTATTA
ATTTTTATTAGTATTAATTGGCATTACCTAGTTAGTACTTTCTATGTTCTATTTGTATATTTTTTTATATAT
TTATATTTTTTTCGTCTTCTTAGATTTAGATTCGGGTCGAAAATTGAAGAATTAAGTCGATCAAAAATTTAA
AGGAGGTTCATGGCTAAGGGTAAAGATGTCCGAGTTAGAGTTATTTTGGAATGTACCAGCTGTGCCCAAAAT
GGTGTCAATAAGAAATTGCCGGGCATTTCTAGATATATTACTCAAAAGAATCGACACAATACACCCAGTCGA
TTAGACTTGAGAAAGTTTTGTCGTTATTGTCGCAAGCATACGATTCATGGGGAAATAAAGAAATAGATCGAA
TGGAACATATGTATTGTATTATTTTTCAAAGGAGCAGGAAAAAGAAAAACTTAACATATATATGTATATAAT
ATAAATATATAATATACAAATAAAAAAATAAAACCCATTTCGGTCAGATCTGAAATGAATAAAGAAATAGAA
ATTTAGAGATAAGGAATAAACCATGGATAAATCCAAGCAACCTTTTCGCAAATCCAAGCGATCTTTTCGTAG
GCGTTTTCCCCCAATTGAATCGGGGGATCAAATTGATTATAGAAACATGAGTTTAATTAGTCGATTTATTAG
TGAACAAGGAAAAATATTATCTAGACGAGTGAATAGATTGACCTTGAAACAACAACGATTAATTACTATTGC
TATAAAACAAGCTCGTATTTTATCTTTGTTACCTTTTCTTAATAATGAAAAACAGTTTGAGAGAGCTGAGTC
GATCCCTAGAACTGCTGGTCCTAGAACCCGAAATAAATAGATATACTATTGATTCAAAACTCCAAGCGGACC
TCAGATTGATGTTTTGCTCGAAAAGCCTCGAATCCAGATTTGATTGTTGTGTTATAAGAAACAACAAATAGG
GAAAGAAGAAATCTTTTTTTTGAAAGATGTTCGTTCATTCCCACTACTTATCTTAATTTCTTTTTAATTTAT
TAAATTCATTTTTATTCTATCTTCCCGGAGTCTACTCTCCGGGGAAGATTCATTCTATTCTGTTTTCGCTAT
TCATATATATGAATATATATGATATATGACTTTTTAATCTCTTTTATTTGCTAATCTTATTGGAAATCATGT
AAAGACAACTCTTATTTGATATAGCTATTTGTGCAAGTATTTTACGATTAAGAAGCAATTGCTTCTTGTACA
GATTGTGTATGAATTTACTATAACTATAGAATACCATATTCTCGCGAGCTGCTGCATTTATTCGAGTGATCC
ACAAACGACGAAAGTCCCTCTTTTGTCTGCCCCTATCCCGATGAGAGGAAACCAAAGCTCTCATTTTCTGTT
GAGTAGCAGTTCGGGTAAGTCTTGAATGGGCCCCTATAAAGGTTGATGCAAATAAACGAATTTTTGTTCGAC
GTCTCCGAGCTATATATCCTCGTCTAACTCTGGTCATTGAATCAAATTAAACTTTAATGAATAACTAATTGA
TTTCTTTTCTTTCAGTCATCCTCTTATCCCCCTCTAGTTAATTAATACCAAAACGGATTATTCCAATATATA
AAATATAAATTCCAATGGCTTTTGCTACTATGACCTTCCCAACCACGATTTTTTCTTCTTTACCGGGTATTT
TTTTTACCCGGAAAGAAGAAATTCTAGCGAAAAAAAAATAGTGGGTTCCATCGTTTCTATGGTTACTTCGTA
AACGGTGAGGTCCTCTCTATACACCGGAGCCTTTTCTTTCATTTAACCAAATGTTATTGTGAACTTGTATAG
TTCACACTCCTTAGTTTAGCTCTACCAATCAGTAATAGTTCTTTTCACAAAAGGGTTATCTATACAGTGACG
GCATTTAATTATGAAAGTTGACTAGGTAGCTGACCTTGTTAGTCCGTTCTTTCAAGAATAGGAACATAACCT
TTTTGCTTCTTATAGTACTATTTCCTCCGCTTAATAGATAACTATTTGCTACCAATGGGGAATTACTTCTCA
TCTCAAACTGAGGTGATTGGATTTGCACCAATGGAAACCATAAATTTTATACACAAAAATATAGGTAGATGA
TGGATCTTTAGCTTTCTAGATAGTAAATAACATAGATAGTAAATAACGTTTTTCCATCCTATCTATCTTTAT
TCTTTGGTACTGGTGATTGGTACTTGAAAAATTGCTGCATTTATTTTATTTTGTTTGAACTCATGATCTAAA
CAAGTCGCACATACACCCGAGTACATGTCCCTCGTCGTTGAGGGCACCCCCTAAGTGCGGGGGATTTCGTGA
TATTTCGTATTGGCTGTCTTGTGTTTCTAATAAGTTGTTTAATTGTCGGCATATCATACATATATATAATAA
AATAGGTTGGTTTAGATCGATCTTAACCTGATTTTTTGATGATTATGAATTAGTTACATTCAATATCAAATC
ACGGAAAAATAGAATTATCGAGGGAATCATATATTTAGGCGAAATCCCCAGTAGTTTCATTTTCAACCGCTA
CAAGATCAATAATGCCATGAGCTTGGGCTTCTGTTGCTGACATAAAAACATCTCTCTCCATGTCTTCGGATA
TAACCCATAAGGGGTTACCTGTTCTTTGTACATAAACTTTTGTGAGGGTTTCGCGAAGTTTGAGTAGTTCTT
CCGCTTCCAAGATAAATTCCCCTGCTTGTGCCTCATAAAAAGAACTAGCAGGTTGGTGAATCATAACCCTGA
TAATATAATATTGATCTAACATCATGCATGAATGGTTCTTCTATCTTGAAGAATTGGATTAAAGTAAGAACT
AAAAAAAACAAGAAAAAAAAATAGAATTGAACGACGGACCGTACAGGCACCTTTTGTGCATTGCATACGGCT
CTGCAATGGAATTTCCTTTTCCCCCTTCTCGAAGAAAAAAAAAGAATCCATCTGATCTAGATTGTTGAATGA
TCCATTTACCACCCTTCCTTTCATTCATATTGTAATGTAAAAAAAAAATACTATGATGGTTCTGTTGCTTTC
TATATTTATCTCGTCTGGGATTTAGCAATCCCAAAGTTTCTTTTTTTAAATAAGAAAAAATTATCTTTTTTC
TTTTTCGTACTCTGTAAGAGAGAGATCAGAAAAAACCTTCTGGTGTGGAAGAAAACGGTTTGTGACGCTGAA
ATGTACTCCCGACATATAAGATCAAGTCGGAAATAACCTTTTTTCATACTACTATCTCGATAGAAAATATCG
TGTTAGGAAAAACAATAATAGTTTGTTCATATCGAACTCAAAGTGCCATGCTATTATTACCTATTATTCATA
TTCAATAGGGCGAAGGCATAGTCTTCTTCTTTTTTTTCCAAATAAAAACTCATTGGCGCCAAGCATGGGGGA
ATGCTAAACGTTTGGTAATTTCTCCTCCGACCAGAATGAAGGATCCCATTGAAGCGGCTAATCCCATGCATA
TTGTATGTACATCGGGCGAAACAAATTGCATAGTATCATAAATAGCGATTCCTGGTATTACCCATCCGCCAG
GGGAGTTTATAAACAAATAAAGATCCTTAGTATTATCTTCTATACTGAGATATACCATGAGACCAACAAGTT
GATTTGAGATCTCGCTATCAACTTCTTGGCCTAAAAAAAGTAATCTTTCTCGATAAAGTCGGTTGATTAGGA
CAAAATTATATCCCTTTTGAACCGTATGTGCATCTTTGGATGCATACGGTTCAAAAAAATTGCGAAAATAAA
GAATCAATGTATCGATTCCACTCCTATCTCTTTTTTTTAAGAGATTTCTTCTTTTTTAATGAAGGTTTTTTT
ACGGAAAAAAAAAGTTTTGACCCCTTCCCTAAAAAAAAGAATTTACTGAACTTATTTAATTAACCTCTCATT
GATGTATTGTTTTGTCGAGATTTAAATCACGATGTCATTTTCTTGTTCCTGAATGGGCCCTTTGAATTCTTT
TAGGTTCATGTTCTACTCCGGGGAAAGATCTATCCGAATTCTAGTTGTACATATAGGACAAATGATCTCAGT
ACCACTTCTTTTTGCTACGACTTTTTTTCAATTCGTTTCATACCTCCCAAAAACTATTCGATGTATTTATTA
CAATGGTTGGCATGGCAGTTTAAGAGTGCCTTTCTAATTAAATAAATAAAATATAAGAATCTTCTATGCATA
GATTTTATATATATTACTATTACCAATTTGGTATTTTATGAGCAGAGCCTGGATACTTAAATTTTTTAGTCC
AAGTTAACCATAAATTCTTCTAATTAAGAATATTGCTCCTCAATCTAAATCAATCTAATTTAACTTTACGCT
CCGCATGATTGATTCTACAATCAATACAATATTTCTTGGGCGAAACAGAGGATATCTCGATCGGGGGAAAAA
ATGGGGGAATCCCATATGACCCAATATGTCTGACAAGTCGCACTATACGTCAACCCAAACTGCATCTTCCTC
TCCAGGACTCCGAAAAGGTACTTTTGGAACACCAATGGGCATTAAATTAAATAAAAAATTTAAGTACTATAC
TTCACTTTAATATGGAAACGTAAGAATGAGTTTTTTTTCTTCATCATTTTTTTCTATTTATTCTACTTTTAC
TTTATACAATACACAAATTCGAAGGTTTTTAGAGAAAGACAGAATTCATAAATAAGAATTTTAATGAAGAGA
TAGATGGTTCGAATAAAAAAAAATATCTATACATTCATTCCCCCAAAACGGGACTAATGCTCCCATTGCGTA
TTGGTACTTATTGGGTATAGAATAGATCTGCTTCTCTTTGTTCTTACGAACAGAATTCGGCCGTTATTTTCA
ACGGAATACAATAAAAAGTAACCTTTTCTCATACAGAATTTGCTGAAAAGGTTAGGTAAATAGTATAAGTCT
ATATATGCAATGCGATAAAGTTACATAGTGTCTATTTTTCTTTGAGAAAGGGGTATTTCTATGGGTTTGCCT
TGGTATCGTGTTCATACTGTCGTATTGAATGATCCCGGCCGATTGCTTTCTGTCCATATAATGCATACGGCT
CTAGTTTCTGGTTGGGCCGGTTCGATGGCTCTATACGAATTGGCGGTTTTTGATCCCTCTGACCCTGTTCTT
GATCCAATGTGGAGACAAGGTATGTTCGTTATACCCTTCATGACTCGTTTAGGAATAACCAATTCATGGGGT
GGTTGGAGTATTTCAGGAGGAACTGTAACGAATTCGGGTATTTGGAGCTATGAAGGCGTGGCAGGAGCACAT
ATTGTGTTTTCTGGATTGTGCTTTTTGGCGGCCATCTGGCATTGGGTGTATTGGGACTTAGAAATATTCTGT
GATGAACGTACAGGAAAACCTTCTTTGGATTTGCCCAAAATCTTTGGAATTCATTTATTTCTCTCAGGAGTG
GCTTGTTTTGGCTTTGGCGCATTTCATGTAACAGGCTTATATGGTCCTGGAATATGGGTGTCTGATCCTTAT
GGACTAACCGGAAAAGTACAATCTGTAAGTCCAGCGTGGGGCGCGGAAGGTTTTGATCCTTTTGTTCCCGGC
GGAATCGCCTCTCATCATATTGCAGCAGGTACACTGGGCATATTAGCAGGCCTATTCCATCTTAGTGTCCGT
CCGCCTCAACGTCTCTACAAAGGATTACGTATGGGCAATATTGAAACTGTACTTTCTAGTAGTATCGCTGCT
GTTTTTTTTGCAGCTTTTGTTGTTGCTGGAACTATGTGGTATGGTTCAGCAACAACCCCAATCGAGTTATTT
GGTCCCACTCGTTATCAGTGGGATCAGGGATACTTCCAGCAAGAGATATATCGAAGAGTTAGTGCCGGACTG
GCGGAAAATCTAAGTTTATCGGAAGCTTGGTCTAAAATTCCCGAAAAATTAGCTTTTTATGATTACATTGGT
AATAATCCGGCAAAAGGGGGATTATTCAGAGCGGGCTCAATGGATAGCGGGGATGGAATAGCTGTTGGATGG
TTAGGACATCCCGTCTTTAGAGATAAAGAAGGGCGCGAACTTTTTGTACGTCGTATGCCTACTTTTTTTGAA
ACATTCCCGGTAGTTTTAGTAGATGGCGATGGAATTGTTCGGGCAGATGTTCCTTTTCGAAGGGCAGAATCG
AAGTATAGTGTTGAACAAGTAGGTGTAACTGTTGAGTTCTATGGTGGCGAACTCAATGGAGTCAATTATAGC
GATCCTGCTACTGTGAAAAAATATGCTAGGCGCGCACAATTAGGCGAAATTTTTGAATTAGACCGGGCTACT
TTGAAATCTGATGGTGTTTTTCGTAGTAGTCCAAGGGGTTGGTTCACTTTTGGGCATGCTTCGTTTGCTTTG
CTTTTCTTTTTTGGACATATTTGGCATGGCGCTAGAACCTTGTTTAGAGATGTTTTTGCTGGTATTGATCCG
GATTTGGATGCTCAAGTGGAATTTGGAGCATTCCAAAAACTTGGAGATCCAACTACAAAGAGACAAGTAGTT
TGATACAAGACTACTCTGGCATCTTTATCCTCTATCTCTATTTTTTTCTCGGATACCCGAGAAAAAAAAATA
GAGACTTGAATCAACTTCTTTTCGTTGATTCTTTCCCCTCTTTTTTTATGATATGGTAAATGATCCCACTCA
AACGAATAGATGTGAAAGCTATAATTGTAAACCACGATCGAATCTATGGAAGCATTGGTTTATACATTCCTT
TTAGTCTCGACTTTAGGGATAATTTTTTTCGCTATCTTTTTTCGAGAACCACCTAAGGTTCCGACTAAAAAA
TAATGAAATAATTTTTCATTATATTAACTGAAGTAATGGGCCCCCATATCGGGAGGCTCATTACTTCAACGA
ATCTAGTCCCCGTGTTCCTCGAATGGATCTCTTAGTTGTTGAGAGGGTTGCCCAAAAGCGGTATATAAGGCG
TACCCCGTAAAGCTTACAAGTAAACCTGATATGAAGATGGCGACTAGTGTTGCTGTTTCCATTTTTTATAAA
ATTTCAAGATCACAATGGATCTACGATAAGATCGTTTATTTATTTACAATTACAACGAAATACTATACAAAG
TCAACCGATCTCAACCAATGATTAAATAGGATTTATGGCTACACAAACCGTTGAGGGTAGTTCTAGATCTAA
GCCAAGACAAACTACCGTAGGGAGTTTATTGAAACCGTTGAATTCGGAATATGGTAAAGTAGCTCCGGGCTG
GGGAACTACACCACTTATGGGAGTTGCAATGGCTCTATTTGCAATATTCCTATCTATTATTTTGGAAATTTA
TAATTCTTCTGTTTTACTGGATGGAATTTCAATGAGTTAGGTTCATAAGAACTATGAAGTTCTAGTTTTTCA
ATCAAAAAAATTTTATTTAAAACTTGGATTTATAGACCTTTTTGGTAGTTCGATTGTGGTATTTCTTTTTTC
GGTATTTCCGGAATATGAGCGTGTGACTTGTTATAATTGATCCTATTGATAATACAGAGAATGGCCCTGTCA
TCTCTATTAAGATGATTCTACCCCGTCGGATATTTATTCTAATATCTGGAACACGGAATATTAATATTATAG
AAAAATTTAAGAAAAGAAATATTTGAACTATGATTCATACCTATTATTTAGACCTCGCAACCGGACTAAAAA
AAATTCAGATGGGTATTTCCTAAATGAAATAATTTTTCTTTCTTTAGACTTATTAAATTAATTTTATCTGAA
GAACAACTTCTTTCTCTAGATTTTGTTGAGTCATTACATCCACTCATTGAAATGGAATAAGTGATGATCAAA
CGGTTTTTATTCAAAGAACCCCTTTTATTTAGCTTAGGATTACATCATCGTGGTTCTTGTATGAATCTGAGG
TTTTAATTGATTTATAGGGTCTTAACAAGGGAATTCCTATCAACAGTAAAAACAAAAGTAGACCTGCATTAC
GCACAAAAAACAACAAATTAAATAACAAAAACAAACAAAAATAGGAAAGAGAAGATTCAAGAGGCCTGTAAC
GATCAATATAAAGAAAGGTGGACGAGCTAACTTGATATTTTTGGCATTAGCATTACAAAGAAGAGATTTCGG
ATTTTTTTTACTTCCTATCTTTGGGACAAATTGAATCGAGCAGCTAAGAAGTTTTTCACTTTCTATTGCATA
TCCGTCGAAATTGATATTTGTGTGTTTCTGTTTGAGCCGTACGAGATGAAATTCTCATATACGGTTCTCGGA
GGGGGGGTCCTCTCGGATTCCCTATCTCAATAAAGTATATGATTGGTTCGAGGAACGTCTCGAGATTCAAGC
GATTGCAGATGATATAACTAGTAAATATGTTCCTCCTCATGTCAACATATTTTATTGTCTCGGAGGAATCAC
GCTTACTTGTTTTTTAGTACAAGTAGCTACAGGTTTTGCTATGACTTTTTACTATCGTCCAACTGTTACGGA
GGCTTTTTCCTCTGTTCAATACATAATGACTGAAGCCAACTTTGGTTGGTTAATTCGATCAGTTCATCGATG
GTCAGCAAGTATGATGGTTCTAATGATGATTCTGCACGTATTTCGTGTGTATCTTACAGGTGGGTTTAAAAA
ACCTCGCGAATTAACTTGGGTTACAGGTGTGGTTCTGGCTGTATTGACTGCATCTTTTGGTGTAACTGGTTA
TTCCTTACCTCGGGACCAAATTGGTTATTGGGCAGTAAAAATTGTGACAGGCGTGCCTGACGCTATTCCTAT
AATAGGATCTCCTTTGGTAGAGTTATTACGCGGAAGTGCTAGTGTGGGTCAATCTACCTTGACTCGTTTTTA
TAGTTTACACACTTTTGTATTGCCTCTTCTTACTGCCGTATTTATGTTAATGCACTTCCCAATGATACGTAA
GCAAGGTATTTCGGGTCCTTTATAGTTATAACTTTATTTTTTATTTTATAGAGTCTTTTTATAGAGTATAGA
GAAAACAGATCATAGATATTCGTAATTTCTGAGGTATTGGGAAGGAACAATAGTATTTCATTGCTACAAATA
TGTATTATTGAAAAAATAAGACATGTTTTTTGATACTTCTCTTCAACTCTGAAGTATTTGATTTCTTATTTG
ATAAGAATAGTTGAAGTGGATTCTCCGAAGAGAGGATGGATTATGGGAGTGTGTGACTTGAACTATTGATTG
GGCCATGCCGATATATTATTTTATCCGCCACGTTGGAATTCACAATCAAACGTGTCTCCGCATCCAACCACC
ACGTAAATCCCCCTATGTAGCATAGGATAGGCCGGTTCGCTTGAGGAGAATCTTTTCTATGATCATGCCCGA
ATTATGTCATGCATAAACAGGCTCCGTAAGATCCTGTAGAATAAGTGATGTGGCACGATTCAATGTTTTTTT
TATCTATCCCACTTACTTATTTATAGTATGGAAATGCATTCATTTCCTCTGCATCGACCTCGATCTATAATA
TGATACTATCGGAGTGAAATAAGGGATCTAAGGAAGAACAGAGGCTAGACTTTATTAGTAACAAGTAAAGAC
TTTGTATGTAAGAAAATCGAGATGTTGTGGGGAAAAAAATGAATCAAATCAAAAAGACATGAGACAGTCCAA
AAAGCCCTTGATTATGATCAAATTTTTAAGCCTACTTGGATATTGAGCATTTATCTGTAAGAACGAAATTAT
TTGCACTGAATATGAATAGGTGCAACTTCGGAAATGGGATCTAGTAAATCCTTTCTTACTTACATAGAGTCA
TTCTATTTTATATGTGTGGATATGTATTAAATATAGATTTTCTATCAATCTATTTCTGTAATTCTTTTGAAT
CTTGCTCGAGCCGGATGATGAAAAATTATCATGTCCAGTTCTTTCGGGGGATGAATCCATAAGAATTCACCT
ATCCCAATAACAAAGAAACCTGACTTGAATGATCCTGTATTAAGAGCTAAATTGGCCAAAGGGATGGGGCAT
AATTATTATGGAGAACCCGCATGGCCCAATGATCTTTTATATATTTTTCCGGTAGTAATTCTAGGTACTATT
GCATGTAATGTCGGCTTAGCGGTCCTAGAACCATCAATGATTGGTGAACCGGCGGATCCATTTGCAACTCCT
TTGGAAATATTGCCCGAATGGTACTTTTTCCCTGTATTTCAAATACTTCGCACAGTACCCAATAAATTATTG
GGTGTTCTTTTAATGGTTTCAGTACCAACAGGATTATTAACAGTACCCTTTTTGGAGAATGTTAATAAATTC
CAAAATCCATTTCGTCGTCCAGTAGCTACAACAGTCTTTTTGATCGGTACCGCAGTAGCTCTTTGGTTAGGT
ATTGGAGCAACATTACCTATTGATAAATCTCTAACTTTAGGTCTTTTTCAAATTGATTCAACTGTGAAATAA
ATACCACGATGTAGGTATCTAGGGAATAGTCGCTTCTAAAGTGAATCCTCCCTAGATACATGAATTTTATTA
TGATCTATTTCGCGAAAATACAGATTGCGTGTCGAAGATAAAAAATGAAGTTTTTTTTTTCTAATAAAAAAA
AGAATATGAAATAATTTCTTTAAAATGAAAACTTATTCTTAGGTAAATTGATTGCGAAATGTTTCTGTAGAG
TGTCCAATATCCATTTTACATCTTCTGTACGAAAATATTCAATTCTCATAAGATCTTCCTGACTGTTACTCA
AAAGGTCCAATAATGTATGTATATTGGACTTTTTGAGACAATTATAGGTTCTAGGAGATAGTTCTAATTGGT
CAATAAAAATGCATTTCAATGGAATTCCTTTTTTGTTTTTCCTTAGCTTAGTTAATCCATTTTGAAAGGTAA
AAGGAGGTAGAGTAAACCTGTTTTTATTTTCCTCGAAATGAATGCCCTTTTCCTCCGCATGCAGAAAAGGAA
TAAATAAATGAATCAAATTACGAGAAGCTTCATAAAGTGCTTCCTTAGGAGTTAAACTTCCATTCGTCCATA
TTTCTAGAAAAAGTATTTCTTGTTTTTCATTTCCATTTCCATAAGAATAAATACTATGATTCACATTTCGAA
CAGGCATGGATACAGCATCTATAGGATAACTTCCGTTTTGAGAGTGATTTGTGGGGTTCGTACGGTATCCGC
GATCTCTATTGATTTGTAATCCAATACGCAAATCAATTGGTTCTGTCAGGTTAGCTATATACTGTGTTGCGT
CAACTATTTCCACAGAAGGCGGTGAGATGATATCTTGAGCGGTTACGTATCTAGGACCCCTAACGCAAATGG
ATGCGTCTCTAACTCCATACAGATTACTTCTCAATACAATTTCTTTCAAATTTATTAAAATTTCATGTACTG
ATTCCTCAATACCTACTATCGTAGAATATTCATGTGGCACCTTCTCAGATTTAGCACGTGTGATACATGTTC
CTTCTATTTCTCCAAGTAAAGCCCTTCGCATGGCAATACCTATGGTATCGGCTTGCCCTTTCATGAGCGGGG
ACAGAATGAAACGACCATAATAAAGACGCGTACTGTCTACTCTCGATTCAACACATTTCCACTGTAGTGTTC
GAGTGGATTCTGCTATTTCCTCTCGAACCATACTAAATATTATTTATTATTATTTGATCAGATCATTGAATC
ATTTATTTCTCTTGAAATCCATTTAATTCTTTTTTTTACACACGTCTTTTTTTGGGAGGTCTACATCCATTA
TGTGGCATAGGTGTTACATCACGTACGAAACTTAATAGTATACCACTTCTACGAATAGCCCGTAATGCTGCG
TCTCTTCCGAGACCGGGACCTTTTATCATAACTTCTGCTCGTTGCATACCCTGATCTACTACAGTACGAATA
GCATCTAAAGCGGCTGCTTGCGCAGCATAGGGTGTTCCCCTTCTTGTGCCTTTGAATCCAGAAGTACCGGCG
GAGGCCCAAGAAACCACTCGACCTCGTACATCTGTAACAGTTACAATGGTATTGTTGAAACTGGCTTGAACA
TGAATAACTCCTTTTGGTATTCTACGTCCAGTCTTACGTAAACCAATACGCCCATTCCTACGCGAACCAATT
CTTTGTATAGGTTTTGCCATATTTTATCATCTCATAAATATGAATCAGAAATATATAGAAAGATACGGAGAT
ATCCATTTCATGTTAAAAGAAATCTTTTATTTTTACATAACTCCTCTTTGAGAAACTTTAGAAAGATTATCC
TTGTCTCTGTTTATGTCTCGGATTGGAACAAATCACTATAATTCGCCCGCGCCTACGGATCAGGCGACATTT
TTCACAAATTTTACGAACAGAAGCCCTTATTTTCATATTTCTCACTCCTTACTTTAATTTTGAATCTATTAC
TTATACTTAGAAGAAACTAAGTCTCTTATTTTTTACTTCAAATTTTACTTTTGATGAAAGGGATGTTTTCAA
AAAGAATCTATCTAATCGTTCGAATCTTTGTTCCGAAGTCCATTCCCTGATTAAATAATATTGCCTTATTTC
AATTTTGATTCTATCCCCCGGCAGTGTTCGTATCAAAGTCGGATCTTCCCCGAAATATAACCTAGAATTGGA
TCTTCATTATATAAACGGATACCATTAGGAAATGATTCAGTAATTAAATCCTCATGAATCCTTTTTTTTTCA
TTCCAGGCAACCTCCTTGAAGTATCAACTAATGGAGGAAGAGTTATATAACTCACCTTTCCTCTCTATTTCA
AAAATAGGAAGTTAGAGATAAAATTAGGATACCGGAGGAAGATTACCATATATAACACAAAATTTCTCCTCC
AATTTTTTCTAGTCTAGCTTCTCGATCTGTCATTATGCCTCGAGAAGTGGAAAGAATTACAATTCCCATTCC
ACCTAAAATCTTAGGAATTTTTTTATAGTTGGAATAAATTCGTAGACCGGGTCGACTGATACGTTTTAAAAT
AGTTCTATATATTCCTTTCCTAGTTCTTCTATGGCGCAAGGTTGAAACCAAGAAATTTTTATTACTTTCCTG
ATGTTTCCGAACATTTTCAATAAAACCCTCTCGTAGGAGTATTTTAACAATGTTTTCGGTGATATTTGTGGA
TGCTATTCGAACCGTTCCATTTTGACTCATGTCAGCATTTCTTATAGAAGTTATTATATCAGCAATCGCGTC
TCTGCCCATGACGAATTATAATTATCGGTGTTTCCTAATTTTGATATAATCAACATGTTTTTTTATTTGAAT
ACTTCAAAGTATTCATTATTTAATTTACTAATAAATTTATTATTATGAAACTAATTATTAAAAGTATATGCG
TGAGACACAATCTATTAATTGGGTTTATTTCAGATATCCTACTAGAACAATATCATAGTTTGATCTATGACT
ATGAGTCTTTATAATACCTCGGGAGCTAATGAAACTATTTTAGTAAAATTCAACTGTCTCAATTCCCGAGCA
ATCGCACCAAAAACTCTAGTTCCTTTTGGATTTCCTTCTTGATCAATGACAACCGCTGCATTGTCATCATAT
CGTATTATCATACCGTTGTCACGTTTAAGTTCTTTACATGTACGTACAATTACAGCTCTTATTACTTCTGAT
CTTTCTAGAGGCATATTGGGCACTGCTTCTTTAATTACAGCAACAATAATGTCACCAATATGCGCATATCTA
TGATTACCAGCTCCTATGATTCGAATACACATTAATTCTCGAGCTCCACTGTTATCTGCTACATTCAAAAGG
GTCTGAGGTTGAATCATATCATTTTTATTTGAATCTATTATTTCAATGAAAAGAATGAGGAAAAAGAAGAAA
TAGTGTTTGTCTAGAAATAAAGAAACTCGTGGTTGTTTTTTCATCCCTTTTTATATTTAGTTCTACACCCCT
ATCCTAAAATAACAAATTGTGTTTTTATAGGCATTTTGCACGCAGCTATTGAAATTGCTGCTCTGGCTACAG
TTTCTGAGACTCCACCCATTTCATAAAGTATTCGACCGGGTTTAATAACAGATACCCAATATTCGGGAGATC
CCTTTCCCGACCCCATACGTGTTTCTGCGGGCCTTACTGTAATAGGTTTATCGGGAAAAACACGTACCCATA
TTTTTCCGCCACGACGTGCATATCGTGTCATTGCTCTTCGTCCTGCTTCTATTTGTCTAGCGGTAATCCAAG
CGGGTTCAAGTGCCTGAAGAGCATATCTGCCGAAACAAATATGATTACCCCGGCAAGATATTCCTTTCATTC
TTCCTCTATGTTGTTTACGAAATCTGGTTCTTTTGGGGTTATAGTTGATGGTTTTTTCCCACCTCTACTACA
GAACCGGACATGAGAGTTTCTTCTCATCCAGCTCCTCACGAATGAAAGGATTTGATAATATTACAGATACAC
ATGTATTTAATAACTAATAAATGAAACTAAGTAATGGGATTTATTGATATTATATTTCATTTATTAGATAAG
AATATTAAATAAGCAGCTGTATATACGGTTAGATTTTTCTATTTATAGATGTTTCTTTTCCAGATCCTTATT
TATTTTACTTTTCTTTTAGTAAATTATTGAATCAAGACAATATTGGAATCCAATAAATAAGAAATAAGAGTT
TCGCGGGCGAATATTGACTCTTTCCTTTTCCCGCTTTATTCGTAAGATCAATCCACGACTTCTCAGAGTAAA
AAAAAAAGGTTCTTGGTTCATTCCGCCATCCTGCCTGCTCAATCGTTTGGATTCTTTTAAATAGAATCCTAT
ATAGTATAGTCACAGGTTTCGTCGTTCCTATAGCTTCTCCATTAATGATTAGGCCTAAACTCTGCAATGGAG
CTCTCAACAAAATTTGTTCCCGAGTCAATCTTCTCAGTTTCTATTAACCAGAAGCTCTTTATTATTTATATA
TCATTTATTATTTATATATCAATATCAATTGATACAATATTAAACAATATTAAAACAATATGAAATTAATGC
TTTATTACACTGCCTTTTATTTATATGAGGTAATTCATAGACCATACATATTGGAATCATATATCATTGATA
TTTTTGTTCTCTCTTTCTATCACCTTTCCATTTATCCGCATCCCTTTTATTTTTTTTTTCAAATCCATAATC
AGATTTGTTTGTTATGGAACAATTTCAGTTGTTACAACTATATGATTGATCCAGTCATATAGTGACTGTTTT
GGGGATCTCGACAATATGAAGCAATAAGTTAGTTATTAGTTTTTAATTTTTTTTATTTTATATAGTAGTTGT
AGTTTTTGAGTTAATACTAGGGATCAGTCTTTATTTTGATCCTACTAAAAACTCTAACGAAAAAACTAACGA
GTCACACACTAAGCATAGCAATTATATAAAAAAAAGTGAATTTTTTTTTATTCAACCTTATAGAATTAGAAT
TATTTATTTTTGTTTGATTTAACAGATAAATAGAAAAAGTTTCTAGTTTTTTGTTCTATATATCACTATAGA
ACTGGGTAGAATGACAAGATAAATAAAGGTCTATTATTCTTCATCCACAAATATCCAAATTTTGAGGCCTAG
TACTCCATGGATAGTTCGAATTGTATAGGAACAATGGTCAATTTTAGCGCGAATTGTTTGTAGAGGAACTCT
ACCTTCTCTGATCCATTCGACACGTGCAATTTCTTTTCCGTCAATACGTCCTGCAATTTGTATTTGAATTCC
TTTTGTATCCGTTTGTTCAGTTAATTCAATAGCTTTTTTCATTGCCTTTCGAAACGAAACTCTATTTCTTAA
TTGAGAAGCCATATATTCTGCAAGAATATTGGGGTCTCCATAAGGTTTTTCTATTCGTGTGATAGCAATGTT
GATTCTTCGGTTCACAGAACGAAATTCTTTTTGTACATTCATCTGTAATTCTTCGATTCCTCGTGTTTGGCC
CTCTATTAAGAAATTTGGGAATCCAACATGGATTCTGACCTGGATTAAATCAATTCTTTTTTGAATTTCTAT
ACGCGCAATTCCAATTCCTTCGAAACCTGAGGATATTCTCTTATTTTTTTGTATATAGTTCTTGATACAATT
CCGTATTTTCTCATCTTCTTGTAGACCTACAGAAAAATTTTTTGGTTGTGCGAACCAAAAAGAATGATGATT
TTGGGTTGTACCAAGTCTGAAACCAAGTGGATTTATTTTTTGTCCCATATTTTTTATTATCTTTCCATCTAT
TTTTTTCTAAATATGAATCTAAATCTTAAATTCATCGAAAGATAATTTTGATTTATCTTTTAATACAATTGT
TATATGACAAGTGGGTCTTTTTATCGGATAACTACGTCCTCGAGCTCTAGGTCTTAATTTTTTCACAAAAGG
ACCTCCATTGACTTCGGCTTTACTAATGAATAAATCGGTTTCGTTCAAACCCATATTATGACTAGCGTTTGC
TGCTGCGGAATAAACCAATTTTAAAATTGGATAAGATGCTCGATAAGGCATAAGTTCCAATATCATAAGCGT
TTCCTCATAAGAACGCCCGCGAATCTGATCAATTACTCTTTGCGCTTTGAAAACAGACATACATATATGTTG
AGCTAAAACTTTTACGCTCGAATTTGCGTTATTTTTCTTTATCATAAGGTTATCCCCCGCCAATGAATGATA
AGTATCTATTTTTTTTTTCAAAATTAACGACGAGATTTATTATCGTTTCTCGCATGTCTCGCGAAAGTCAGA
GTAGGCGCGAATTCTCCCAATTTGTGACCTACCATACGATCTGTTATATAAATAGGTAAATGTTCCTTTCCA
TTATGAATAGCGATTGTATGGCCAATCATTTTGGGTATAATGGTAGATGCCCGAGACCAAGTTACTATTATT
TCTTTCTCCTCCCTCATGTTGAGTTTTTCAATTTTTCTTGATAAATGATTAGCTACAAAAGGGTTTTTTTTT
AGTGAACGTGCCACAGCTGATTACTCCTTTTTTTACATTTTAAAGATTGGCATTCTATGTCCAATAGAATAT
CTCGATCTAAGTATGAAGGTAAGAATAAATACAATAATGATGAATGGAAAAAAGAGAAAATCCTTTAGCTAG
ATAAGGGGCGGATGTAGCCAAGTGGATCAAGGCAGTGGATTGTGAATCCACCACGCGCGGGTTCAATTCCCG
TCGTTCGCCCATCACATTATTTCAAATTCAAAAAATTAGATTTTAAATATTCCTATTTACGGCGACGAAGAA
TAAAACTATCACTATATTTTTTCCTTTTTCTACTTCTTCTTCCAAGCGCAGGATAACCCCAAGGAGTTGTGG
GTTTTTTTCTACCAATTGGGGCTTTCCCTTCCCCACCTCCATGGGGATGGTCTACAGGGTTCATAACTACTC
CTCTTACTACAGGACGCTTACCTATCCAACACTTCGATCCGGCTCTACCCAAACTTTGTTGATTCACCCCAA
CATTACCCACTTGTCCGACTGTTGCTAAGCAGTTTTTGGATATCAAACGGACCTCCCCGGATGGTAATCTTA
ATGTGGCTGATTTACCCTCTTTTGCGATCAGCTTCGCTACAGCGCCCGCCGCTCTAGCTAATTGTCCACCCT
TTCCAAGCGTGATTTCTATGTTATGTATGGCCGTGCCTAAGGGCATATCGGTTGAAGTAGATTCTTCTTTTA
AAAACCCCTTCCCAAACTGTACAAGCTTCTTCCAAAGCATACGGCTTTCTAGATGTATATGATGATATCTAG
ACAGATGGATCTTTATCTTATATGAATCGTATGATAAAGTACCACATGAGTGGATATATAGGAATCCAAATC
TGCCGAATCACTCATGTATGATCTTCTACATCCTAGGTCTCCCCGTTCCATCATCTGGCTTATGTTCTTCAT
GTAGCATTCAGACCGAATGACTCTATGAAATTACGTCGATACTTCCGCATATTATGGGTAACGTAGGAGACA
TCTCTATTTTTCCCGGGGGGATCTTTATAATTACCACTGCTTAGCTTTCAATTCGCCTCTGACCATCAAATT
AAATGTGAATAACCCGTCCTCCTCTCTTTGAAACAAGGGGCGCTTCCGGTTCTGTGCGTGCTTCAAACAATT
TTGTCTTCTCCATATTACCATATCTCTAGAGTCAATAATTTTCTATGAGGAACTACTGAACTCAATCACTTG
CTGCCGTTACTCAACAGTTTTCTGTTGAGGTCTATCCCATAGAGGTACTCAAATTGGATCAGTGATTGATTT
CTAGGTTTCATCGTAAACCTAATTGGTTACTTCCAATTACGTAAATCAATAGTTCAAACCGCACTCAAAGGT
AGGGCATTTCCCATTGATATAGGGACTTCTGTACCAGAAACAATGGTATCTCCAATTATAGCCCCTCTGGGG
TGTAAAATATATCTTTTCTCGCCATCCCCATAATGTATGAGACAAATGTATGCATTTCGATTAGGGTCGTAT
TCTATGGTTACGATTCTACCAGATATGTCTTTTTCATTCCGTCGAAAATCGATTTTACGGTATAGACGCTTA
TGACCTCCCCCTCTATGTCTTGCGGTAATGATTCCTCTGGCATTACGACCTTTACCACAATGATGCTGTCCA
CAGATCAAATTATTTCGTGGATTGGATTTCATTTGACTGTCTATGGCTCTATTACGTGTGCTCGGGGTAGAA
GTTTTGTATAAATGTATCGCCGTGTTATTAAGTATTTTGCTTTAAGTTCTTTTCTCTATAAGAGGTGGAATA
GAATAACCCGGTTGAAGCGTAATGATCATACGTCTGTAATGCATTGTATGTCCCATAATAGGTCCTATTCTT
CTACCCTTTCCTGGGAGTCGATGACTATTCATAGCTATTACCTTGACACCAAAGAAGAGTTCGACCCAATGC
TTTATTTCTGTCCTAGTTGATCCTGATTCGACATTAGCAGTATATTGATTGTTCCCCAATAACCGAATACTT
TTCTCTGTAAATACTGCATTCCATCCATAACTCCATTTTCTTCCCTATGAGTTCCAGTATCGATAAGAATTC
TAGTTCTTACTGTTCATATGTTATGGTATGAATATACCATACCAATGAGATTCCATTGATACAGAGCCAATT
CCAATAGACTTATGGAACGTTCCCATTGGCATGCATCCAGCAGGAATTGAACCTACGAATTTGCCAATTATG
AGTTGGGCGCTTTAACCATTCAGCCATGGATGCTTAACAGGGCTCATTGTACATCGTGAATAACCAAATTCC
AATTGAAATGAAATCTTTAGGAGGAATCAATGAAAATCTTTAGGAGGAATCAATGAAACGATATCAATTCCA
ATTCTGGATCTTCGAATTGAGAGAGATATTGAGAGAGATCAAGAATTCTCACTATTTCTTAGATTCGTGGAT
CAAATTCGATTCAGTGGGATCTTTCACTCACATTTTTTTCCACCAAGAACGTTTTATGAAACTCTCTGACCC
CCGAATTTGGAGTATTTTACTTTCACGTGATTCACAGGGTTCAACAAGAAATCGATATTTCACGATCAAAGG
TGTAGTACTGCTTGTAGTAGTGGTCCTTATATCTCGTATTCCCAATCGAAAGATGGTCGAAAGAAAAAATCT
CTATTTGATGGGGCTTCTTCCTATACCTATGAATTCCATTGGACCCAGAAATGAGACATTGGAAGAATCTTT
TTGGTCTTCCAATATCAATAGGTTGATTGTTTCGCTCCTGTATCTTCCAAAAGAGAAAAAGATTTCTGAGAG
TTGTTTTATGGATCCGCAAGAGAGTACTTGGGTTCTCCCAAAAAATAAAAAGTGTATCATGCCTGAATCGAA
CCGGGGCTCGCAGTGGTGGAGGAACCGGATCGGAAAAAAGAGGGATTCTAGTTGTAAAATAGCTAATGAAAC
CGTAGCTGGAATTGAGATCTCATTCAAAGAGAAAGATAGCAAATATCTGGAGTTTCTTTTTTTATCCTATAC
GGATGATCCGATCCGCAAGGACCATGATTGGGAATTGTTGGATCGTCTTTCTCCGAGGAAGAAGCGAAACAT
AATCAACTTGAATTCGGGACAGCTATTCGAAATCTTAGGGAAAGACTTGATTTGTTATCTCATGTCTGCTTT
TCGTGAAAAAAGACCAATTGAAGGGGAGGGTTTCTTCAAACAACAAGGAGCTGAGGCAACTATTCAATCAAA
TGATATTGAGCACGTTTCCCATCTCTTCTCGAGAAACAAGTGGGGTATTTCTTTGCAAAATTGTGCTCAATT
TCATATGTGGCAATTCCACCAAGATCTCTTCGTTAGTTGGGGGAAGAATCAGCACGAATCGGATTTTTTGAG
GAACGTATCGAGAGAGAATTGGGTTTGGTTAGACAATGTGTGGTTGGTAAACAAGGATCGGTTTTTTAGCAG
GGTACGGAATGTATTGTCAAATATTCAATATGATTCCACAAGATCTATTTTCGTTCAAGTAACGGATTCTAC
GAAAGGATCCTCTGATCAATCCAGAGATCATTTCGATTCCATTAGAAATGAGGATTCAGAATATCACACATT
GATCGATCAAACAGAGATTCAGCAACTAAAAGAAAGATCGATTCTTTGGGATCCTTCCTTTCTTCAAACGGA
ACGAACAGAGATAGAATCAGATCGATTCCCGAAATGCCTTTTTGGATCTTCCTCAATGTCCCGGCTATTCAC
GAAACGTGAGAAGCAGATGATTATTCATCTGCTTCCGAAAGAAATCGAAGAATTTCTTGGGAATCCTACAAG
ATCAATTCGTTCTTTTTTCTCTGACAGATGGTCAGAACTTCATCTGGGTTCGAATCCTACTGAGAGTTCCAC
TAGAGATCAGAAATTTTGGAAGAAAAAACAAGATGTTTCTTTTGTCCCTTCCAGGCGATCGGAAAATAAAGA
AATGGTTGATATATTCAAGATAATTACGTATTTACAAAATACCGTCTCAATTCATCCTATTTCATCAGATCC
GGGATGTGATATGGTTCCGAAGGATGAACCAGATATGGACAGTTCCAATAAGATTTCATTCTTGAAAAAAAA
TCCATTTTTGGATTTATTTCATCTATTCCATAACCGGAACAAAGGGGGATACACGTTACACCACGATTTTGA
ATCAGAAGAGAGATTTCAAGAAATGGCAGATCTATTCACTCTATCAATAACCGAGTCGGATCTGGTGTATCA
TAGGAGGGAATTTGCCTTTTCTATTGATTCCTACGGGTTGGATCAAAAAAAATTCTTGAATGAGGTATTCAA
CTCCAGAGATGAATCGAAAAAGAAATCTTTATTGGTTCTACCTCCTCTTTTTTATGAGGAGAATGAATCTTT
TTATCGAAGGATCAGAAAAAAATCGGTCCGGATCTACTGCGGGAATGATTTGGAAGATCCAAAACTAAAAAC
AGCGGTATTTGCTAGCAACAACATCATGGAGGCAGTCAATCAATATAGATTGATCCGAAATCTGATTCAAAT
CCAATATAGCATCTATGGGTACATAAGAAATGTATCGAATCGATTCTTTTTAATGAATAGATCCAATCGCAA
CTTCGAATATGGAATTAAAAGGGATCAAATAGGAAATGATACTCTGAATCATATAACTATAATGAAATATAC
GATCAACCAACATTTATTGAATTTGAAAAAGAGTCAGAAGAAATGGTTTGATCCTCTTATTTCTCGAACCGA
GAGATCCATGAATCGGGATCCTGATGCATATAGATACAAATGGTCCAATGGGAGCAAGAATTTACAGGAACA
TTTGGAATATTTCGTTTCTGAACAGAAGAACCGTTTTCAAGTAGTGTTCGATCGATTACGTATGAATCAATA
TTCGATTGATTGGTCCGAGGCTATCGACAAACAAGATTTGTCTAAGTCACTTCGTTTCTTTTTGTCCAAGTC
ACTTCTCTTTTTGTCCAAGTCACTTCCCTTTTTGTCCAAATCACTTCCCTTTTTCTTTGTGAGTATCGGGAA
TACCCCCATTCATAGGTCCGAGATCCACATCTATGAATTGAAAAGTCCGAATGATCAACCCTGCAATCAGTT
GTTAGAATCAATAGGTGTTCAAGTCGTTCATTTGAATAAATTGAAACCCTTCTTATTGGATGATCGTGATAC
TTCCCAAAGATCGAAATTCTTGATCAATGGAGGAACAATATTACCATTTTTGTTCAAAAAGATACCAAAGTG
GATGATTGACTCATTCCATACTAGAAATAATTGCGGAAAATCCTTTGATAACACGGATTCCTATTTCTCAAT
GATATCCCACGATCGAGACAATTGGCTGAATCCCGTGAAACCATTTCATAGAAGTTCATTGATATCTTCTTT
TTCTAAAGCAAATCGACTTCGATTCTTGAATGATCCACATCACTTCTGTAACAAAAGATTCCCTTTTTCTGT
GGAAAAGACCCGTATCCATAATGATGATCTTACATATGGACAATTCCTCAATATCTTGTTCATTCGCAACAA
AATATTTTCTTTGTGCGTCGGTAAAAAAAAACATATTTTTTTGGAGAGAGAGACTATTTCAGCAATCGAGTC
ACAGGTATCTGATATATTCATACCTAACGATTTTCTACAAAGTGGTGATGAAACGTATAACTTGTACAAATC
TTTCCATTTTCCAATTCGATCCGATCCGTTCGTTCGTAGAGCTATTTACTCGATCGCAGACATTTCTGCAAC
ATTTCTAAGAGAGGAACAAATAGTCAATTTTGAAAGAACTTATTGTCGGCCTCTTTCAGATATGAATCTATC
TGATTCAGAAGGGAAGAACTTGCATCAGTATCTCAGTTTCAATTCAAACATGGGTTTGATTCACACTCCATG
TTCTGAGAAATATTTACCATCCGGAAAGAGGAAAAAACGGAGTCTTTGTCTAAAGAAATACGTTGAGAAAGG
GCAGATGTATGGAACCTTTCAACGAGATAGTGCTTTTTCAAATCTCTCAAAATGGAATCTGTTCCAAACATA
TATGCCATGGTTCCTTACTTCGACAGGGTGCAAATATCTAAATTTCGCCCTTTTAGATACTTTTTCAGACCC
ATTGCCAATACTAAGTAGCAGTCAAAAATTTGTATCCATTTTTCATGATATTATGTATGGATCAGATATATC
ATGGCTAATTCCTCAGAGGATTCTTCCACAATGGACTCTGATAAGTGAGATTTCGAATAAGTGTTTACAGAA
TCTTCTTCTGTCCGAAGAAATGATTCATCGAAATAATGAGTCACCCGTTCCATTGATATGGGCACATCTGAG
ATCAAGAAATGCTTGGGAGTTCCTCTATTCAATCCTTTTCCTTCTTCTTGTTGCTGGATATCTCGTTCGTAT
CCATCTTCTCTTTTTTTCCCAAGCCTCTAGTGAGTTACAGACAGAGTTAGAAAAGATAAAATCTTTGATGAT
TCCATCATACATGATTGAGTTGCGAAAACTTCTGGATAGGTATCCTACATCTGAACTGAATTCTTTTTGGTT
AAAGAATCTCTTTCTAGTTGCTCTGGAAGAGATACGGGGTTCTGCTTCTGGTGGCAACATGCTATTGGGTGG
TGGTCCCACTTATGGGGTCAAATCAATATGTTCTAAGAAGAAATATTTGAATAGAAATCTCATCGATCTCCT
AAGTATCATACCAAATCCCATCAATCGAATCACTTTTTCGAGAAATACGAGACATCTAAGTCGTACAAGTAA
AGAGATCTATTCATTGATAAGAAAAAGAAAAAATGTGAACGGTGATTGGATTGATGATAAAATTGAATCCTG
GGTCGCGAACAGTGATTCGATTGATGATGAAGAAAGAGAATTCTTGGTTCAGTTCTCCACCTTAATGACAGA
AAAAAGGATGGATCAAATTCTATTGAGTCTGACTCATAGTGATCCTTTATCAAAGAATGACTCTGGTTATCA
AATGATTGAACAACCGGGATCAATTTACTTACGATACTTAGTTGACATTCAGAAAAAGTATCTAATGAATTA
TGAGTTCAATAGATTCTGTTTAGCGGAAAGACGGATATTCCTTGCTCATTATCAGACAATCACTTATTCACA
AACCTCGTGTGGGGCTAATAGTTTTCATTTCCCATCTCATGGAAAACCCTTTTCGCTCCGCTTAGCCCTATC
CCCTTCTAGGGGTATTTTAGTGATAGGTTCTATAGGAACTGGACGATCCTGTTTGGTCAAAAACCTAGCGGC
AAACTCCTATGTTCCTTTCATTACGTTATTTCCGAACAAGTTCCTGGATGACAAGCCTAAAGATTATCTTAT
TGATGATATCCATATTGATGATAGTGACGATATTGATGATAGTGATGATATTGATGATGACCTTGATACGGA
GCTGCTAACTATGACGAATGTGCTAACTATGTATATGACGCCGAAAATAGACCGATTTGATATCACCCTTCA
ATTCGAATTAGCAAAAGCAATGTCTCCTTGCATAATATGGATTCCAAACATTCATGATCTGTATGTGAATGA
GTCGAATTACTTATCCCTCGGTCTATTAGAGAACTATCTCTCCAGGGATTGTGAAAGATGTTCCACTAGAAA
TATTCTTGTTATTGCTTCGACTCATATTCCCCAAAAAGTGGATCCCGCTCTAATAGCTCCGAATAAATTAAA
TACATGCATTAAGATACGAAGGCTTCTTATTCCACAACAACGAAAGCACTTTTTCATTCTTTCATATACTAG
GGGATTTCACTTGGAAAAGAAAATGTTCCATACTAACGGATTCGGGTCCATAACCATGGGTTCCAATGCACG
AGATCTTGTAGCACTTATCAATGAGACCCTATCAATTAGTATTACACAGAAGAAATCAATTATAGAAACTAA
TACAATTGGATCCGCTCTTCATAGACAAACTTGGGATTTGCGATCCCAGGTAAGATCGGTTCAGGATCATGG
GGTCTTTTTCTATCAGATAGGAAGGGCTGTTGCACAAAATGTACTTCTAAGTAATTGCCCCATAGATCCTAT
ATCTATCTATATGAAGAAGAAATCATGTAAGGAAGGAGATTCCTATTTGTACAAATGGTACTTCAAACTTGG
AACGAGCATGAAGAAATTAACGATACTTCTTTATCTTTTGAGTTGTTCTGCCGGATCGGTCGCTCAAGATCT
TTGGTCTTCACCCGGATCCGGTGAAAAAAATAGGATCACTTCTTATGGATTCGTTGAGAATGATTCTGATCT
AGTTCATGGCCTATTAGAAGTAGAAGGCGCTCTGGCGGGATCCTCACGGACAGAAAAGGATTGCAGTCAGTT
TGATAATAATCGAGTGACATTACTTCTTCGGTCCGAACCAAGGAATCCGATGCAAAATGGATCTTTTTCTAT
CGTTGATCAGAGATTTTTCTATGAAAAATACGAATCGGAGTTTGAAGAAGGGGAAGGGGCCCTCGACCCGCA
ACAGATAGAGGAGGATTTATTCAATCACATAGTTTGGGCTCCTAGAATATGGCGCCCTTGTGGCAATCTATT
TGATTGTATCGAAAGGCCCACTGAATTGGGATTTCCCTATTGGGCCGGGTCATTTCGGGGCAAGCGGATCAT
TTCTCATAAAAAGGATGAGCTTCAAGAGAATGATTCGGAGTTCTTGCAGAGTGGAACCATGCAGTACCAGAC
ACGAGATAGATCGTCCAAAGAACAAGGCTTTTTTCGAATAAGCCAATTCATTTGGGACCCTGCAGATCCATT
CTTTTTCCTATTCAAAGATCAGCCCTTTGTCTCTGTGTTTTCGCGTCGAGAATTCTTTGCAGATGAAGAGAT
GTCAAAGGGGCTTATTACTTCCCAAACAAATCCTTCTACATCTATATATAGACGCTGGTTCATCAAGAATAC
GCAAGAAATCGAATTGTTGATTCATCGCCAGAGATGGCTTAGAACCAATAGTTCATTATCTAATGGATCTTT
CCGTTCTAATACTCCATCCGAGAGTTATCAGTATTTATCAAATCTCTTCCTATCTAACGAAACGCTATTGGA
TCAAATGGCAAAGACATTGTTGAGAAAGAGATGGCTTTTCCCGGATGAAATGAAATATTTGATTCATGTAAC
AGGGGAAAGATTTCCCATTCCTTAGCCGTAAAGATATGTGGCCATGAAAAGGGGATTAAGTGGAACAGAATT
GGCCGGGTGGTAGAGTCGTGGAAACACTTGTTTATTCCATATTTTGGACCTTAGCTCCATGGAGCAATATGC
TACTGCTGAAGCATGGAAGAATTGAAATCTTAGATCAAAACACTATGTATGAATGATATGAACTGCCTAAAC
AAGAATTCTTGAACGGTGAACAACCAGAGCCTATTACTCACTACATCAAACAATTTCCATTAATGAAACCAT
GGAAATCCGTCGGAAAATACGCATGTCCGATGAAACGGTTGTTGCTATCTGCTCCAATAACGAATCATTGGT
TTAACTGAATAACTAAAGAAAATAGATAGACCTTTCTCTTCGTCTCAGGTCGATGGATCTTCTCAATTGGAA
GATCTCCCATATGGATAATACATATTCCGGTTGACCGAGCCTAATTCTAATTGTTTTGTTCCGAAGCAAAGA
TATCCATGGAGGTGGTTCGTCCTATTCACGACCAAGAGGTACTGGATTCTCTTTCGGATAGGCCCTGAAAAG
AGAAGGAAAGCTGGAATGCCAACAGGCGTCTGTCTATTCTCTAATTCACCCGACCCTATAGTACCCATTTTG
GGAACGTCCAGTGCCAAAGTCACTGAATGGGTAAGTCGCCAATCCCTAAAATGTACTATGTAATGTACTTTA
TCCGCTGGGTTACGGGTACTGGTGGGTATTTTACTAGAGGTTTCTATCAATTTACCCCTGTGTGATTCCTGT
TGAATCATATACTCGGGGGGTGGCGCGGGGCGGACGATTTCCAAACGGACTCCTCATTCATTAGATAGAGAA
GATCGCCAAGATTTCGTGATCTGCTGTCGAACCTGTTCCAATTCCAACAGCTCGGACTCGAATCGTGGGGAT
CGCCGGAATACTTCGTATCAACAGATACTCGGTATATCAATATTGATTAGATCCGAAATCTGTTATTGAATT
GCTCATTCAATGAGCATTCTCAATATTATGCCTTGAAGAGGACTCGAACCTCCACGCTGTTTAGCACGAGAT
TTTGAGTCTCGCGTGTCTACCATTTCACCATCAAGGCATCTTGAAAGTGAATCGTATTCCATGAATATGATA
TCTATCTAGTGTGATATATGGAATATATGACAAAGGTGGATGGAGTGTTGGGATATTTCTATCGATTGGTCA
TATAGGCCCGAGTCAGACATCAAATTGCTTCGATTTGAATTATCCGTAGGATACCCTATATATCAAAAAGAT
GTACAATCAAACCTATTTCTCGATTCAATAGAAGCCCAAAGAAGTGAATATGGTACCCAAATAACGATAGAT
ATGTCAAAAGCAGGTCCGATTACGCCTATTCCTAATCCTAAATAGAATGTAACGACGTAGGGATGGAAACAT
AGTATCTATTTACATACGCTCGAATGACCCCTTCTCATAATAAGAATGTACATAACCCTATTCCGGTCTGGT
CCGGTATGGAATGAACTTATAATCTGATGATCGAGTCGATTCCATGATTATAAGTTCATAACCCCAGCCCAT
TTTGGGCGGAACAGATCTACTAATTCTTTTATTTCAGTTAGTAAGAGGGATCTTGAACTAAGAAATAGGCCT
AGAAGCTAAAAGAGGGTATCCTGAGCAATTGCAAGAATTGGGTTCATTGATATTCCTGGTATAGTAGATGCT
ATCACACATACAGTCATACTCCATTCGATGGAATTGTTTGATCTTAAGGGAGATCTTCTATAATTTCGTACG
TGAGGGGTTATTTCTTGGTTTCGTCCAGTCATTAATAACTTGATTATTTTTAGATAATAGTAGATGGAAACA
ACGCTTGTAAGGAGTCCTATTGAAACCAAGAAATATAGGCCTGCCTGCCATCCACACCAGAATAGATGGAGT
TTTCCGAAAAACCCTGCTAGTGGAGGAAGACCCCCTAGGGATAAGAGACATAGGGCTGAAGAGAGAGCCAAA
AAAGGATCTTTCGTGTATAATCCTGCATAATCTCGAATGTTATCAGTTCCGGTACGTAGACCAAATGATACA
ATGCGAGCAAAAGTTCCTAGATTCATGGAGATATAGAACAGCATATAAGTTATCATGCTTGCATATCCATCA
TTTGAGTCTCCAACAATTATTCCAATAATTACATATCCGATTTGACCGATGGACGAATATGCAAGCATACGT
TTCATGCTTGTTTGAGTAATAGCAATGAGATTCCCCAATATCATGCTAAGAATAGCTAGGATTTCCAAAAGA
AGATGCCATTCGTTTGATGAGAAATAAAAAGGAATATCGAAAATTCGCGTGGCTGAAGCTGAAGCAGCTACT
TTCGAAGTAACAGAAAGAAAAGCAACGACTGGAGTGGGAGAGTCAGAGTCGAAAAGAGGATTCCTCACTTCT
TTCTCTCATTCAAAACCGTGCATGAGACTTTCATCTCGCACGGCTCCTAAGTGATAAAAGAAAGAAGATGAG
TTCTTCTTTCTTTTTTGATTACCTTCCTCGCGTATGTATAAGACCGAATCCATTCGATTTCTAAAAAGGATT
AGTAATCCTTAACTTTTCGAGGAATCCTTCATCAGTGGTTGTTAATGACTGACTTTTTCAATCTTTCGACCT
TGGTTCCGTAGGAGCACAAGTCAGAAAGATTGAGAAATAGAACCATCTGATTTGATTCGTTCTCAATAGCCA
TGAGATGATCATCTTAGGGTGATCCTTTTGTCAACGGATGCCCTTATTACACTCGTAGTCTCTGAAGGATGA
GAACCAACTATGTAGCATCTACATCAATAATTCAAGTATTGTATACGTCATTAGTCCGATCCTTTGTAGGAA
CTACCCGTAATAACGAACTTGCAAAATGGATCTGTTTATCATAAAGAGATTCGTTGTTCCTGACCCTGCTTC
ACCTTAATTGTTATTTGAACAAAAAGATCATAAAAAACTTTTGGTAAAAGTTATGTCTTGGTCCGAGTGGGG
ATAGCATTTCTCTTCTGCATGTCTATGGAGTTTTAAAAAATCCAAACATCTCAGAGATAGATATAGAGGTAG
GAATTTGTTGAGCGAACCGCACTCCTTCATATACGTCAGGAGTCCATTGATGAAAAGGGGCTGGGGAAAGCT
TGAACCCAATTCCTACAGTGATGGATATAAGTGCAATTGAAATTCCTGGGGAGTTATACATTTGTGTATTGA
TAAGACCATTCACTATTTCTTGAAGCTCGATCTCCCCCCCAGATGAACCATATAGCCAAGAGAAACCATGAA
CCAGAATAGAAGAGCTTGCCCCGCCCATGAGTAAATATTTCGTAGTAGCCTCATTAGACCGTACATCTCTCT
TGGTATATCCAGATAATAGGTAGGAACATAAACTGAAACATTCTGGAGCTACAAAGATAGTTATTAAATCGT
TAGCACCGCATAAAAACATTCCTCCTAGAGTAGCTGTTAATACGAATAACAGAAACTCTGTTATAGCCATTT
CTGTACATTCAATGTACTCTACGGATAGAGGAATACATAGAGTTGAACATAGTAAAATAAGAAATTGAAAGA
TTTCGTTGAAATTGTTCGTTTGGAAATTTCCCGAAAAGCTAATTATAGGTTCTTCTTTCCATCGGAACAATA
GGGCCGTTATGCTCATTACTAAACTTGTTGAAGAGATGAAATAGAACCAAGGTCTATCTTTTTGATCAGAGG
TTGAATCGATCATCAGAAGAAGAATTAGGCCAAAAATTAGGATACATTCTGGGAAAATGAAACTTCCATTGA
AGAGAAGCAAATGAAACGCTTTCATAAAAATTCTCGTAGAATCGAGAATGAAGTTTTCATTCTGTACATGCC
AGATCATAAATTAGTAACTGCATCCAATCTCCGAAAAAGTCCCAATTGTTTCAAACTTTTTTTTTTGAATAG
GATATTTTATTTACGGAATCCCTATGAATAGGATCAAACCTTATTCCATGATATTTCCATAAGATTCCTCTT
TCTTATTCTTAAGCAAGCCCTCGAGAGGGTTTAGTTGATCCATGATTTATGTTTCATCTTTCTTTTTGTTTG
TTTCGAGAAAGATATCGATCAATTCCGATTCTTTCTTTTTCGATTGATTCTTTTCCGATCGAGATGTATGGA
TCCATGGATCTATGTGTCTATATAGATCCTGTTCATGGATTAACGAAAATGTGCAAAAGCTCTATTTGCCTC
TGCCATTCTATGAGTCTCTTCCTTTTTGCGTATGGCATCGCCACTCCCTTTGGCAGCATCTACTAATTCGGA
ACTTAATTTGAAAGCCATATTTCGACCCGGGCGTTTTCGGGATGCCCCTAATAACCAACGAATGGCGAGTGC
TTTTCCTTGTGTAGATCCTATTTCAATAGGAACTTGATGAGTCGACCCGCCTACACGTCTTGCTTTTACTGC
TATATCGGGAGTTACTCCACGTATTGCTTGACGTAAAACGGATAGTGGATTTGTTTCCGTCTTTTGTTGCAT
CTTTTTCACGGCTTGATAGATAATTTGATAAGCCAATGATTTTTTTCCGTGTTTCAGAATACGGTTAACCAA
CATGTTAACTAATCGATTACGATAAATTGGATCGGATTTTGCAGTTTTTTCTTCTGCAGTACCTCGACGTGA
CATGAGCGTGAAAGAGGTTCAAAAATAAGTTTTTTTATAAGGGCTAAAAATGAATCACTTATTTTGGCTTTT
TGACCCCATATTGTAGGGTGGATCTTGAAAGATATGAAAGATCTCCCTCCAAGCCGTACATACGACTTTCAT
CGAATACGGCTTTCCACAGAATTCTATATGTATCTATGAGATCGAGTATGGAATTCTGTTTACTCACTTTAA
ATTGAGTATCCGTTTCCCTCCTTTTCCTGCTAGGATTGGAAATCCTGTATTTTACATATCCATACGATTGAG
TCCTTGGGTTTCCGAAATAGTGTAATGTAAAAAGAAGTGCTTCGAATCATTGCTATTTGACTCGGACCTGTT
CTGAAAAAGTCGAGGTATTTCGAATTGTTTGTTGACACGGGCAAAGTAAGGGAAAATATCTGAAATGATTTC
AATATTGGACCTTGGACATATAATAGTTCCGAATTGAATCTCTTTTAGAAAGAAGATCTTTTGTCTCATGGT
AGCCTGCTCGAGTCCCCTTACGAAACTTTCGTTATTGGGTTAGCCATACACTTCGCATGTTTCTAGCGATTC
ACATGGTATCATCAAATGATACAAGTCTTGGATAAGAATCTACAACGCACTAGAACGCCCTTGTTGACGATC
CTTTACTCCGACAGCATCTAGGGTTCCTCGAACAATGTGATATCTTACACCGGGTAAATCCTTAACCCTTCC
TCCTCTTACTAATACTACAGAATGTTCTTGTAAATTGTGGCCAATACCAGGTATATAAGCAGTGATTTCAAA
TCCAGAGGTTAATCGTACTCTGGCAACTTTACGTAAGGCAGAGTTTGGTTTTTTGGGTGTGATAGTGGAAAA
GTTGACAGACAAGTCACTCTACAGAACCGTACATGAGATTTTCACCTCATACGGCTCCTCGTTCAATTCTTT
CGAAGTAATTGGATCCTTTTCTTCGTTCGAGAATCTCTTCCCTTCTTCCACTCTGCCCCGAAGAGTAACTGA
GACCAATTCATTCACGTTTTCATGTTCCAATTGAACACTTTCCATTTAGGATCAAAGAAGAAGATTATTCTT
TTTACCAAACATATGCGGATCAAATCACGATCTTCTATTCGAATTCTAATCGAATATTCTAATTCTAATCTA
ATAAGAACAAGAGATCTTTCTCGATCAATCCCTTTGCCCCCCATTCTTCGAGAATCAATCCTTTTCGAGTTT
GAATTTGTTCATTTGGAATCTGGGCTCTTCTATTTTCTACTTATTTTTTTTCTTTATTTCATTTCGATTTTC
TTTCCCTCTCTTTTCTTTTTATTCCCTTCCATCATTCCTTAAGTCCCATAGGTTTGGTGATCCTGTAAAATC
TGACCCATTTTCTCATCGAGCGAGGGGTACGAAATAAATCAGATTGATTTTTCGATCAAAAAAAAAGTACTA
TGTGAAATCTTCGGTTTCTTCCTCTTCCTCTATCCCATAGATACAGCGTTTGGTTTGAATCAATAGAGAACC
TTTTCTTCTGTATGAATCGATATTATTACATTCCAATTCCTTCCCGATACCTCCCAAGGAAAATCTCGAATT
GGATCCAAAATTGACGGGTTAGTGTGAGCTTATCCATGCGGTTATGCACTTTTCAAATAGGAATCCATTTTC
TGAAAGATCCTGGCTTTCGTGCTTTGGTGAGTCGTCCGAGATCCTTTCGATGACCTATGTTGTGTTGAAGGG
ATATCTATATGATCCCATCGATTGCGTAAGGCCCGCGATAGCAACGGAATCGGGGAAAGTATACAGAAAAGA
TTTTTCTATTATATTAGTATTAGTTAGTGATCTCGGCTCGGTGGGTCTCTTCCTCCGTGATGAACTGTTGGC
ACTAGTCCTACATTTTGTCTCTGTGGACCGAGGAGAAAGGTGGCTCAGCGGGAAGAGGGTTGTACCATGAGA
GAAGCAAGGGGTCAACTGCTTCAAATATACAACATGGATTCTGGCAATGCAATGGAGTTGGACCCTCATGTC
GATCCGAATGAATCAGTCTTTCCACAGAGGTCAATCTTTGCCTGCTAGGCAAGAGGGCAGCAAGTTACAAAT
TCTGTCTCGGTAGGACATGTATTTTCTATTACTATGCAATTCCTAAATGAAAATGAAGTAGTTAGTGGTGGG
GTTACCATTATTCTTTTTCTTGTATGTGTTCCTAAGAAAAGGAATTTGTCCATAATAGTGCGAAAAGAAGGC
CCGGCTCCAAGTTGTTCAGGAATAGTGGCGTTGAGTTTCTCGACCGTTTGCCTTAGGATTAGTTAGTTCTAT
TTCTCGATGGGGCCGGGAAGGGATATAACTCAGCGGTAGAGTGTCACCTTGACGTGGTGGAAGTCATCAGTT
CGAGCCTGATTATCCCTAAACCCAATAGGAGTTTTTCTATTTTGACTTGCTCCCCCGCAGCGATCGAACGAG
AATGGATAAGAGGCTTGTGGGATTGACGTGATAGGGTAGGGATGGCTATATTGCTGGGAGCGAACTCCAGGC
TAATATGAAGCGCACGGATCCAAGTTATGCTTGGAATGAAAGAAATTCCGAATCAGCTTTGTCTACGAACAA
GGAAGCTATAAGTAATGCAACTATGAATCTCATGGAGAGTTCGATCCTGGCTCAGGATGAACGCTAGCGGCA
TGCTTAACACATGCAAGTCGGACGGGAAGTGGTGTTTCCAGTGGCGGACGGGTGAGTAACGCGTAAGAACCT
GCCCTTGGGAGGGGAACAACAACTGGAAACGGTTGCTAATACCCCGTAGGCTGAGGAGCAAAAGGAGGAATC
CGCCCGAGGAGGGGCTCGCGTCTGATTAGCTAGTTGGTGAGGCAATAGCTTACCAAGGCGATGATCAGTAGC
TGGTCCGAGAGGATGATCAGCCACACTGGGACTGAGACACGGCCCAGACTCCTACGGGAGGCAGCAGTGGGG
AATTTTCCGCAATGGGCGAAAGCCTGACGGAGCAATGCCGCGTGGAGGTAGAAGGCCCACGGGTCATGAACT
TCTTTTCTCAGAGAAGAAGCAATGACGGTATCTGAGGAATAAGCATCGGCTAACTCTGTGCCAGCAGCCGCG
GTAAGACAGAGGATGCAAGCGTTATCCGGAATGATTGGGCGTAAAGCGTCTGTAGGTGGCTTTTCAAGTCCG
CCGTCAAATCCCAGGGCTCAACCCTGGACAGGCGGTGGAAACTACCAAGCTGGAGTACGGTAGGGGCAGAGG
GAATTTCCGGTGGAGCGGTGAAATGCGTAGAGATCGGGAAGAACACCAACGGCGAAAGCACTCTGCTGGGCC
GACACTGACACTGAGAGACGAAAGCTAGGGGAGCAAATGGGATTAGATACCCCAGTAGTCCTAGCCGTAAAC
GATGGATACTAGGCGCTGCGCGTATCGACCCGTGCAGTGCTGTAGCTAACGCGTTAAGTATCCCGCCTGGGG
AGTACGTTCGCAAGAATGAAACTCAAAGGAATTGACGGGGGCCCGCACAAGCGGTGGAGCATGTGGTTTAAT
TCGATGCAAAGCGAAGAACCTTACCAGGGCTTGACATGCCGCGAATCCTCTTGAAAGAGAGGGGTGCCTTCG
GGAACGCGGACACAGGTGGTGCATGGCTGTCGTCAGCTCGTGCCGTAAGGTGTTGGGTTAAGTCTCGCAACG
AGCGCAACCCTCGTGTTTAGTTGCCACCATTGAGTGTGGAACCCTGAACAGACTGCCGGTGATAAGCCGGAG
GAAGGTGAGGATGACGTCAAGTCATCATGCCCCTTATGCCCTGGGCGACACACGTGCTACAATGGGCGGGAC
AAAGGGTCGCGATCCCGCGAGGGTGAGCTAACTCCAAAAACCCGTCCTCAGTTCGGATTGCAGGCTGCAACT
CGCCTGCATGAAGCCGGAATCGCTAGTAATCGCCGGTCAGCCATACGGCGGTGAATTCGTTCCCGGGCCTTG
TACACACCGCCCGTCACACTATGGGAGCTGGCCATGCCCGAAGTCGTTACCTTAACCGCAAGGAGGGGGATG
CCGAAGGCGGGGCTAGTGACTGGAGTGAAGTCGTAACAAGGTAGCCGTACTGGAAGGTGCGGCTGGATCACC
TCCTTTTCAGGGAGAGCTAATGCTTATGCTTGTTGGGTATTTTGGTTTGACACTGCTTCACACCCAAAAAGA
AGCGAGCTACGTCTGAGCTAAGCTTGGATATTGAAGTCTTCTTTCGTTTCTCGACGGTGAAGTAAGACCAAG
CTCATGAGCTTATTATCCTAGGTCGGAACAAGTTGATAGGATCTCACTTTTTACGTCCCCATGCCGCCACAC
GAGAGGGACATGGGGCGCAAAAGGGAAAGAGAGGGATGGGGTTTCTCTCGCTTTTGGCATAGCAGGCCTCCC
ACTGGGAGGCCCGCACGAAGGGCTATTAGCTCAGTGGTAGAGCGCGCCCCTGATAATTGCGTCGTTGTGCCT
GGGCTGTGAGGGCTCTCAGCCACATGGATAGTTCAATGTGCTCATCAGCGCCTGACCCGGAGATGTGGATCA
TCCAAGGCACATTAGCATGGCGTACTCCTCCTGTTCGAATCGGAGTTTGAAACCAAACTTCTCCTCAGGAGG
ATAGATGGGGCGATTCAGGTGAGATCCAATGTAGATCTAACTTTCTATTCACTCGTGGGATCCGGGCGGTCC
GGGGGGGACCACCGCGGCTCCTCTCTTCTCGAGAATCCATACATCCCTTATCAGTGTATGGACAGCTATCTC
TCGAGCACAGGTTTAGGTTCGGCCTCAATGGGAAAATGGAGCACCTAACAACGCATCTTCACAGACCAAGAA
CTACGAGATCGCCCCTTTCATTCTGGGGTGACGGAGGGATCGTACCATTCGAGCCTTTTTTTCATGCTTTTA
CCGGAGGTCTGGAGAAAGCAGCAATCAATAGGATTTCCCTAATCCTCCCTTCCCGAAAGGAAGAACGTGAAA
TTCTTTTTCCTTTCCGCAGGGACCAGGAGATTGGATCTAGCCATAAGAAGAATGCTTGGTATAAATAACTCA
CTTCTTGGTCTTCGACCCCCTCAGTCACTACGAGCCCGATCAGTGCAATGGGATGTGTCTATTTATCTATCT
CTTGACTCGAAATGGGAGCAGGTTTGAAAAAGGATCTTAGAGTGTCTAGGGTTGGGCCAGGAGGTCTCTTAA
CGCCTTCTTTTTTCTTTTCTTCCCATCGGAGTTATTTCACAAAGACTTGCCATGGTAAGGGAGAAGGGGGAA
CAAGCACACTTGAAGAGCGCAGTACAACGGAGAGTTGTATGCTGCGTTCGGGAAGGATGAATCGCTCCCGAA
AAAGAATCTATTGATTCTCTCCCAATTGGTTGGATCATAGGTGCGATGATTTACTTCACGGGCGAGGTCTCT
GGTTCAAGTCCAGGATGGCCCAGCTGCGCCAGGGAAAAGAATAGAAGAAGCATCTGACTCTTTCATGCATAC
TCCACTTGGCTCGGGGGGATATAGCTCAGTTGGTAGAGCTCCGCTCTTGCAATTGGGTCGTTGCGATTACGG
GTTGGATGTCTAATTGTCCAGGCGGTAATGATAGTATCTTGTACCTGAACCGGTGGCTCACTTTTTCTAAGT
AATGGGGAAGAGGACCGAAACATGCCACTGAAAGACTCTACTGAGACAAAAAGATGGGCTGTCAAGAACGTA
GAGGAGGTAGGATGGGAAGTTGGTCAGATCTAGTATGGATCGTACATGGACGATTGTTGGAGTCGGCGGCTC
TCCTAGGGTTCCATCATCTGGGATCCCTGGGGAAGAGGATCAAGTTGGCCCTTGCGAATAGCTTGATGCACT
ATCTCCCTTCAACCCTTTGCTTTGAGCGAAATGTGGCAAAAGGAAGGAAAATCCATGGACCAACCCCATCGT
CTCCACCCCGTAGGAACTACGAGATCGCCCCAAGGACGCCTTCGGCATCCAGGGGTCACGGACCGACCATAG
ACCCTGTTCAATAAGTGGAACGCATTAGCTGTCCGCTCTCCGGTTGGGCAGTAAGGGTCGGAGAAGGGCAAT
CACTCGTTCTTAAAATAAAACCAGCATTCTTAAGACCAAAGAGTCGGGCGGAAAAAGGGAGAGAGCTCTCTG
TTCCTGGTTCTCCTGTAGCTGGATTCTCCGGAACCACAAGAATCCTTAGAATGAATGGGATTCCAACTCAGC
ACCTTTTGAGATTTTGAGAAGAGTTGCTCTTTGGAGAGCACAGTACGATGAAAGTTGTAAGCTGTGTTCGGG
GGGGAGTTATTGTCTATCGTTGGCCTCTATGGTAGAATCAGCCGGGGAGGCCTGAGAGGCGGTGGTTTACCC
TGTGGCGGATGTCAGCGGTTCGAGTCCGCTTATCTCCAGCCCGTGCACTTAGCTGATACTATGACAACACCC
AATTTTTTCAATTCGGCAGTTCGATCTATGATTTCTCATTCATGGACGTTGATAAGATCCTTCCATTTAGCA
GCACCTTAGGATGGCATAGCCTTAACATTAATGGCGAGGTTCAAACGAGGAAAGGCTTACGGTGGATACCTA
GGCACCCAGAGACGAGGAAGGGCGTAGCAAGCGACGAAATGCTTCGGGGAGTTGAAAATAAGCATAGATCCG
GAGATTCCCGAATAGGTCAACCTTTCGAACTGCTGCTGAATCCATGGGCAGGCAAGAGACAACCTGGCGAAC
TGAAACATCTTAGTAGCCAGAGGAAAAGAAAGCAAAAGCGATTCCCGTAGTAGCGGCGAGCGAAATGGGAGA
AGCCTAAACCGTGAAAACGGGGTTGTGGGAGAGCATACAAGCGTCGTGCTGCTAGGCGAAGCAGTGGAGTGC
TGCACCCTAGATGGCGAGAGTCCAGTAGCCGAAAGCATCACTAGCTTACGCTCTGACCCGAGTAGCATGGGG
CACGTGGAATCCCGTGTGAATCAGCAAGGACCACCTTGCAAGGCTAAATACTCCTGGGTGACCGATAGCGAA
GTAGTACCGTGAGGGAAAGGTGAAAAGAACCCCCATCGGGGAGTGAAATAGAACATGAAACCGTGAGCTCCC
AAGCAGTGGGAGGAGAATGTGATCTCTGACCGCGTGCCTGTTGAAGAATGAGCCGGCGACTCATAGGCAGTG
GCTTGGTTAAGGGAACCCACCGGAGCCGTAGCGAAAGCGAGTCTTCATAGGGCGATTGTCACTGCTTATGGA
CCCGAACCTGGGTGATCTATCCATGACCAGGATGAAGCTTGGGTGAAACTAAGTGGAGGTCCGAACCGACTG
ATGTTGAAGAATCAGCGGATGAGTTGTGGTTAGGGGTGAAATGCCACTCGAACCCAGAGCTAGCTGGTTCTC
CCCGAAATGCGTTGAGGCGCAGCAGTTGACTGGACATCTAGGGGTAAAGCACTGTTTCGGTGCGGGCCGCGA
GAGCGGTACCAAATCGAGGCAAACTCTGAATACTAGATATGACCCCAAAATTACAGGGGCCAAGGTCGGCCA
GTGAGACGATGGGGGATAAGCTTCATCGTCGAGAGGGAAACAGCCCGGATCACCAGCTAAGGCCCCTAAATG
ACCGCTCAGTGATAAAGGAGGTAGGGGTGCAGAGACAGCCAGGAGGTTTGCCTAGAAGCAGCCACCCTTGAA
AGAGTGCGTAATAGCTCACTGATCGAGCGCTCTTGCGCCGAAGATGAACGGGGCTAAGCGATCTGCCGAAGC
TGTGGGATGTCAAAATGCATCGGTAGGGGAGCGTTCCGCCTTAGAGGGAAGCACCCGCGCAAGCAGGTGTGG
ACGAAGCGGAAGCGAGAATGTCGGCTTGAGTAACGCAAACATTGGTGAGAATCCAATGCCCCGAAAACCTAA
GGGTTCCTACGCAAGGTTCGTCCACGGAGGGTGAGTCAGGGCCTAAGATCAGGCCGAAAGGCGTAGTCGATG
GACAACAGGTGAATATTCCTGTACTACCCCTTGTTGGTCCCGAGGGACGGAGGAGGCTAGGTTAGCCGAAAG
ATGGTTATCGGTTCAAGGACGCAAGGTGACCTTGCTTTTTCAGGGTAAGAAGGGGTAGAGAAAATGCCTCGA
GCCAATGTCCGAGTACCAGGCGCTACGTCGCTGAAGTAACCCATGCCATACTCCCAGGAAAAGCTCGAACGA
CCTTCAACAAAAGGGTACCTGTACCCGAAACCGACACAGGTGGGTAGGTAGAGAATACCTAGGGGCGCGAGA
CAACTCTCTCTAAGGAACTCGGCAAAATAGCCCCGTAACTTCGGGAGAAGGGGTGCCTCCTCACAAAGGGGG
TCGCAGTGACCAGGCCCGGGCGACTGTTTACCAAAAACACAGGTCTCCGCAAAGTCGTAAGACCATGTATGG
GGGCTGACGCCTGCCCAGTGCCGGAAGGTCAAGGAAGTTGGTGACCTGATGACAGGGGAGCCGGCGACCGAA
GCCCCGGTGAACGGCGGCCGTAACTATAACGGTCCTAAGGTAGCGAAATTCCTTGTCGGGTAAGTTCCGACC
CGCACGAAAGGCGTAACGATCTGGGCACTGTCTCGGAGAGAGGCTCGGTGAAATAGACATGTCTGTGAAGAT
GCGGACTACCTGCACCTGGACAGAAAGACCCTATGAAGCTTCACTGTTCCCTGGGATTGGCTTTGGGCCTTT
CCTGCGCAGCTTAGGTGGAAGGCGAAGAAGGCCTCCTTCCGGGGGGGCCCGAGCCATCAGTGAGATACCACT
CTGGAAGAGCTAGAATTCTAACCTTGTGTCAGGACCTACGGGCCAAGGGACAGTCTCAGGTAGACAGTTTCT
ATGGGGCGTAGGCCTCCCAAAAGGTAACGGAGGCGTGCAAAGGTTTCCTCGGGCCGGACGGAGATTGGCCCT
CGAGTGCAAAGGCATAAGGGAGCTTGACTGCAAGACCCACCCGTCGAGCAGGGACGAAAGTCGGCCTTAGTG
ATCCGACGGTGCCGAGTGGAAGGGCCGTCGCTCAACGGATAAAAGTTACTCTAGGGATAACAGGCTGATCTT
CCCCAAGAGTTCACATCGACGGGAAGGTTTGGCACCTCGATGTCGGCTCTTCGCCACCTGGGGCTGTAGTAT
GTTCCAAGGGTTGGGCTGTTCGCCCATTAAAGCGGTACGTGAGCTGGGTTCAGAACGTCGTGAGACAGTTCG
GTCCATATCCGGTGCGGGCGTTAGAGCATTGAGAGGACCTTTCCCTAGTACGAGAGGACCGGGAAGGACGCA
CCTCTGGTGTACCAGTTATCGTGCCCACGGTAAACGCTGGGTAGCCAAGTGCGGAGCGGATAACTGCTGAAA
GCATCTAAGTAGTAAGCCCACCCCAAGATGAGTGCTCTCCTATTCCGACTTCCCCAGAGCCTCCGGTAGCAC
AGCCGAGACAGCGATGGGTTCTCTGCCCCTGCGGGGATGGAGCGACAGAAGTATTGAGAATCCAAGATAAGG
TCACGGCGAGACGAGCCGTTTATCATTACGATAGGTGTCAAGTGGAAGTGCAGTGATGTATGCAGCTGAGGC
ATCCTAACAGACCGAGAGATTTGAACCTTGTTCCTACACGACCTGATCAATTCAATCAGGCACTCGCCATCT
ATTTTCATTGTTCAACTGTTTGACAACATGAAAAAACCAAAAGCTCTGCCCTTCCCTATCTATCCAAGGGAG
GGAAGGGCAGAGGCCTTTGGTGTTCCTTCCAGTCAAGAATTGGGGCCTCACAATCACTAGCCAATATTTCTC
TCATTCTCATGCCTTTCTTTGTTCATGGTTCGATATTCTGGTGTCCTAGGCGTAGAGGAACCACACCAATCC
ATCCCGAACTTGGTGGTTAAACTCTACTGCGGTGACGATACTGTAGGGGAGGTCCTGCGGAAAAATAGCTCG
ACGCCAGAATGATAAAAAGCTTAACACCTCTTATTTTACTTAAAAAAAAATGCAAAGGTCCTCTTATTCAAA
ACCCCAATTATGACATCTCTTCTCTCCCCCTTCACACCTCAGAACGCACTGTTCTTATAGAGAGAAACGCAC
TTTCACATCTTCTTAACCCGAAACGAAATGGCTGAGGAGAGGTTCTTTTTTGAGGGTACTCCCGGGAACAGA
TCCAGTAGAGACGGGGTGGGGCCTGTAGCTCAGAGGATTAGAGCACGTGGCTACGAACCACGGTGTCGGGGG
TTCGAATCCCTCCTCGCCCACAACCGGCCCAAAAGGGAAGGACCTTTCCCTCTGGGGGTAAGAAAATCATGA
TCGGGATAGCGGACGCAAAGCTATTGAACTTGGGTATGGTCTTTTGTCGAAATGGAATGGCCTTACTTTTTA
TTTATTTTATCGTGAAGGCTTTTAAATTACATATAGTAACCATACTAGAATTAGCATATTTGTGTTTTACTC
CCCGTAACTCTTCCTCAGCCAGGCTTGGGCAGAATAGCAGAGCAAGTACAAGTATTAGTAGCATAGAAAAAA
TGCGTTCCTCGTCATTAATATGTTTGCTCGCGTTAATTGTGGTCTATCGGGAGAATCGATGACTGCATCTTT
GATGCACTGCTAGTACATCATCTGAGAATTCTTAATTGGCTAGTTGTAAATAGACACAGGGCTATTTACAAG
GGATTACCTCGGATCTACACCGAGGTATTGACGGTGATTTTCAAATATCGTAAAACAGAATGTGATACGATG
AGATAGAATGCAATAGAAACAAAGACAGGGAACGGGTTACCTACCCCTACAAAGCGAGCCCTTTAATTCAAT
TCTTCATTCTTTAATGAAATTAAGAATCAATCAAATCTCCCCAAGTAGGATTCGAACCTACGACCAATCGGT
TAACAGCCGACCGCTCTACCACTGAGCTACTGAGGAACAACGGGAGATTCGACCTCATAGAGTTCAACTCCC
GTTCTCAACCCATGAGTCCGAAGCTTCCTTCGTAACTCCCCGAACTTCTTCGTAGTGGCTCCGTTCCATGCC
TCATTTCATAGGGAACCTCAAAGTGGCTCTATTTCATTATATTCCATCTATATCCCAATTCCATTCATTTAA
TATTTCTTTGGTGTGATTGACATAAGAGATGTCATTTATAGTCTATCTCTTTCGATATATGGAAAGTTAAGA
AATCATCATATAATAATCGAGAAATTGAAATAGAAAAGAAAAAAGGGAGGTTTGTGATGATTTTAAAATCTT
TTCTACTAGGTAATCTATTATCCTTATGCATGAAGATAATAAATTCGGTCGTTGTGGTCGGACTCTATTATG
GATTTCTGACCACATTTTCCATAGGGCCCTCTTATCTCTTCCTTCTCCGAGCTCGGGTTATGGAAGAAGGAA
CCGAGAAGGAGATATCAGCAACAACGGGTTTTATTACGGGGCAGCTCATGATGTTCATATCGATCTATTATG
CGCCCCTGCATCTAGCATTGGGTAGACCTCATACAATAACTGTCCTAGTTCTACCGTATCTTTTGTTTCATT
TCTTCTGGAACAATCACAAAAACTTTTTTGATTATGGATCTACTACCAGAAATTCCATGCGTAATCTCAGCA
TTCAATGTGTATTCCTGAATAATCTCATTTTTCAATTATTCAACCATTTCATTTTACCAAGTTCAACGTTAG
CCAGATTAGTCAACATTTATATGTTTCGATGCAACAACAAGATGTTATTTGTAACAAGTAGTTTTGTTGGTT
GGTTAATTGGTCACATTTTATTCATGAAATGGGTTGGATTGGTATTATTCTGGATACGGCAAAATCATTCGA
TTCGATCTAATAAGTACCTTGTGTCAGAATTGATAAATTCTATGGCTAGAATCTTTAGTATTCTCTTATTTA
TCACCTGTGTCTACTATTTAGGCAGAATGCCATCGCCTATTGGTACTAAGAAACTGAAAGAAACCTCAGAAA
CGGAAGAAAGAAAGGAAGAAAGCGATGTAGAAACAACTTACGAAACGAAGAAGACGAAACAGGAACAAGAGG
GATCCACTAAAGAAGACAAAGATAGCCCGGTTTACGAAGATTCTTATCTTGATATCCATCAAGATAATTGGG
AATTGGGAAAACTTAAAGAAGAGAAAACTTATTTTTGGTTTGAAAAACCTATTGTAACTTTTCTTTTCGATT
ATAAACGATGGAACCGCCCATTGAGATATTTAAAAAATGATAGGTTTGAAAATGCTATACGAAATGAAATGG
CACAATATTTTTTTTATATGATCTTTTACTTTTAATATACTAGAAAAAAGAACCAGATTGTGTGATGATGAG
CATGAACAAGAATATTTGCCCAAAATGTATGATCCCTTTTTGAATGGGCCTTATCGTGGAACAATAAAAAAA
TTAGATTCACATGAAATCATGACTGATTTCATAACTTCAAGAGCGGATTCCATAGAAATATTGTGGATAAAT
AAAAAAAAATGGATACATAAAAAAAATACAAGAATAGATAAGACGAGATTCGTCCACCTCCCATATATTTAA
TTCCTTCACCTAGAAAGAAATTAACAACACCAATCCCATTTATCATTCCATCAATTATATATCTATCAAAAA
ACTGAACTAGTTTAGCTAATTCTCTTACATTCCCAGTAAAAATTTTAGTATAAAAAATATCTATATAACCAC
GATTATATGACCAGTTATATATCACATTTTTTATTAGGTCCAAAAAAATTATCTTGTGGCTCTTCTTCACAA
ATGAATTGACTAAGCTCAAATTCTGTAAAGATGAATAAACAGATCCATATAAAATGGATGCTATAAATAATC
CAAAAAAGGCTATACTTACTGAAAAAACTGCATTTTTAAAAAAATCATAAAAATCCGAAGACTCATTTTGAT
GGTAAAAATTTGTAGATGGAGTTAACCACTTTGACAATAGATCAGAATCTATTCTACCAAAATCAATTCCGA
TTGCTCCAATGAATAAAGTAAATAATACCAATATAAGCATGGGAAACAACATAGTGTTGTCCGACTCGTGAG
GATAGGTGTAAGTATGTTTATTTCTAAAGTAAGTACTAAAGTATCGTACTCTATTTTTAAAATTATTTTCAA
TTTGATATGTATTTTTTGAAAAAAAAGAAACCTTAGTATTCATTGTTGAAAACAGTAATTTTTTTTCTTTGG
GTACTTCTTTTCCCCATAAAGATATTGAATAGAAAGAACTATTTTTAGCGCTACTGTAATTTTGAAAATGAA
TACGCAAATGCCCATCAAAGGTAAGTAAATACATTCGAAACATATAAAATGCAGTAAATCCTACTGTAAATG
AAGCGATTATTGCGAAAATTGGTGAATACAACCAACTATCATTAAGAATTTCGTCTTTCGACCAAAAACAAG
CAAGAGGTGGAATACCACAAAGAGAAAGTGTACCTAATAAAAAAGTAATTCTTGTAATCGGAATATATTTTG
TTAACCCTCCCATAAGAACCATATTTTGACTTTTATCTGGCGAAAATCCAACAATGGATTCCATCGAATGAA
TAATGGATCCAGATCCTAAAAACAATAAAGCTTTCGAATAGGCATGAGTGATCAAATGGAATAAAGCAGCCC
TATAAGAACCTATACCCAGAGCTAACATAATATAACCTAATTGAGACATGGTAGAATAAGCTAAACTTCTTT
TAATATCTCTTTGCGCAAAAGCCAAAGTAGCTCCTAATAATACTGTTATTACACCTATTAAGGAAATAAGAT
TCATTATGTAAGGTATGACTATGAAAAGAGGAAGAAGCCGAGCTATAAGAAAAATTCCTGCTGCTACCATAG
TAGCAGCATGTATAAGAGCCGAAATGGGAGTGGGTCCTTCCATAGCATCGGGTAACCATATGTGAAGGGGAA
ATTGTGCAGATTTAGCAACTGCGCCGAGGAATAAAAAAGAAGCACAAAGAAAAACAAATAAAGAATTTACTC
CATTATTATGAATTAAATTAGTAATTATTTCGAACAAATCCCGAAATTCTAAACTACCCGTTATCCAATAAA
ATCCTAAAATTCCTAATAATAAACCAAAATCCCCTATACGATTGGTTACAAAAGCTTTTTGGCAAGCACTTG
CTGCAATTGGTCGTGTGAACCAAAAACCTATTAATAAATATGAACACATTCCTACAAGTTCCCAAAAAATAT
AAATTTGTATCAAATTAGAACTAGTAACTAATCCCAACATAGAAGTATTAAAAAAACTTATATAAGCAAAAA
ATCTCAAATATCCTTGATCATGAGACATATAATTATCACTATAAATAAGAACCATGATTCCAACAGTAGTAA
TTAATATTGACATAATAGAAGTAAGCGGATCAATCAAATGTCCAAACTCTAAAGAAAAATCATTATTGAGAG
TCCAAGACCATAGATATTGATAGATAAAATTTCCGTTTATTTGCTGAATAGAAAGATTAACAGAAAACACCA
TAGCTGTAGTTAGCATCAAAACACTAGGAAAAGCCCACATACGTCGAATATTTTTTGTTGCTGCAGGAATAA
GCAGAAGTCCAAATCCTATTAACATAGTAACAGGAAATGGAAGAAAAGGTATTATCCATGCATATTTATATG
TATGTTCCATAAAAAACACAAATTTTCATTTTTTTCTTATAATTGTTTCCGATTCGCCAATTTTTATTGTTT
TCTTCATTTTATTGTTTTTTTTTTCAAAAGTAATAAAAAAATTAACAAAAAAAGATATGAAATCTTAAATAT
TCTTATTTAAAATTTTTCTTACTTTTGCAGATATTTTAAAAATTTGAAAAAATTAGAATTTTTTGCTTAAAT
GCTTTGCTCAAATAGCTCTATATAGAGTAATTTTTTAGTTAAAAAAATTGAGAATATGATATTTTAATAAAT
TTTGCAACTATAACTATACTCGAATTTTATTCTAGTAATATGGAACCATATCGTATACTATAGTAAGTAAAG
TAAAAGTAAGCAAAGTAAACAAAAATAACTATACCAATACCAGTAGAATATGGATATATAGTATGCATTAAT
AAATCAACTAATTCTTCTAGTAATTTTTTTTGTAATAATTACTTAATTTTTATTTTTTGTAGAATTGATTGA
TTGGCTTTAACTGAAATAAAAAAACTTAAAATAAAAGTTCCTTTTCTTAGCTAACGGAATGTCTTGTTTAAC
ATATTAACTACTAGAAAATTCCTTTTACAATTTTACTTTCTTTTATTCTATTTTTTCCTAGTTTATTATATA
TGTAACACACACGTATATATATAAACAATATATTGTATTTTTTATATTATAAAAAAAAGATTATCGACGGAT
AGAATATAATATAAAAAATGACTAAGACTAAAAAAAACAATCCATATTGCGCATTACATGTCTTTCACATAC
AACAATAAAAAGGAATAACTCTTTTTTTATGGCAGTTCCAAAAAAACGTACCTCTATATCAAAAAAACGTAT
TCGTAGAAATATTTGGAAGAAAAAGGGAAATTTAGTTGCAATAAAAGCCTTTTCTTTAGCAAAGTCAGTTTC
TACGGGAAATTCAAAAAGTTTTTTTGTGCGGCAAACAAATAAAAAAATCTTGGAATAATTAGAATTCCGTGA
TTTAAAGAACTTTTCTATATTTGGAATATGAAAAATTTGCATTAACTTATGTATTGACTTCTCAAGATTAGT
TAGAACTCGCTACTATATTTATGTCGAATACTAACTTATCTGTCTACTAGTTTGGTTCTAAGTATTATTTTA
TTTCTTTTCCCAGTAGAAAAATATTTTTTTTATTAGGAAAAGAAATAAAATGTAATTATGATGAATATGAAA
ACTATTTTGTTTTATTATATGTACATCTGAAGATCAAATTAAATTCGTTTCGTTTACTAAATATTATCATAT
ATTTAAATTATGTACATAACAAACAACAAAGAGCATATAAACAAAGAATATATTATATTTTATATAATTAAT
TAATATTATATATATTTTCTATATTTATATAATTTAGAATAATGAATGAAATTACATTAAGTGCATTAAAAA
GGAGACTAAAAAAAAGATTTTAAGAAAAAGGGTCCTTTTATTTCTAATTTTCTAATTTAATTTATTAAATTT
AGTAATTACATTTTGATATGTATAAAATTCTATTTATGGAATTTAGATTTTTTTTAATAAAAAAAATATCTT
TCTAAGTTTTTAAAGTGTTATTAACAATTTAAAGAATACTTTAGTTTAAATTAAACAAAAGAATTGAAAGGA
ACCCTTATTCATCTATTCTAATGTTTCCTAAAATATAACTATATCGAATTCTAGAATCGCCATCTAGACGAT
TCAACATGAATTGACTATTATTATTTAAAGTAAGCCGCTATGGTGAAATTGGTAGACACGCTGCTCTTAGGA
AGCAGTGCTAGAGCATCTCGGTTCGAGTCCGAGTGGCGGCATACTCTAAAAGAGATAGAATGGATCTTATAA
TGTATTTAATTCCCGATTTACATTCTGTAATGAGACCCTTTTTATGTATGATATTTGCGACTTTAGAACATA
TATTAACTCATCTCTCTTTTTCGATCGTTTCAATTGTGATTGCGATTCATTTGATGAATCTATTAGTTCACG
AAATCATCGGATTACGCCATTCATCAGAAAAGGGAATGGTAGCTACTTTTTTCTCTCTAACAGGATTATTAG
TTATTCGTTGGATTTCTTCGAGACATTTTCCATTAAGTAATTTATACGAATCATTGATCTTCCTTTCGTGGA
GTTTTTCCATTATTCATATAGTTTACAAACTATGGAATCATAAAAATGATTTAAGCACAATAACCGCGCCAA
GTGCTATTTTAACTCAAGGTTTCGCTACATCTGGTCTTTCAAGTAAAATGCATCAATCCGCAATATTAGTAC
CTGCTCTACAATCTCAGTGGTTAATGATGCATGTAAGTATGATGTTATTGAGCTATGCGGCTCTTTTATGTG
GTTCATTATTATCAGTCGCTTTTTTAGTCATTACATTTCGAAAAAACATCGATATTTTTTTTAGAAGCAAAA
AATTATTAATTAAGTCATTTTTCTTTGGGAAGATCGAATACTTGAACGAAAAAAGAAGTGTTGTTAAAAACA
CTTCTTTTCTTTCATTTCCAAATTATTATAAATATCAATTAATTCAGCGTTTGGATTATTGGAGTTATCGTG
TTATTAGTTTAGGGTTTACCTTTTTGACCATAGGTATTCTTTCTGGAGCAGTATGGGCTAACGAAGCATGGG
GGTCTTATTGGAATTGGGACCCCAAAGAAACTTGGGCATTTATTACTTGGACCATATTTGCGATTTATTTAC
ATACTAGAACAAATCAAAGTTCTCACGGTACGAATTCGGCACTTGTAGCTTCTATAGGATTTCTTATAATTT
GGATATGCTATTTTGGGATCAATCTATTAGGAATAGGTCTACACAGTTATGGTTCATTCACATAAAATCTAA
TGGAATTGCAAAAATTCCATGCGGAATTAAGTAAGACGTATATAATGAAAATTTGTGCAAGTTTTTAAGAAC
CGTTTGAATTAAGATTCAAATGGTTCTTAAAAACTCGGGATACATCTTTCTAATTCATTTTTTTATTAATTT
TTTTCTTAATGAGATAGTTAAGATTCTCTATCTCATTAAGAAAAAAATTATCTATGAAAATAATTAGATAGG
ATAGCTTGTATCTTGTCAACTGATAAAGAAAGAACGAAATCAGGATAAATACCAACTCCTATTACGGGTAAA
AAGATACAGATCGAAACAAATAGTTCTCGTGGTCCAGAATCCACGAAATTTGAGTTTGGAACATTGAAAAAA
TTGTATCCATAGAACATCTGACGTAACATAGATAACAAATAAATAGGAGTTAATATCATTCCAATTGCCATT
ACAAAGGTAATTAATATTTTGGGCATTAAAAGATATTTTGGACTGGTAATGAGTCCAAAAAATACTACTAAT
TCCGCAACAAAACCACTCATTCCCGGCAATGCAAGAGAAGCCATCGAGAAACTACTAAACATGGTAAATATT
TTTGGCATTGGAATAGATATCCCCCCCATTTCGTCGAGATAAACAAGACGTATTCTATCACAACTCATTCCT
ACCAAGAAAAAAAGTGCAGCACCAATAAATCCATGAGAAAGTATTTGTAAAATGGCTCCGTTGAGTCCCATG
TCGGTTATAGAACCAATTCCTATAATTATGAAACCCATGTGCGATACAGAAGAATAGGCTATTCTTTTTTTT
TGATTGCGTTGACCAAGCGAGGTTGAAGCTGCATAAATTATTTGGATTGCCCCTACTATCACCAACCAAGGA
GAAAATATAGAGTGAGCATGTGGTAATAATTCCATATTGATACGAATCAATCCATATGCTCCCATTTTTAAT
AAGATTCCCGCTAGAAGCATACATGTACTGTAATGTGCTTCTCCGTGGGTATCTGGTAGCCATGTATGTAGG
GGTATAATCGGTGATTTGACAGCATAAGCAATAAGGAAGCCCAAATATAATATTATTTCTAATGTCACAGGA
TATGACTGATTAGCTAATCTGTCAAAATCCAATATCGGTTCATTGGAACCATATAAACCCATACTTAGAACT
CCTATTAAGAGAAAAATGGAACCCCCCGCAGTGTACAAAATAAACTTTGTAGCCGAGTACAAACGTTTCTTT
CCTCCCCACATGGATAAAAGTAAGTAAACAGGAATTAATTCTAACTCCCACATGATAAAAAAAAGTAAAAGA
TCTCTAGAAGAAAATAATCCTATTTGACCACTGTACATTGCTAACATCAGGAAATAGAACAATCGCGAATTT
CGAGTAACAGGCCAAGCTGCTAAAGTAGCCAAAGTAGTAATAAATCCTGTTAGTAAAATGGGTCCTATAGAA
AGTCCGTCGATTCCCAGTCTCCAGTGAAAATTGAAAACATTTATCCATTTAGCATCCTCTTCTAATTGAATT
AAGGGATCGTCCAATTGGAAATGATAACAGAACACATAGGTTGTTATAAGAAGTTCTACTAAACAAATACAT
ATAGTATACCAACGAAATACCTTATTTCCCCTATGAGGTAGAAAGAAAATTGAGGAACCCGCGGATATTGGC
AAAACTACAAGGATTGTTAACCAAGGGAAATAACTCGTGATAAAGACAAGATACGTTTTGACCAAAAAGCCC
GTGCTCAAAAGAACATATTTTCTTGAGTACGGGCTTTTGTCGGTAAAAAGGAATCAAATGATTCAAGTGGAA
TTTATTATAACGTATCAATAAGATAGACCCATGCTGCGAGTTGTTTCATGCCATAAATAAACACGGACACTC
AAAAAATCTGTTGGACAGGCGGATTCACATCTTTTACAACCTACACAGTCTTCGGTTCTTGGCGCGGAAGCA
ATTTGCTTCGCTTTACATCCGTCCCAGGGTATCATTTCCAATACATCTGTGGGGCAGGCTCGCACACATTGA
GTGCACCCTATACATGTATCATAAATTTTTACTGAATGTGACATTGGGTCTATAAATTCAAGTTTTGAACAT
AAAAAATTTTCGATCTGGTAAAGTAAAAAAAAACGAATTATAAATTTTTTATATATTTATATTTTATTTATA
TATAGAAACCAGATGAATCAATGATTTATCAAAAAAAATCTTAAGAATAAAAATTTTTATAAATCTGTTCAT
GAGAAGGGACCAAGAGACTTTGATTTATCTTTCAACAACTATGATCATATGAGTCACATGAATAACACGCGC
GACTTCACGTTGGCTAAAAGATCATCAATATTTCAATAGTAAATATTTCAATATATTAATATATTGAAATAT
TACTATACATATTAGTATTATTTGTAAATAAATAAAAAAAATACTGAAATGATATTTTATAGAAAATTTTTT
CTATAATTTATATATATTATATATTTATATAGTTATGGCTAATTCTTCAACAAACTCGATTGATTAATACGA
GTTGATTTTCTGTTACGGTAGATCGACGAAACAATAGCTAGCCCAATAGCAGCTTCCGCTGCTGCAATGGCT
ATAATAAAGATTGAGAAAATCTCTCCTTTTAATTGACGACTATCAAATATATCAGAAAATAGTACGAGATTA
ATATTAACCGAATTTAGTATAAGTTCAAGACACATAAGCGCTCTAACCATGTTTCGACTTGTGATCAATCCA
TAGATACCGATCGAAAATAAATAGACACTCAAAAAAAGTACATGTTCGAACATCATTGACTAACTCCTAATC
AACCTCGATTCGTTTCAATATGAACAAAAATTAAACCAAAAAAAGAGAATATTGATAGTAGATTCAATTTAA
ATTTTTTTAATTCTAACTAAACTATTTATTATTGACGAGCCATAGTAATTGCACCTATCAAAGAAACTAAAA
GAATTATAGAAATGAGTTCAAACGGAAGATAAAAATCTGTTGATAAATGAATTCCAATTTGTTGAACGTTGC
TTATAAAGTCTTGCTCTATAATCTGATTTGATCTTGTAGTCCAAATAATTCCGTACCATGCCGTATCTGCGA
TAGTAGTAATTAGTGAAAAAAGAATACTTATACAAACCAGTGAAGTGACCCCATCTCCAATAGTCCAAAAAT
AGGAGTCGTTGGAATATTCTGAACCATTCACGAACATAACAGCAAATATGATTAAGACATTTATGGCTCCCA
CATAAATAAGAAGTTGGGCGGCAGCTACAAAATAGGAGTTTGATGAAATATAGAATAAAGATATACAAACAA
GAACCGATCCTAACGAAAAGGCGGAATAAATTGGATTAGTAAACAATACTACTCCTAGACCTCCTAATATAA
GAAATGATCCCAGAAATACTACAAGTATATCATGTATTGGTCCAGGTAAATCCATAAGAGAAAAATAAGTCA
AAATATTTCATGACCTTACTAAATAGTCCAGGAAAGAGAGGGCTCTAAAATTTTTTTCTTATATATGTTATA
GTTATATATGATGAGTTTCTAATGGAATTAAATCTTAATATGGATATGGATGGATTGCTGTGGATATAGATA
AAGTTATTAAAATCATTAAGAAAACACATATTTTCAGTTTAAATCAAAGAGTTATTCTCAACAATTAATGGT
TAATAAGTTTATTAGTTTCTGACAAAAAGGGCGACTTCTTTCCCTTTATCTTTCTATAAAAAATATTATATT
AGTAATCAGTAATCGTTCTTGAATCAAGGGGTTTATCTTTATCCATTTTAATTTGACTGGAATTCATAACTG
TTTGAATTGTGTAATCTCCAATTACTGACATCGGTAACCGACCTAATGCAATTTGATTATAATTTAATTCGT
GACGATCATAAGTTGAAAGTTCATATTCTTCAGTCATCGATAAACAGTTTGTTGGACAATACTCAACACAAT
TACCACAAAATATACAGACTCCAAAATCAATACTATAATTAAGCAATTGTTTCTTTTTAATCTCTCTTTTAA
ACCTCCAATCAACAACGGGTAGATCTATGGGACATACACGAACACATACCTCACAAGCAATACATTTATCGA
ATTCAAAGTGAATTCGACCGCGGAAACGTTCTGATGTGATCGATTTTTCATACGGATATTGAATAGTTACAG
GTAAACGATTTGTATGGGATAGTGTAATTATGAAACTTTGACCAATGTACCTTGCAGCTCGTATTGTTTGTT
GACCATAATTTATGAACCCGGTCACCATAGGGAACATATTGTGGATCTCCGTGAATAATTTGATGTTTCTTT
CTCTTGTTTAAGATCAGTTATGAATGGAGAATATCGTTATCTTATTCTATTCTTTATAGGTAAATAAGTTGG
GAAGAAGTTGTCAATAATAGATTACCCAGAGAAATAGGTAAAAGAAATTTCCATCCAAAATTTAAAAGTTGG
TCCATTCTCAGCCTAGGTAAAGTCCATCTTGCTGTGATAGGAACGAACAAAAACAAATAAGCTTTAGCTAAT
GTAATAAATATACTAATTGTTATTCCAAAAACTCCCGTCATTTTATTTATTCCGAAAAGTTCAGGAATAGAT
ATATACGGAATAGAAAAATTCCACCCGCCTAAGTAAAGAACTGTTATAAATAATGAAGAAACTAACAAATTT
AGGTAAGAAGCGAGGTAAAATAGAGCGTATTTAATACCCGAATATTCTGTTTGATAACCTGCTACTAATTCC
TCCTCCGCTTCTGGTAAATCAAAAGGTAATCTCTCACATTCTGCTAGAGAAGAAATGAGAAAAACAACAAAC
CCTATAGGCTGACGCCACAGATTCCACCCCCAAAAACCATATTTTGACTGTGCCTCAACTATATCAACTGTA
CTTGAACTGTTAGATAATCATAGTCGATAATAACATTACTGTTCGTATCGCTATTTCAAAACCGTACATGAG
ACCTCAGCTTCATACGGCTCCTCTATGGTCACAAATAAATGTAAATACTTGTTCGGTATTATTGTAATTTTT
AGATTTTAATTCTAAATAGAATAACACCGGGGAGTCCAAAATTAGACCAACGAAATTCCGTCTGTTAGAATA
AAACTTCTGAATTGATCTTTTCCATTAAAATTAAAATTTATCTTTATTTGGTAATAACTTAATCCTTAAATA
AAATACTTGTTATATCAATAAATTAGGTTTTCTCAATAACTCTAAAGTAAAGAATAAATTAGAAAGAATTGA
TCATTAATTCCCAATTTTTGATTAAGAATTCATGTGTATAGATATGAATATAAACGGGGAAAAGAAATAAAT
ATCCTGTATCATATTTTTTGTTTCATTTTTTCCATTCAATATTTTGCATTCTATTTCTTTTACTCCTGTCCT
ATTCTTCTTTCTCAGAGAAGGTATTCTGAAAAAAAAAGGATTAATTCGTTTTTTATAGTCATTTCTTTAATC
AGTGAATAGGAGCATACTCGAGATCGGAATCGTGGAGAAGTACTACTTGGTAATTTCTACTAATTTAAAATC
CTCATTATGATTCGTTTTATCCAAAAATTTATGCAAAAATACTCTTTTTTATATCTTACCTTATCTCCATTA
CTAATCTTTTGTGTACCTTGGTGTTCCTAACTGTCCACTGATTTTTGATTGATCCCCAGTATGGTAATAAAT
ACAACACTGTAGTAGAAACCCCATACAGTTGATCTTTTATACCCGCTTCAAGGTACGATAATTGGTCAAAGA
ATCTTAATCTTGGGGTAAACAGTTTATACTGCTTATGTTTATATTCTCGTACATAGGGAATGAGATTTAATT
CTCTTACTGCAAATTTATAAGCAGTTTGCTTTTACTCATCTAACTATCTAGCTTAATTCATCAACCCTAATG
ATAAAAAAAATAAAATATCCATGGAATATATTAAATTTCTTTATTCTATTTCTAGAAAAGAGGGAAAATAAT
AATGTTCTGTCGAATCACACGTAGAGATATTGATAACACACATAGAGTTAATGGTATTTCATAACTGATAGA
TTGAGCAGCAGCCCGTAGACCACCTGAAAAAGAATATTTATTATTCGATCCATATCCTGACATAAGAAGTCC
AATAGGAGCAATACTTGAAATGGAGATCCATAAAAAAACGCCTATACTGAGATCGGCCAAAACAAGGCGATA
TCCAAAAGGAATTACTAAATAACTTAGTAGAACAGATATGACTGCTATAGACGGTCCCGCGCTGAACAAACG
AATATCCCCTCTAGATGGAAGGATATCTTCTTTAAAAAGTAATTTGGTTCCATCTGCTATAGCTTGAAGAAT
TCCCAATGGACCGGCATATTCAGGCCCAATGCGTTGTTGTATTGCTGCAGATATTTCTCTCTCTAACCACAC
AATTACTAGTACCCCTATTGTTATTCCCAATATAAGGGCGAAAATAGGAACAAAGATCCATATGAGTCCATA
GACTTCTTTTAAAGATTCCGATCTATAAAAAGAATTGATAGCTTGTACTTCCACTTCTGTCATATCAATTAT
CATTTCAACGATCAACTTCTCCCATAATGATATCTATACTACCTAATATTGTCATGATATCTGCCAATTTCA
TTCTTTTAACTAGTTGAGGGAGAATTTGCAAATTGATAAAACCGGGTGGACGAATTTTCCATCTCCAAGGGA
AAACACTACTATCCCCTATCAAAAAAATTCCTAATTCTCCTTTTGGTGCTTCTACTCTCACATAAAGTTCTT
GCTTCGACAATTCAAAATTGGGTGAAAGTTTTTTAGTAATAAATCTATATTCAAAATTATTCCATTCGGAAT
TTTTTGCTTTATCAAAACGTCGGACTTCTAAATTCTCATAAGGTCCCCCAGGAATTCCTTCTAGAGCCTGTT
GAATAATTTTTATAGATTCCTTCATTTCACCGATTCGCACTAAATAACGAGCTAGTGAATCTCCTTCTTTTT
GCCATTGGACCTCCCAATCAAATTTATTATAACATTCATAACTATCAACTTTACGAAGATCCCATTGGATTC
CAGAAGCTCGTAACATGGGTCCTGATAAACCCCAATTTATTGCCTCCTCTCCACCAATAATGCCCACTCCTT
CAACGCGTTCCAAAAAAATAGGATTCCGCGTAATAAGTTTTTGATATTCAACAATTCCTGTTAAAGAATAAT
CGCAAAAATCCAAACATTTCTCTATCCAGCCATAAGGTAGATCGGCAGCAACTCCCCCAATACGGAAATAAT
TATGCATCATTCGCATACCTGTAGCGGCTTCGAATAGATCATATAACAATTCTCTTTCTCTGAAAATATAGA
AAAAGGGAGTCTGTGCACCGATATCTGCCATAAAAGGTCCAAGCCATAATAAATGAGAAGCTATACGACTCA
GTTCTAGCATAATTACTCTAATGTAACTGGCTCTTTTAGGTACTTGAACGCTTTCTAATCGTTCTGGTGCAT
TTACTGTTATTGCTTCTGTGAACATAGTGGCTAAATAATCCCACCGTGTTACATAAGGCAAATATTGTATAA
TTGTGCGATTTTCCGCTATTTTTTCCATCCCTCTATGTAAATAACCCAATATAGGTTCACAATCAATAACAT
CTTCACCATCGAGAGTAACAATTAGTCGAAGAACACCATGCATTGATGGGTGGTGAGGACCCATATTAACTA
TCATGAGCTCCTTTCTTGTAGCTGGTACAGTCATAACTTTTTTCCTTAATTCAATTCATTATTCCATGAATT
TCGCAAAATGAAGTTTATCAAAATGAAAAATCTAATAACTAAAGAAAAAATTAAAACCAATCTTAAACTTCA
AATTAACGAGTTTTTGACTCCCGAATACCCAATTGGTTAATCAATTTCTTATAACGTACTCGATTTTTCTTT
GACAAATAATCCAATAGCCGTTGACGTTTTCCCAGAATTTTTCGTAGACCCCTTTGTGATAAAAAATCTTTT
TTATGTAATTTTAAATGTGAAGTGAGTCTCTGTATTTTATCAGTGAAACTAAATACTTGAAATTCAACAGAT
CCACAGTTTTTTTCTTTTTCTTGTCGAATAGCTGAGATAAATGCATTTTTTACCATAAAAATAAATTTTTCT
ATTTTTTTCTTTTACGCAGATTTTACCGATCAGGAAAAATAAAAAAATTTATTATATTTGTTATTTCCAGTT
ATTCAAATCTAGTAAAAAAAAATGAATTTCTTCATTCTTCAATATAGAAAGGAACGATCCATTTTTTTATTC
AAAATTTTTCTATTCAGGAAAGAAAGTGTTTTTTTCGATAAAAATTTTAAAAATATATATAATAATAACTAT
ATAAGATAGTATATTTCCTATATATTATTAATTTTTATTAATTTATTAAAGAATTCTGAATCGTGGATACAT
ATGTATTCTTGATATACTGAAACGACTGCCATTATTGGTATCAAACCAATAACGATTCATACAAGCTAAATC
TTCTAATCGATAATTGGGCCAAAGAAACTGTTTTAATTTAATGAATTTATTTGTATCTATATTAAGATGTTT
TTCCTTGTTCAAAAACTGTCCACAGTTGTTTATGTTGTTTCGATTAAAAAATATTGGATTTCTGCCTATAAT
ATTACAATTTGTAGAATTAAAACAAACGAAAATTCTCAATTCTCTACGGCGGCGGGGGGATAGAATATTTTC
AGGAACAAGGAAATCATAATAATTTCTTTTTTTAGTCACAAGTGTCTTGCTGTGTTGTGCAACGGATTCATG
AAAATTTTTTTTATCAACATATTTTATTATGTATTTTCCATCAGTTCGGCGTTTATTCTTATCAACCAACGA
AATACCTATGGTTTGATATATAATATATTTTCCATCCTTTTTCATAGATAGGCGAATTGGTTCGATAATAAA
TATGCCTCTTTTTACCAATTCTGTAAGAGTTAGATCTTTCTGAATCAACATTACATCTAGATGCATCTCTCC
TCTTTGAATGGAGGATATAGCTATTTCCTTTGGATCTATCAGTCTAAGTAAAAGACAATATACCTTTATATT
ATTGATCATTCGTTGATTCAAGGGATCATCCCATCTTAATTGAAAAAGAAAATATTTTTTCAAGAATAAATT
TAGTTCCGCTTCTTTCTTGCTCTTAGATTGTTTTTTTTTTCTACCTTTTTTAATGTCTTCTCCTGTTCCTGT
ATAATCTGGTTCAACATCTTTTTCATCTTGTTTTCGTAAATCTGATACAAGATTTCTTTGACTTTGTTGTTC
ATTTTTTTTTACATTGATCTTTTTACTTTTACTAATATTTTCATAGAAATTAAAATGAAAAATAAGTAATTT
GGTAGGTATGATCCACGGTTTCATTTTATACGCATTAAAAAGTAATACAAATTCTGGGTAAAACCAAGGTTT
TCGATTTGATATGGTACGATATAATATTTCTTGATTCATTCCCATCCAATCAAAAAAATTTTTTTTTTTTAA
TTTTTTATAATTTAGATTTTTAGTATTTTTACGAATCTTATACGTATTGGCCCGAGTCTCAATACCAATATT
ATTTCTAATACAGAAATGGGGAATTTTATAATAAAAAAATTGTCTATCCATATTTTTGTTCGTATCAATAAG
AAACCTATTTTCTAGATAATTATTAATAACTATCCTTATCAATCCACAAAATGGTTCGGGTTTCAGTGTATT
GAAATTATATGAAATTTTGTTGTTCTCTACTTCTTGTAATTTTAACGTTGACTCATAAATATATGAGTTCTT
ATTATTCTCAAAATTTATATATTTATATGATAAAAGATCATATCCGTAATGTTTTTTCAATTTATCTTTTTC
TTTTTGACTCATCAATGAATTTACTGCATAGTAATTTTCTTTCATATAATGTATTAATGGGTCTTTTTCTTT
TTTATATAAATCCGATTTCGTTGAGTCTTTCTTTTGAATTATACGATTACGATATTGGTTGGCCCTATTTTG
CCATTTTTTCGGTACAAAATGAGACCATTTAGTCTTAGATAAATTGTATTGAGAATGACCCCTTAACCACAT
TTTCCATTTATTCATTCTATACTTATGCATTTTCTTATGCTTTGGTTTGGACCCAAATATTCCTCGTGTTGT
ACAATAATTCTTTATTATATCTGCAAGAAAAGTATAAGTGTTATGATATTGAAGTACAGATTTTAAAGGATA
TTTGTTAAGTAATTGATTTTTCGAGAATTTGTAAAATACATATGCTTGAGACAAAGAAGATAAGTCCCAATA
AATATTAGAATTTGTATTGCTAATAGTAAAATTAGTATTATAAAAAGTATTATAAAACGACCTTTTTATAGT
CGAAATAAAGTTCATTGTATTTTGATTTATCTTTTCAATTCCTTCTTGATTTGTTTTATCATTATAAATAGA
TTTAGTTAAAATTTTGTTTGTTGATTTAAAGAAAAGTTGTGCATTTATTTTTGGAATTTGAATAATACATAG
TAATATATTCATGTATATTTTTTCAATGAAGGATTTTATAAAATAATGCGATTTACGTATTAATCGGATATT
TTTTCTTTTAAATATTTTCCAAATATCCTTCTGTAATTCCGATCTTTTATCATCATAAGTTAGAACCCCCTT
TTTCTTGTCTTTTGTGATTCCTTCGATTTGACTCTTAATTGTGATTGTCTTATTAGCAAGATCTTTCATTTT
TGTTTCGATGAGTGAATAATTTGCATTTACACAATTTAGGGATTGAATTGCAATGGTCGATTCGTGAGGAAT
CTTATTATTTATATTAGAATCTCTTCCATTTTTATTCGGTTCATATACTTTAACCCTACTTGATTTTAATCT
GGGTTTTACTTTTTCAAGTTCTTTCCTTATTAGGTCTATAAATATAATTATATTGACGACCCATCTTTTTTT
TTTTTTTGAAACTTTTAGAACCCCATTTCCTCTTTCTTTGAAAACTCTTATAACTTGAAAAATTTTCTTTTT
AGCTTTTCTCGTTTTTTTTTCGAGTTCTTGAAAAATGGGTTCAAAGAAAGAAGGTTGTTTTCGGGGAGACCC
AAAAGGTAGCTCTGTTTCTCTTCCCCAAACTGTTAAAAAACAAAAATTATTTTTTTTCTCTTTTTTTAGCCT
TGACCGATCTCCATGATGAAATCGTACCTTAGATGTTTGCCAAGGTTTCAGACAAAAAGGAAATAGAATCTT
TATTTGAATACCATCTCTTAACCAATTTTGGGGAAATTCAGTTTCTGATAATTGAACACCATTATAAGTACA
TTTAACATGCATTTCCCCATTCCATTCCTTCAAATCCTCGTACCATTCGGGGAATTGCAATAATAACATACG
ACTAATATTTTTACCTATTATCAATACGGGTAATATAACATATTTCCTAAGAAAAGATTGGGTTACTAATAT
TAAACCTCTTATTGCTTGAGTAAATATAAAGCTATCCCAAGCCTCTGATATTGCTATTCGTTCATTTTCCTC
TTTTTTCTCTTCCTTTGTTTTCTCGTTTTCTTTTGTGTATTCTTGCTCAAAATAAGAAATTTGAGATTCTGA
GGTTCTCCCTAACCAATTCTTAATTTTAGATATATCAAAAAACGAAAAAAAAAATGTTTTGTCTATTCGATC
CAAAAAAAGTGGAGAATGCACATTTGCTTGAAATATTTCCCAGATAATTGTTTTACGTCTTTGAGCACGCAT
AGATCCTTTGATTATACCACGGCGAAAATCAGATTGTTGTGAGTAACGTATCAAAGCCACCTCGTCTTCTTC
ATCACTAGTATTACTAGTAGTATTATTAGTAGTACTAGAATTAGTACTCTGATCGTTATCAGTATAAATTAC
CACGCGTTTCCCTTTTCTTGACCGAATTTCAGGATCCTCCGTCGATTCTTCTTCATCTTCTTCTTCTTCCAA
ATCATCTGTTAATTTGTATGACCATCTAGAAACCTTTTTACTAATTTCTTCCATTCCAATAGAATTTATTTT
AATTTTTATTAAATCATTTGGATCAGTTGTAATTACATCGAATAAAAATTTTAAAGATTTTGCTTTACTTTC
TGAATCTATTCCTTGCACATGCTCAAAATAAAATTTATCAATTGAGGTTAAGGAATTCTCAAAATTATCAAT
AGGATTCGAAAAAAATTCCTCATCAGAATAAAACCTATTCTTTTTATGTTCAAATGTTTCAGAATTCTTATG
AAATAGACCATGAATTTTATTTATCCACAATATTTCTATGGAATCCGCTCTTGAAGTTATGAAATCAGTCAT
GATTTCATGTGAATCTAATTTTTTTATTGTTCCACGATAAGGCCCATTCAAAAAGGGATCATACATTTTGGG
CAAATATTCTTGTTCATGCTCATCATCACACAATCTGGTTCTTTTTTCTAGTATATTAAAAGTAAAAGATCC
TTTCTCTTTTTCTAGAATTTTTATTCTACTTATAAATTCGTTCTTTAAGTTGTATTTTTTTTTTTCATTGTT
ATAAACCCAATAATTATATAGGTCTTCGTGGGATAGTTTTTCTGTCGTGTACAAAGAAATTTTTTGCTCTAT
CATTTCTGAAAAAGTTGATAAACTAGGCGGATATGTAAAAGAGATTATTTGTTTTCCTTTATTTGGGCATAT
ATAAAAAAAATATTGTGCCATTTCATTTCGTATAGCATTTTCAAACCTATCATTTTTTAAATATCTCAATGG
GCGGTTCCATCGTTTATAATCGAAAAGAAAAGTTACAATAGGTTTTTCAAACCAAAAATAAGTTTTCTCTTC
TTTAAGTTTTCCCAATTCCCAATTATCTTGATGGATATCAAGATAAGAATCTTCGTAAACCGGGCTATCTTT
GTCTTCTTTAGTGGATCCCTCTTGTTCCTGTTTCGTCTTCTTCGTTTCGTAAGTTGTTTCTACATCGCTTTC
TTCCTTTCTTTCTTCCGTTTCTGAGGTTTCTTTCAGTTTCTTAGTACCAATAGGCGATGGCATTCTGCCTAA
ATAGTAGACACAGGTGATAAATAAGAGAATACTAAAGATTCTAGCCATAGAATTTATCAATTCTGACACAAG
GTACTTATTAGATCGAATCGAATGATTTTGCCGTATCCAGAATAATACCAATCCAACCCATTTCATGAATAA
AATGTGACCAATTAACCAACCAACAAAACTACTTGTTACAAATAACATCTTGTTGTTGCATCGAAACATATA
AATGTTGACTAATCTGGCTAACGTTGAACTTGGTAAAATGAAATGGTTGAATAATTGAAAAATGAGATTATT
CAGGAATACACATTGAATGCTGAGATTACGCATGGAATTTCTGGTAGTAGATCCATAATCAAAAAAGTTTTT
GTGATTGTTCCAGAAGAAATGAAACAAAAGATACGGTAGAACTAGGACAGTTATTGTATGAGGTCTACCCAA
TGCTAGATGCAGGGGCGCATAATAGATCGATATGAACATCATGAGCTGCCCCGTAATAAAACCCGTTGTTGC
TGATATCTCCTTCTCGGTTCCTTCTTCCATAACCCGAGCTCGGAGAAGGAAGAGATAAGAGGGCCCTATGGA
AAATGTGGTCAGAAATCCATAATAGAGTCCGACCACAACGACCGAATTTATTATCTTCATGCATAAGGATAA
TAGATTACCTAGTAGAAAAGATTTTAAAATCATCACAAACCTCCCTTTTTTCTTTTCTATTTCAATTTCTCG
ATTATTATATGATGATTTCTTAACTTTCCATATATCGAAAGAGATAGACTATAAATGACATCTCTTATGTCA
ATCACACCAAAGAAATATTAAATGAATGGAATTGGGATATAGATGGAATATAATGAAATAGAGCCACTTTGA
GGTTCCCTATGAAATGAGGCATGGAACGGAGCCACTACGAAGAAGTTCGGGGAGTTACGAAGGAAGCTTCGG
ACTCATGGGTTGAGAACGGGAGTTGAACTCTATGAGGTCGAATCTCCCGTTGTTCCTCAGTAGCTCAGTGGT
AGAGCGGTCGGCTGTTAACCGATTGGTCGTAGGTTCGAATCCTACTTGGGGAGATTTGATTGATTCTTAATT
TCATTAAAGAATGAAGAATTGAATTAAAGGGCTCGCTTTGTAGGGGTAGGTAACCCGTTCCCTGTCTTTGTT
TCTATTGCATTCTATCTCATCGTATCACATTCTGTTTTACGATATTTGAAAATCACCGTCAATACCTCGGTG
TAGATCCGAGGTAATCCCTTGTAAATAGCCCTGTGTCTATTTACAACTAGCCAATTAAGAATTCTCAGATGA
TGTACTAGCAGTGCATCAAAGATGCAGTCATCGATTCTCCCGATAGACCACAATTAACGCGAGCAAACATAT
TAATGACGAGGAACGCATTTTTTCTATGCTACTAATACTTGTACTTGCTCTGCTATTCTGCCCAAGCCTGGC
TGAGGAAGAGTTACGGGGAGTAAAACACAAATATGCTAATTCTAGTATGGTTACTATATGTAATTTAAAAGC
CTTCACGATAAAATAAATAAAAAGTAAGGCCATTCCATTTCGACAAAAGACCATACCCAAGTTCAATAGCTT
TGCGTCCGCTATCCCGATCATGATTTTCTTACCCCCAGAGGGAAAGGTCCTTCCCTTTTGGGCCGGTTGTGG
GCGAGGAGGGATTCGAACCCCCGACACCGTGGTTCGTAGCCACGTGCTCTAATCCTCTGAGCTACAGGCCCC
ACCCCGTCTCTACTGGATCTGTTCCCGGGAGTACCCTCAAAAAAGAACCTCTCCTCAGCCATTTCGTTTCGG
GTTAAGAAGATGTGAAAGTGCGTTTCTCTCTATAAGAACAGTGCGTTCTGAGGTGTGAAGGGGGAGAGAAGA
GATGTCATAATTGGGGTTTTGAATAAGAGGACCTTTGCATTTTTTTTTAAGTAAAATAAGAGGTGTTAAGCT
TTTTATCATTCTGGCGTCGAGCTATTTTTCCGCAGGACCTCCCCTACAGTATCGTCACCGCAGTAGAGTTTA
ACCACCAAGTTCGGGATGGATTGGTGTGGTTCCTCTACGCCTAGGACACCAGAATATCGAACCATGAACAAA
GAAAGGCATGAGAATGAGAGAAATATTGGCTAGTGATTGTGAGGCCCCAATTCTTGACTGGAAGGAACACCA
AAGGCCTCTGCCCTTCCCTCCCTTGGATAGATAGGGAAGGGCAGAGCTTTTGGTTTTTTCATGTTGTCAAAC
AGTTGAACAATGAAAATAGATGGCGAGTGCCTGATTGAATTGATCAGGTCGTGTAGGAACAAGGTTCAAATC
TCTCGGTCTGTTAGGATGCCTCAGCTGCATACATCACTGCACTTCCACTTGACACCTATCGTAATGATAAAC
GGCTCGTCTCGCCGTGACCTTATCTTGGATTCTCAATACTTCTGTCGCTCCATCCCCGCAGGGGCAGAGAAC
CCATCGCTGTCTCGGCTGTGCTACCGGAGGCTCTGGGGAAGTCGGAATAGGAGAGCACTCATCTTGGGGTGG
GCTTACTACTTAGATGCTTTCAGCAGTTATCCGCTCCGCACTTGGCTACCCAGCGTTTACCGTGGGCACGAT
AACTGGTACACCAGAGGTGCGTCCTTCCCGGTCCTCTCGTACTAGGGAAAGGTCCTCTCAATGCTCTAACGC
CCGCACCGGATATGGACCGAACTGTCTCACGACGTTCTGAACCCAGCTCACGTACCGCTTTAATGGGCGAAC
AGCCCAACCCTTGGAACATACTACAGCCCCAGGTGGCGAAGAGCCGACATCGAGGTGCCAAACCTTCCCGTC
GATGTGAACTCTTGGGGAAGATCAGCCTGTTATCCCTAGAGTAACTTTTATCCGTTGAGCGACGGCCCTTCC
ACTCGGCACCGTCGGATCACTAAGGCCGACTTTCGTCCCTGCTCGACGGGTGGGTCTTGCAGTCAAGCTCCC
TTATGCCTTTGCACTCGAGGGCCAATCTCCGTCCGGCCCGAGGAAACCTTTGCACGCCTCCGTTACCTTTTG
GGAGGCCTACGCCCCATAGAAACTGTCTACCTGAGACTGTCCCTTGGCCCGTAGGTCCTGACACAAGGTTAG
AATTCTAGCTCTTCCAGAGTGGTATCTCACTGATGGCTCGGGCCCCCCCGGAAGGAGGCCTTCTTCGCCTTC
CACCTAAGCTGCGCAGGAAAGGCCCAAAGCCAATCCCAGGGAACAGTGAAGCTTCATAGGGTCTTTCTGTCC
AGGTGCAGGTAGTCCGCATCTTCACAGACATGTCTATTTCACCGAGCCTCTCTCCGAGACAGTGCCCAGATC
GTTACGCCTTTCGTGCGGGTCGGAACTTACCCGACAAGGAATTTCGCTACCTTAGGACCGTTATAGTTACGG
CCGCCGTTCACCGGGGCTTCGGTCGCCGGCTCCCCTGTCATCAGGTCACCAACTTCCTTGACCTTCCGGCAC
TGGGCAGGCGTCAGCCCCCATACATGGTCTTACGACTTTGCGGAGACCTGTGTTTTTGGTAAACAGTCGCCC
GGGCCTGGTCACTGCGACCCCCTTTGTGAGGAGGCACCCCTTCTCCCGAAGTTACGGGGCTATTTTGCCGAG
TTCCTTAGAGAGAGTTGTCTCGCGCCCCTAGGTATTCTCTACCTACCCACCTGTGTCGGTTTCGGGTACAGG
TACCCTTTTGTTGAAGGTCGTTCGAGCTTTTCCTGGGAGTATGGCATGGGTTACTTCAGCGACGTAGCGCCT
GGTACTCGGACATTGGCTCGAGGCATTTTCTCTACCCCTTCTTACCCTGAAAAAGCAAGGTCACCTTGCGTC
CTTGAACCGATAACCATCTTTCGGCTAACCTAGCCTCCTCCGTCCCTCGGGACCAACAAGGGGTAGTACAGG
AATATTCACCTGTTGTCCATCGACTACGCCTTTCGGCCTGATCTTAGGCCCTGACTCACCCTCCGTGGACGA
ACCTTGCGTAGGAACCCTTAGGTTTTCGGGGCATTGGATTCTCACCAATGTTTGCGTTACTCAAGCCGACAT
TCTCGCTTCCGCTTCGTCCACACCTGCTTGCGCGGGTGCTTCCCTCTAAGGCGGAACGCTCCCCTACCGATG
CATTTTGACATCCCACAGCTTCGGCAGATCGCTTAGCCCCGTTCATCTTCGGCGCAAGAGCGCTCGATCAGT
GAGCTATTACGCACTCTTTCAAGGGTGGCTGCTTCTAGGCAAACCTCCTGGCTGTCTCTGCACCCCTACCTC
CTTTATCACTGAGCGGTCATTTAGGGGCCTTAGCTGGTGATCCGGGCTGTTTCCCTCTCGACGATGAAGCTT
ATCCCCCATCGTCTCACTGGCCGACCTTGGCCCCTGTAATTTTGGGGTCATATCTAGTATTCAGAGTTTGCC
TCGATTTGGTACCGCTCTCGCGGCCCGCACCGAAACAGTGCTTTACCCCTAGATGTCCAGTCAACTGCTGCG
CCTCAACGCATTTCGGGGAGAACCAGCTAGCTCTGGGTTCGAGTGGCATTTCACCCCTAACCACAACTCATC
CGCTGATTCTTCAACATCAGTCGGTTCGGACCTCCACTTAGTTTCACCCAAGCTTCATCCTGGTCATGGATA
GATCACCCAGGTTCGGGTCCATAAGCAGTGACAATCGCCCTATGAAGACTCGCTTTCGCTACGGCTCCGGTG
GGTTCCCTTAACCAAGCCACTGCCTATGAGTCGCCGGCTCATTCTTCAACAGGCACGCGGTCAGAGATCACA
TTCTCCTCCCACTGCTTGGGAGCTCACGGTTTCATGTTCTATTTCACTCCCCGATGGGGGTTCTTTTCACCT
TTCCCTCACGGTACTACTTCGCTATCGGTCACCCAGGAGTATTTAGCCTTGCAAGGTGGTCCTTGCTGATTC
ACACGGGATTCCACGTGCCCCATGCTACTCGGGTCAGAGCGTAAGCTAGTGATGCTTTCGGCTACTGGACTC
TCGCCATCTAGGGTGCAGCACTCCACTGCTTCGCCTAGCAGCACGACGCTTGTATGCTCTCCCACAACCCCG
TTTTCACGGTTTAGGCTTCTCCCATTTCGCTCGCCGCTACTACGGGAATCGCTTTTGCTTTCTTTTCCTCTG
GCTACTAAGATGTTTCAGTTCGCCAGGTTGTCTCTTGCCTGCCCATGGATTCAGCAGCAGTTCGAAAGGTTG
ACCTATTCGGGAATCTCCGGATCTATGCTTATTTTCAACTCCCCGAAGCATTTCGTCGCTTGCTACGCCCTT
CCTCGTCTCTGGGTGCCTAGGTATCCACCGTAAGCCTTTCCTCGTTTGAACCTCGCCATTAATGTTAAGGCT
ATGCCATCCTAAGGTGCTGCTAAATGGAAGGATCTTATCAACGTCCATGAATGAGAAATCATAGATCGAACT
GCCGAATTGAAAAAATTGGGTGTTGTCATAGTATCAGCTAAGTGCACGGGCTGGAGATAAGCGGACTCGAAC
CGCTGACATCCGCCACAGGGTAAACCACCGCCTCTCAGGCCTCCCCGGCTGATTCTACCATAGAGGCCAACG
ATAGACAATAACTCCCCCCCGAACACAGCTTACAACTTTCATCGTACTGTGCTCTCCAAAGAGCAACTCTTC
TCAAAATCTCAAAAGGTGCTGAGTTGGAATCCCATTCATTCTAAGGATTCTTGTGGTTCCGGAGAATCCAGC
TACAGGAGAACCAGGAACAGAGAGCTCTCTCCCTTTTTCCGCCCGACTCTTTGGTCTTAAGAATGCTGGTTT
TATTTTAAGAACGAGTGATTGCCCTTCTCCGACCCTTACTGCCCAACCGGAGAGCGGACAGCTAATGCGTTC
CACTTATTGAACAGGGTCTATGGTCGGTCCGTGACCCCTGGATGCCGAAGGCGTCCTTGGGGCGATCTCGTA
GTTCCTACGGGGTGGAGACGATGGGGTTGGTCCATGGATTTTCCTTCCTTTTGCCACATTTCGCTCAAAGCA
AAGGGTTGAAGGGAGATAGTGCATCAAGCTATTCGCAAGGGCCAACTTGATCCTCTTCCCCAGGGATCCCAG
ATGATGGAACCCTAGGAGAGCCGCCGACTCCAACAATCGTCCATGTACGATCCATACTAGATCTGACCAACT
TCCCATCCTACCTCCTCTACGTTCTTGACAGCCCATCTTTTTGTCTCAGTAGAGTCTTTCAGTGGCATGTTT
CGGTCCTCTTCCCCATTACTTAGAAAAAGTGAGCCACCGGTTCAGGTACAAGATACTATCATTACCGCCTGG
ACAATTAGACATCCAACCCGTAATCGCAACGACCCAATTGCAAGAGCGGAGCTCTACCAACTGAGCTATATC
CCCCCGAGCCAAGTGGAGTATGCATGAAAGAGTCAGATGCTTCTTCTATTCTTTTCCCTGGCGCAGCTGGGC
CATCCTGGACTTGAACCAGAGACCTCGCCCGTGAAGTAAATCATCGCACCTATGATCCAACCAATTGGGAGA
GAATCAATAGATTCTTTTTCGGGAGCGATTCATCCTTCCCGAACGCAGCATACAACTCTCCGTTGTACTGCG
CTCTTCAAGTGTGCTTGTTCCCCCTTCTCCCTTACCATGGCAAGTCTTTGTGAAATAACTCCGATGGGAAGA
AAAGAAAAAAGAAGGCGTTAAGAGACCTCCTGGCCCAACCCTAGACACTCTAAGATCCTTTTTCAAACCTGC
TCCCATTTCGAGTCAAGAGATAGATAAATAGACACATCCCATTGCACTGATCGGGCTCGTAGTGACTGAGGG
GGTCGAAGACCAAGAAGTGAGTTATTTATACCAAGCATTCTTCTTATGGCTAGATCCAATCTCCTGGTCCCT
GCGGAAAGGAAAAAGAATTTCACGTTCTTCCTTTCGGGAAGGGAGGATTAGGGAAATCCTATTGATTGCTGC
TTTCTCCAGACCTCCGGTAAAAGCATGAAAAAAAGGCTCGAATGGTACGATCCCTCCGTCACCCCAGAATGA
AAGGGGCGATCTCGTAGTTCTTGGTCTGTGAAGATGCGTTGTTAGGTGCTCCATTTTCCCATTGAGGCCGAA
CCTAAACCTGTGCTCGAGAGATAGCTGTCCATACACTGATAAGGGATGTATGGATTCTCGAGAAGAGAGGAG
CCGCGGTGGTCCCCCCCGGACCGCCCGGATCCCACGAGTGAATAGAAAGTTAGATCTACATTGGATCTCACC
TGAATCGCCCCATCTATCCTCCTGAGGAGAAGTTTGGTTTCAAACTCCGATTCGAACAGGAGGAGTACGCCA
TGCTAATGTGCCTTGGATGATCCACATCTCCGGGTCAGGCGCTGATGAGCACATTGAACTATCCATGTGGCT
GAGAGCCCTCACAGCCCAGGCACAACGACGCAATTATCAGGGGCGCGCTCTACCACTGAGCTAATAGCCCTT
CGTGCGGGCCTCCCAGTGGGAGGCCTGCTATGCCAAAAGCGAGAGAAACCCCATCCCTCTCTTTCCCTTTTG
CGCCCCATGTCCCTCTCGTGTGGCGGCATGGGGACGTAAAAAGTGAGATCCTATCAACTTGTTCCGACCTAG
GATAATAAGCTCATGAGCTTGGTCTTACTTCACCGTCGAGAAACGAAAGAAGACTTCAATATCCAAGCTTAG
CTCAGACGTAGCTCGCTTCTTTTTGGGTGTGAAGCAGTGTCAAACCAAAATACCCAACAAGCATAAGCATTA
GCTCTCCCTGAAAAGGAGGTGATCCAGCCGCACCTTCCAGTACGGCTACCTTGTTACGACTTCACTCCAGTC
ACTAGCCCCGCCTTCGGCATCCCCCTCCTTGCGGTTAAGGTAACGACTTCGGGCATGGCCAGCTCCCATAGT
GTGACGGGCGGTGTGTACAAGGCCCGGGAACGAATTCACCGCCGTATGGCTGACCGGCGATTACTAGCGATT
CCGGCTTCATGCAGGCGAGTTGCAGCCTGCAATCCGAACTGAGGACGGGTTTTTGGAGTTAGCTCACCCTCG
CGGGATCGCGACCCTTTGTCCCGCCCATTGTAGCACGTGTGTCGCCCAGGGCATAAGGGGCATGATGACTTG
ACGTCATCCTCACCTTCCTCCGGCTTATCACCGGCAGTCTGTTCAGGGTTCCACACTCAATGGTGGCAACTA
AACACGAGGGTTGCGCTCGTTGCGAGACTTAACCCAACACCTTACGGCACGAGCTGACGACAGCCATGCACC
ACCTGTGTCCGCGTTCCCGAAGGCACCCCTCTCTTTCAAGAGGATTCGCGGCATGTCAAGCCCTGGTAAGGT
TCTTCGCTTTGCATCGAATTAAACCACATGCTCCACCGCTTGTGCGGGCCCCCGTCAATTCCTTTGAGTTTC
ATTCTTGCGAACGTACTCCCCAGGCGGGATACTTAACGCGTTAGCTACAGCACTGCACGGGTCGATACGCGC
AGCGCCTAGTATCCATCGTTTACGGCTAGGACTACTGGGGTATCTAATCCCATTTGCTCCCCTAGCTTTCGT
CTCTCAGTGTCAGTGTCGGCCCAGCAGAGTGCTTTCGCCGTTGGTGTTCTTCCCGATCTCTACGCATTTCAC
CGCTCCACCGGAAATTCCCTCTGCCCCTACCGTACTCCAGCTTGGTAGTTTCCACCGCCTGTCCAGGGTTGA
GCCCTGGGATTTGACGGCGGACTTGAAAAGCCACCTACAGACGCTTTACGCCCAATCATTCCGGATAACGCT
TGCATCCTCTGTCTTACCGCGGCTGCTGGCACAGAGTTAGCCGATGCTTATTCCTCAGATACCGTCATTGCT
TCTTCTCTGAGAAAAGAAGTTCATGACCCGTGGGCCTTCTACCTCCACGCGGCATTGCTCCGTCAGGCTTTC
GCCCATTGCGGAAAATTCCCCACTGCTGCCTCCCGTAGGAGTCTGGGCCGTGTCTCAGTCCCAGTGTGGCTG
ATCATCCTCTCGGACCAGCTACTGATCATCGCCTTGGTAAGCTATTGCCTCACCAACTAGCTAATCAGACGC
GAGCCCCTCCTCGGGCGGATTCCTCCTTTTGCTCCTCAGCCTACGGGGTATTAGCAACCGTTTCCAGTTGTT
GTTCCCCTCCCAAGGGCAGGTTCTTACGCGTTACTCACCCGTCCGCCACTGGAAACACCACTTCCCGTCCGA
CTTGCATGTGTTAAGCATGCCGCTAGCGTTCATCCTGAGCCAGGATCGAACTCTCCATGAGATTCATAGTTG
CATTACTTATAGCTTCCTTGTTCGTAGACAAAGCTGATTCGGAATTTCTTTCATTCCAAGCATAACTTGGAT
CCGTGCGCTTCATATTAGCCTGGAGTTCGCTCCCAGCAATATAGCCATCCCTACCCTATCACGTCAATCCCA
CAAGCCTCTTATCCATTCTCGTTCGATCGCTGCGGGGGAGCAAGTCAAAATAGAAAAACTCCTATTGGGTTT
AGGGATAATCAGGCTCGAACTGATGACTTCCACCACGTCAAGGTGACACTCTACCGCTGAGTTATATCCCTT
CCCGGCCCCATCGAGAAATAGAACTAACTAATCCTAAGGCAAACGGTCGAGAAACTCAACGCCACTATTCCT
GAACAACTTGGAGCCGGGCCTTCTTTTCGCACTATTATGGACAAATTCCTTTTCTTAGGAACACATACAAGA
AAAAGAATAATGGTAACCCCACCACTAACTACTTCATTTTCATTTAGGAATTGCATAGTAATAGAAAATACA
TGTCCTACCGAGACAGAATTTGTAACTTGCTGCCCTCTTGCCTAGCAGGCAAAGATTGACCTCTGTGGAAAG
ACTGATTCATTCGGATCGACATGAGGGTCCAACTCCATTGCATTGCCAGAATCCATGTTGTATATTTGAAGC
AGTTGACCCCTTGCTTCTCTCATGGTACAACCCTCTTCCCGCTGAGCCACCTTTCTCCTCGGTCCACAGAGA
CAAAATGTAGGACTAGTGCCAACAGTTCATCACGGAGGAAGAGACCCACCGAGCCGAGATCACTAACTAATA
CTAATATAATAGAAAAATCTTTTCTGTATACTTTCCCCGATTCCGTTGCTATCGCGGGCCTTACGCAATCGA
TGGGATCATATAGATATCCCTTCAACACAACATAGGTCATCGAAAGGATCTCGGACGACTCACCAAAGCACG
AAAGCCAGGATCTTTCAGAAAATGGATTCCTATTTGAAAAGTGCATAACCGCATGGATAAGCTCACACTAAC
CCGTCAATTTTGGATCCAATTCGAGATTTTCCTTGGGAGGTATCGGGAAGGAATTGGAATGTAATAATATCG
ATTCATACAGAAGAAAAGGTTCTCTATTGATTCAAACCAAACGCTGTATCTATGGGATAGAGGAAGAGGAAG
AAACCGAAGATTTCACATAGTACTTTTTTTTTGATCGAAAAATCAATCTGATTTATTTCGTACCCCTCGCTC
GATGAGAAAATGGGTCAGATTTTACAGGATCACCAAACCTATGGGACTTAAGGAATGATGGAAGGGAATAAA
AAGAAAAGAGAGGGAAAGAAAATCGAAATGAAATAAAGAAAAAAAATAAGTAGAAAATAGAAGAGCCCAGAT
TCCAAATGAACAAATTCAAACTCGAAAAGGATTGATTCTCGAAGAATGGGGGGCAAAGGGATTGATCGAGAA
AGATCTCTTGTTCTTATTAGATTAGAATTAGAATATTCGATTAGAATTCGAATAGAAGATCGTGATTTGATC
CGCATATGTTTGGTAAAAAGAATAATCTTCTTCTTTGATCCTAAATGGAAAGTGTTCAATTGGAACATGAAA
ACGTGAATGAATTGGTCTCAGTTACTCTTCGGGGCAGAGTGGAAGAAGGGAAGAGATTCTCGAACGAAGAAA
AGGATCCAATTACTTCGAAAGAATTGAACGAGGAGCCGTATGAGGTGAAAATCTCATGTACGGTTCTGTAGA
GTGACTTGTCTGTCAACTTTTCCACTATCACACCCAAAAAACCAAACTCTGCCTTACGTAAAGTTGCCAGAG
TACGATTAACCTCTGGATTTGAAATCACTGCTTATATACCTGGTATTGGCCACAATTTACAAGAACATTCTG
TAGTATTAGTAAGAGGAGGAAGGGTTAAGGATTTACCCGGTGTAAGATATCACATTGTTCGAGGAACCCTAG
ATGCTGTCGGAGTAAAGGATCGTCAACAAGGGCGTTCTAGTGCGTTGTAGATTCTTATCCAAGACTTGTATC
ATTTGATGATACCATGTGAATCGCTAGAAACATGCGAAGTGTATGGCTAACCCAATAACGAAAGTTTCGTAA
GGGGACTCGAGCAGGCTACCATGAGACAAAAGATCTTCTTTCTAAAAGAGATTCAATTCGGAACTATTATAT
GTCCAAGGTCCAATATTGAAATCATTTCAGATATTTTCCCTTACTTTGCCCGTGTCAACAAACAATTCGAAA
TACCTCGACTTTTTCAGAACAGGTCCGAGTCAAATAGCAATGATTCGAAGCACTTCTTTTTACATTACACTA
TTTCGGAAACCCAAGGACTCAATCGTATGGATATGTAAAATACAGGATTTCCAATCCTAGCAGGAAAAGGAG
GGAAACGGATACTCAATTTAAAGTGAGTAAACAGAATTCCATACTCGATCTCATAGATACATATAGAATTCT
GTGGAAAGCCGTATTCGATGAAAGTCGTATGTACGGCTTGGAGGGAGATCTTTCATATCTTTCAAGATCCAC
CCTACAATATGGGGTCAAAAAGCCAAAATAAGTGATTCATTTTTAGCCCTTATAAAAAAACTTATTTTTGAA
CCTCTTTCACGCTCATGTCACGTCGAGGTACTGCAGAAGAAAAAACTGCAAAATCCGATCCAATTTATCGTA
ATCGATTAGTTAACATGTTGGTTAACCGTATTCTGAAACACGGAAAAAAATCATTGGCTTATCAAATTATCT
ATCAAGCCGTGAAAAAGATGCAACAAAAGACGGAAACAAATCCACTATCCGTTTTACGTCAAGCAATACGTG
GAGTAACTCCCGATATAGCAGTAAAAGCAAGACGTGTAGGCGGGTCGACTCATCAAGTTCCTATTGAAATAG
GATCTACACAAGGAAAAGCACTCGCCATTCGTTGGTTATTAGGGGCATCCCGAAAACGCCCGGGTCGAAATA
TGGCTTTCAAATTAAGTTCCGAATTAGTAGATGCTGCCAAAGGGAGTGGCGATGCCATACGCAAAAAGGAAG
AGACTCATAGAATGGCAGAGGCAAATAGAGCTTTTGCACATTTTCGTTAATCCATGAACAGGATCTATATAG
ACACATAGATCCATGGATCCATACATCTCGATCGGAAAAGAATCAATCGAAAAAGAAAGAATCGGAATTGAT
CGATATCTTTCTCGAAACAAACAAAAAGAAAGATGAAACATAAATCATGGATCAACTAAACCCTCTCGAGGG
CTTGCTTAAGAATAAGAAAGAGGAATCTTATGGAAATATCATGGAATAAGGTTTGATCCTATTCATAGGGAT
TCCGTAAATAAAATATCCTATTCAAAAAAAAAAGTTTGAAACAATTGGGACTTTTTCGGAGATTGGATGCAG
TTACTAATTTATGATCTGGCATGTACAGAATGAAAACTTCATTCTCGATTCTACGAGAATTTTTATGAAAGC
GTTTCATTTGCTTCTCTTCAATGGAAGTTTCATTTTCCCAGAATGTATCCTAATTTTTGGCCTAATTCTTCT
TCTGATGATCGATTCAACCTCTGATCAAAAAGATAGACCTTGGTTCTATTTCATCTCTTCAACAAGTTTAGT
AATGAGCATAACGGCCCTATTGTTCCGATGGAAAGAAGAACCTATAATTAGCTTTTCGGGAAATTTCCAAAC
GAACAATTTCAACGAAATCTTTCAATTTCTTATTTTACTATGTTCAACTCTATGTATTCCTCTATCCGTAGA
GTACATTGAATGTACAGAAATGGCTATAACAGAGTTTCTGTTATTCGTATTAACAGCTACTCTAGGAGGAAT
GTTTTTATGCGGTGCTAACGATTTAATAACTATCTTTGTAGCTCCAGAATGTTTCAGTTTATGTTCCTACCT
ATTATCTGGATATACCAAGAGAGATGTACGGTCTAATGAGGCTACTACGAAATATTTACTCATGGGCGGGGC
AAGCTCTTCTATTCTGGTTCATGGTTTCTCTTGGCTATATGGTTCATCTGGGGGGGAGATCGAGCTTCAAGA
AATAGTGAATGGTCTTATCAATACACAAATGTATAACTCCCCAGGAATTTCAATTGCACTTATATCCATCAC
TGTAGGAATTGGGTTCAAGCTTTCCCCAGCCCCTTTTCATCAATGGACTCCTGACGTATATGAAGGAGTGCG
GTTCGCTCAACAAATTCCTACCTCTATATCTATCTCTGAGATGTTTGGATTTTTTAAAACTCCATAGACATG
CAGAAGAGAAATGCTATCCCCACTCGGACCAAGACATAACTTTTACCAAAAGTTTTTTATGATCTTTTTGTT
CAAATAACAATTAAGGTGAAGCAGGGTCAGGAACAACGAATCTCTTTATGATAAACAGATCCATTTTGCAAG
TTCGTTATTACGGGTAGTTCCTACAAAGGATCGGACTAATGACGTATACAATACTTGAATTATTGATGTAGA
TGCTACATAGTTGGTTCTCATCCTTCAGAGACTACGAGTGTAATAAGGGCATCCGTTGACAAAAGGATCACC
CTAAGATGATCATCTCATGGCTATTGAGAACGAATCAAATCAGATGGTTCTATTTCTCAATCTTTCTGACTT
GTGCTCCTACGGAACCAAGGTCGAAAGATTGAAAAAGTCAGTCATTAACAACCACTGATGAAGGATTCCTCG
AAAAGTTAAGGATTACTAATCCTTTTTAGAAATCGAATGGATTCGGTCTTATACATACGCGAGGAAGGTAAT
CAAAAAAGAAAGAAGAACTCATCTTCTTTCTTTTATCACTTAGGAGCCGTGCGAGATGAAAGTCTCATGCAC
GGTTTTGAATGAGAGAAAGAAGTGAGGAATCCTCTTTTCGACTCTGACTCTCCCACTCCAGTCGTTGCTTTT
CTTTCTGTTACTTCGAAAGTAGCTGCTTCAGCTTCAGCCACGCGAATTTTCGATATTCCTTTTTATTTCTCA
TCAAACGAATGGCATCTTCTTTTGGAAATCCTAGCTATTCTTAGCATGATATTGGGGAATCTCATTGCTATT
ACTCAAACAAGCATGAAACGTATGCTTGCATATTCGTCCATCGGTCAAATCGGATATGTAATTATTGGAATA
ATTGTTGGAGACTCAAATGATGGATATGCAAGCATGATAACTTATATGCTGTTCTATATCTCCATGAATCTA
GGAACTTTTGCTCGCATTGTATCATTTGGTCTACGTACCGGAACTGATAACATTCGAGATTATGCAGGATTA
TACACGAAAGATCCTTTTTTGGCTCTCTCTTCAGCCCTATGTCTCTTATCCCTAGGGGGTCTTCCTCCACTA
GCAGGGTTTTTCGGAAAACTCCATCTATTCTGGTGTGGATGGCAGGCAGGCCTATATTTCTTGGTTTCAATA
GGACTCCTTACAAGCGTTGTTTCCATCTACTATTATCTAAAAATAATCAAGTTATTAATGACTGGACGAAAC
CAAGAAATAACCCCTCACGTACGAAATTATAGAAGATCTCCCTTAAGATCAAACAATTCCATCGAATGGAGT
ATGACTGTATGTGTGATAGCATCTACTATACCAGGAATATCAATGAACCCAATTCTTGCAATTGCTCAGGAT
ACCCTCTTTTAGCTTCTAGGCCTATTTCTTAGTTCAAGATCCCTCTTACTAACTGAAATAAAAGAATTAGTA
GATCTGTTCCGCCCAAAATGGGCTGGGGTTATGAACTTATAATCATGGAATCGACTCGATCATCAGATTATA
AGTTCATTCCATACCGGACCAGACCGGAATAGGGTTATGTACATTCTTATTATGAGAAGGGGTCATTCGAGC
GTATGTAAATAGATACTATGTTTCCATCCCTACGTCGTTACATTCTATTTAGGATTAGGAATAGGCGTAATC
GGACCTGCTTTTGACATATCTATCGTTATTTGGGTACCATATTCACTTCTTTGGGCTTCTATTGAATCGAGA
AATAGGTTTGATTGTACATCTTTTTGATATATAGGGTATCCTACGGATAATTCAAATCGAAGCAATTTGATG
TCTGACTCGGGCCTATATGACCAATCGATAGAAATATCCCAACACTCCATCCACCTTTGTCATATATTCCAT
ATATCACACTAGATAGATATCATATTCATGGAATACGATTCACTTTCAAGATGCCTTGATGGTGAAATGGTA
GACACGCGAGACTCAAAATCTCGTGCTAAACAGCGTGGAGGTTCGAGTCCTCTTCAAGGCATAATATTGAGA
ATGCTCATTGAATGAGCAATTCAATAACAGATTTCGGATCTAATCAATATTGATATACCGAGTATCTGTTGA
TACGAAGTATTCCGGCGATCCCCACGATTCGAGTCCGAGCTGTTGGAATTGGAACAGGTTCGACAGCAGATC
ACGAAATCTTGGCGATCTTCTCTATCTAATGAATGAGGAGTCCGTTTGGAAATCGTCCGCCCCGCGCCACCC
CCCGAGTATATGATTCAACAGGAATCACACAGGGGTAAATTGATAGAAACCTCTAGTAAAATACCCACCAGT
ACCCGTAACCCAGCGGATAAAGTACATTACATAGTACATTTTAGGGATTGGCGACTTACCCATTCAGTGACT
TTGGCACTGGACGTTCCCAAAATGGGTACTATAGGGTCGGGTGAATTAGAGAATAGACAGACGCCTGTTGGC
ATTCCAGCTTTCCTTCTCTTTTCAGGGCCTATCCGAAAGAGAATCCAGTACCTCTTGGTCGTGAATAGGACG
AACCACCTCCATGGATATCTTTGCTTCGGAACAAAACAATTAGAATTAGGCTCGGTCAACCGGAATATGTAT
TATCCATATGGGAGATCTTCCAATTGAGAAGATCCATCGACCTGAGACGAAGAGAAAGGTCTATCTATTTTC
TTTAGTTATTCAGTTAAACCAATGATTCGTTATTGGAGCAGATAGCAACAACCGTTTCATCGGACATGCGTA
TTTTCCGACGGATTTCCATGGTTTCATTAATGGAAATTGTTTGATGTAGTGAGTAATAGGCTCTGGTTGTTC
ACCGTTCAAGAATTCTTGTTTAGGCAGTTCATATCATTCATACATAGTGTTTTGATCTAAGATTTCAATTCT
TCCATGCTTCAGCAGTAGCATATTGCTCCATGGAGCTAAGGTCCAAAATATGGAATAAACAAGTGTTTCCAC
GACTCTACCACCCGGCCAATTCTGTTCCACTTAATCCCCTTTTCATGGCCACATATCTTTACGGCTAAGGAA
TGGGAAATCTTTCCCCTGTTACATGAATCAAATATTTCATTTCATCCGGGAAAAGCCATCTCTTTCTCAACA
ATGTCTTTGCCATTTGATCCAATAGCGTTTCGTTAGATAGGAAGAGATTTGATAAATACTGATAACTCTCGG
ATGGAGTATTAGAACGGAAAGATCCATTAGATAATGAACTATTGGTTCTAAGCCATCTCTGGCGATGAATCA
ACAATTCGATTTCTTGCGTATTCTTGATGAACCAGCGTCTATATATAGATGTAGAAGGATTTGTTTGGGAAG
TAATAAGCCCCTTTGACATCTCTTCATCTGCAAAGAATTCTCGACGCGAAAACACAGAGACAAAGGGCTGAT
CTTTGAATAGGAAAAAGAATGGATCTGCAGGGTCCCAAATGAATTGGCTTATTCGAAAAAAGCCTTGTTCTT
TGGACGATCTATCTCGTGTCTGGTACTGCATGGTTCCACTCTGCAAGAACTCCGAATCATTCTCTTGAAGCT
CATCCTTTTTATGAGAAATGATCCGCTTGCCCCGAAATGACCCGGCCCAATAGGGAAATCCCAATTCAGTGG
GCCTTTCGATACAATCAAATAGATTGCCACAAGGGCGCCATATTCTAGGAGCCCAAACTATGTGATTGAATA
AATCCTCCTCTATCTGTTGCGGGTCGAGGGCCCCTTCCCCTTCTTCAAACTCCGATTCGTATTTTTCATAGA
AAAATCTCTGATCAACGATAGAAAAAGATCCATTTTGCATCGGATTCCTTGGTTCGGACCGAAGAAGTAATG
TCACTCGATTATTATCAAACTGACTGCAATCCTTTTCTGTCCGTGAGGATCCCGCCAGAGCGCCTTCTACTT
CTAATAGGCCATGAACTAGATCAGAATCATTCTCAACGAATCCATAAGAAGTGATCCTATTTTTTTCACCGG
ATCCGGGTGAAGACCAAAGATCTTGAGCGACCGATCCGGCAGAACAACTCAAAAGATAAAGAAGTATCGTTA
ATTTCTTCATGCTCGTTCCAAGTTTGAAGTACCATTTGTACAAATAGGAATCTCCTTCCTTACATGATTTCT
TCTTCATATAGATAGATATAGGATCTATGGGGCAATTACTTAGAAGTACATTTTGTGCAACAGCCCTTCCTA
TCTGATAGAAAAAGACCCCATGATCCTGAACCGATCTTACCTGGGATCGCAAATCCCAAGTTTGTCTATGAA
GAGCGGATCCAATTGTATTAGTTTCTATAATTGATTTCTTCTGTGTAATACTAATTGATAGGGTCTCATTGA
TAAGTGCTACAAGATCTCGTGCATTGGAACCCATGGTTATGGACCCGAATCCGTTAGTATGGAACATTTTCT
TTTCCAAGTGAAATCCCCTAGTATATGAAAGAATGAAAAAGTGCTTTCGTTGTTGTGGAATAAGAAGCCTTC
GTATCTTAATGCATGTATTTAATTTATTCGGAGCTATTAGAGCGGGATCCACTTTTTGGGGAATATGAGTCG
AAGCAATAACAAGAATATTTCTAGTGGAACATCTTTCACAATCCCTGGAGAGATAGTTCTCTAATAGACCGA
GGGATAAGTAATTCGACTCATTCACATACAGATCATGAATGTTTGGAATCCATATTATGCAAGGAGACATTG
CTTTTGCTAATTCGAATTGAAGGGTGATATCAAATCGGTCTATTTTCGGCGTCATATACATAGTTAGCACAT
TCGTCATAGTTAGCAGCTCCGTATCAAGGTCATCATCAATATCATCACTATCATCAATATCGTCACTATCAT
CAATATGGATATCATCAATAAGATAATCTTTAGGCTTGTCATCCAGGAACTTGTTCGGAAATAACGTAATGA
AAGGAACATAGGAGTTTGCCGCTAGGTTTTTGACCAAACAGGATCGTCCAGTTCCTATAGAACCTATCACTA
AAATACCCCTAGAAGGGGATAGGGCTAAGCGGAGCGAAAAGGGTTTTCCATGAGATGGGAAATGAAAACTAT
TAGCCCCACACGAGGTTTGTGAATAAGTGATTGTCTGATAATGAGCAAGGAATATCCGTCTTTCCGCTAAAC
AGAATCTATTGAACTCATAATTCATTAGATACTTTTTCTGAATGTCAACTAAGTATCGTAAGTAAATTGATC
CCGGTTGTTCAATCATTTGATAACCAGAGTCATTCTTTGATAAAGGATCACTATGAGTCAGACTCAATAGAA
TTTGATCCATCCTTTTTTCTGTCATTAAGGTGGAGAACTGAACCAAGAATTCTCTTTCTTCATCATCAATCG
AATCACTGTTCGCGACCCAGGATTCAATTTTATCATCAATCCAATCACCGTTCACATTTTTTCTTTTTCTTA
TCAATGAATAGATCTCTTTACTTGTACGACTTAGATGTCTCGTATTTCTCGAAAAAGTGATTCGATTGATGG
GATTTGGTATGATACTTAGGAGATCGATGAGATTTCTATTCAAATATTTCTTCTTAGAACATATTGATTTGA
CCCCATAAGTGGGACCACCACCCAATAGCATGTTGCCACCAGAAGCAGAACCCCGTATCTCTTCCAGAGCAA
CTAGAAAGAGATTCTTTAACCAAAAAGAATTCAGTTCAGATGTAGGATACCTATCCAGAAGTTTTCGCAACT
CAATCATGTATGATGGAATCATCAAAGATTTTATCTTTTCTAACTCTGTCTGTAACTCACTAGAGGCTTGGG
AAAAAAAGAGAAGATGGATACGAACGAGATATCCAGCAACAAGAAGAAGGAAAAGGATTGAATAGAGGAACT
CCCAAGCATTTCTTGATCTCAGATGTGCCCATATCAATGGAACGGGTGACTCATTATTTCGATGAATCATTT
CTTCGGACAGAAGAAGATTCTGTAAACACTTATTCGAAATCTCACTTATCAGAGTCCATTGTGGAAGAATCC
TCTGAGGAATTAGCCATGATATATCTGATCCATACATAATATCATGAAAAATGGATACAAATTTTTGACTGC
TACTTAGTATTGGCAATGGGTCTGAAAAAGTATCTAAAAGGGCGAAATTTAGATATTTGCACCCTGTCGAAG
TAAGGAACCATGGCATATATGTTTGGAACAGATTCCATTTTGAGAGATTTGAAAAAGCACTATCTCGTTGAA
AGGTTCCATACATCTGCCCTTTCTCAACGTATTTCTTTAGACAAAGACTCCGTTTTTTCCTCTTTCCGGATG
GTAAATATTTCTCAGAACATGGAGTGTGAATCAAACCCATGTTTGAATTGAAACTGAGATACTGATGCAAGT
TCTTCCCTTCTGAATCAGATAGATTCATATCTGAAAGAGGCCGACAATAAGTTCTTTCAAAATTGACTATTT
GTTCCTCTCTTAGAAATGTTGCAGAAATGTCTGCGATCGAGTAAATAGCTCTACGAACGAACGGATCGGATC
GAATTGGAAAATGGAAAGATTTGTACAAGTTATACGTTTCATCACCACTTTGTAGAAAATCGTTAGGTATGA
ATATATCAGATACCTGTGACTCGATTGCTGAAATAGTCTCTCTCTCCAAAAAAATATGTTTTTTTTTACCGA
CGCACAAAGAAAATATTTTGTTGCGAATGAACAAGATATTGAGGAATTGTCCATATGTAAGATCATCATTAT
GGATACGGGTCTTTTCCACAGAAAAAGGGAATCTTTTGTTACAGAAGTGATGTGGATCATTCAAGAATCGAA
GTCGATTTGCTTTAGAAAAAGAAGATATCAATGAACTTCTATGAAATGGTTTCACGGGATTCAGCCAATTGT
CTCGATCGTGGGATATCATTGAGAAATAGGAATCCGTGTTATCAAAGGATTTTCCGCAATTATTTCTAGTAT
GGAATGAGTCAATCATCCACTTTGGTATCTTTTTGAACAAAAATGGTAATATTGTTCCTCCATTGATCAAGA
ATTTCGATCTTTGGGAAGTATCACGATCATCCAATAAGAAGGGTTTCAATTTATTCAAATGAACGACTTGAA
CACCTATTGATTCTAACAACTGATTGCAGGGTTGATCATTCGGACTTTTCAATTCATAGATGTGGATCTCGG
ACCTATGAATGGGGGTATTCCCGATACTCACAAAGAAAAAGGGAAGTGATTTGGACAAAAAGGGAAGTGACT
TGGACAAAAAGAGAAGTGACTTGGACAAAAAGAAACGAAGTGACTTAGACAAATCTTGTTTGTCGATAGCCT
CGGACCAATCAATCGAATATTGATTCATACGTAATCGATCGAACACTACTTGAAAACGGTTCTTCTGTTCAG
AAACGAAATATTCCAAATGTTCCTGTAAATTCTTGCTCCCATTGGACCATTTGTATCTATATGCATCAGGAT
CCCGATTCATGGATCTCTCGGTTCGAGAAATAAGAGGATCAAACCATTTCTTCTGACTCTTTTTCAAATTCA
ATAAATGTTGGTTGATCGTATATTTCATTATAGTTATATGATTCAGAGTATCATTTCCTATTTGATCCCTTT
TAATTCCATATTCGAAGTTGCGATTGGATCTATTCATTAAAAAGAATCGATTCGATACATTTCTTATGTACC
CATAGATGCTATATTGGATTTGAATCAGATTTCGGATCAATCTATATTGATTGACTGCCTCCATGATGTTGT
TGCTAGCAAATACCGCTGTTTTTAGTTTTGGATCTTCCAAATCATTCCCGCAGTAGATCCGGACCGATTTTT
TTCTGATCCTTCGATAAAAAGATTCATTCTCCTCATAAAAAAGAGGAGGTAGAACCAATAAAGATTTCTTTT
TCGATTCATCTCTGGAGTTGAATACCTCATTCAAGAATTTTTTTTGATCCAACCCGTAGGAATCAATAGAAA
AGGCAAATTCCCTCCTATGATACACCAGATCCGACTCGGTTATTGATAGAGTGAATAGATCTGCCATTTCTT
GAAATCTCTCTTCTGATTCAAAATCGTGGTGTAACGTGTATCCCCCTTTGTTCCGGTTATGGAATAGATGAA
ATAAATCCAAAAATGGATTTTTTTTCAAGAATGAAATCTTATTGGAACTGTCCATATCTGGTTCATCCTTCG
GAACCATATCACATCCCGGATCTGATGAAATAGGATGAATTGAGACGGTATTTTGTAAATACGTAATTATCT
TGAATATATCAACCATTTCTTTATTTTCCGATCGCCTGGAAGGGACAAAAGAAACATCTTGTTTTTTCTTCC
AAAATTTCTGATCTCTAGTGGAACTCTCAGTAGGATTCGAACCCAGATGAAGTTCTGACCATCTGTCAGAGA
AAAAAGAACGAATTGATCTTGTAGGATTCCCAAGAAATTCTTCGATTTCTTTCGGAAGCAGATGAATAATCA
TCTGCTTCTCACGTTTCGTGAATAGCCGGGACATTGAGGAAGATCCAAAAAGGCATTTCGGGAATCGATCTG
ATTCTATCTCTGTTCGTTCCGTTTGAAGAAAGGAAGGATCCCAAAGAATCGATCTTTCTTTTAGTTGCTGAA
TCTCTGTTTGATCGATCAATGTGTGATATTCTGAATCCTCATTTCTAATGGAATCGAAATGATCTCTGGATT
GATCAGAGGATCCTTTCGTAGAATCCGTTACTTGAACGAAAATAGATCTTGTGGAATCATATTGAATATTTG
ACAATACATTCCGTACCCTGCTAAAAAACCGATCCTTGTTTACCAACCACACATTGTCTAACCAAACCCAAT
TCTCTCTCGATACGTTCCTCAAAAAATCCGATTCGTGCTGATTCTTCCCCCAACTAACGAAGAGATCTTGGT
GGAATTGCCACATATGAAATTGAGCACAATTTTGCAAAGAAATACCCCACTTGTTTCTCGAGAAGAGATGGG
AAACGTGCTCAATATCATTTGATTGAATAGTTGCCTCAGCTCCTTGTTGTTTGAAGAAACCCTCCCCTTCAA
TTGGTCTTTTTTCACGAAAAGCAGACATGAGATAACAAATCAAGTCTTTCCCTAAGATTTCGAATAGCTGTC
CCGAATTCAAGTTGATTATGTTTCGCTTCTTCCTCGGAGAAAGACGATCCAACAATTCCCAATCATGGTCCT
TGCGGATCGGATCATCCGTATAGGATAAAAAAAGAAACTCCAGATATTTGCTATCTTTCTCTTTGAATGAGA
TCTCAATTCCAGCTACGGTTTCATTAGCTATTTTACAACTAGAATCCCTCTTTTTTCCGATCCGGTTCCTCC
ACCACTGCGAGCCCCGGTTCGATTCAGGCATGATACACTTTTTATTTTTTGGGAGAACCCAAGTACTCTCTT
GCGGATCCATAAAACAACTCTCAGAAATCTTTTTCTCTTTTGGAAGATACAGGAGCGAAACAATCAACCTAT
TGATATTGGAAGACCAAAAAGATTCTTCCAATGTCTCATTTCTGGGTCCAATGGAATTCATAGGTATAGGAA
GAAGCCCCATCAAATAGAGATTTTTTCTTTCGACCATCTTTCGATTGGGAATACGAGATATAAGGACCACTA
CTACAAGCAGTACTACACCTTTGATCGTGAAATATCGATTTCTTGTTGAACCCTGTGAATCACGTGAAAGTA
AAATACTCCAAATTCGGGGGTCAGAGAGTTTCATAAAACGTTCTTGGTGGAAAAAAATGTGAGTGAAAGATC
CCACTGAATCGAATTTGATCCACGAATCTAAGAAATAGTGAGAATTCTTGATCTCTCTCAATATCTCTCTCA
ATTCGAAGATCCAGAATTGGAATTGATATCGTTTCATTGATTCCTCCTAAAGATTTTCATTGATTCCTCCTA
AAGATTTCATTTCAATTGGAATTTGGTTATTCACGATGTACAATGAGCCCTGTTAAGCATCCATGGCTGAAT
GGTTAAAGCGCCCAACTCATAATTGGCAAATTCGTAGGTTCAATTCCTGCTGGATGCATGCCAATGGGAACG
TTCCATAAGTCTATTGGAATTGGCTCTGTATCAATGGAATCTCATTGGTATGGTATATTCATACCATAACAT
ATGAACAGTAAGAACTAGAATTCTTATCGATACTGGAACTCATAGGGAAGAAAATGGAGTTATGGATGGAAT
GCAGTATTTACAGAGAAAAGTATTCGGTTATTGGGGAACAATCAATATACTGCTAATGTCGAATCAGGATCA
ACTAGGACAGAAATAAAGCATTGGGTCGAACTCTTCTTTGGTGTCAAGGTAATAGCTATGAATAGTCATCGA
CTCCCAGGAAAGGGTAGAAGAATAGGACCTATTATGGGACATACAATGCATTACAGACGTATGATCATTACG
CTTCAACCGGGTTATTCTATTCCACCTCTTATAGAGAAAAGAACTTAAAGCAAAATACTTAATAACACGGCG
ATACATTTATACAAAACTTCTACCCCGAGCACACGTAATAGAGCCATAGACAGTCAAATGAAATCCAATCCA
CGAAATAATTTGATCTGTGGACAGCATCATTGTGGTAAAGGTCGTAATGCCAGAGGAATCATTACCGCAAGA
CATAGAGGGGGAGGTCATAAGCGTCTATACCGTAAAATCGATTTTCGACGGAATGAAAAAGACATATCTGGT
AGAATCGTAACCATAGAATACGACCCTAATCGAAATGCATACATTTGTCTCATACATTATGGGGATGGCGAG
AAAAGATATATTTTACACCCCAGAGGGGCTATAATTGGAGATACCATTGTTTCTGGTACAGAAGTCCCTATA
TCAATGGGAAATGCCCTACCTTTGAGTGCGGTTTGAACTATTGATTTACGTAATTGGAAGTAACCAATTAGG
TTTACGATGAAACCTAGAAATCAATCACTGATCCAATTTGAGTACCTCTATGGGATAGACCTCAACAGAAAA
CTGTTGAGTAACGGCAGCAAGTGATTGAGTTCAGTAGTTCCTCATAGAAAATTATTGACTCTAGAGATATGG
TAATATGGAGAAGACAAAATTGTTTGAAGCACGCACAGAACCGGAAGCGCCCCTTGTTTCAAAGAGAGGAGG
ACGGGTTATTCACATTTAATTTGATGGTCAGAGGCGAATTGAAAGCTAAGCAGTGGTAATTATAAAGATCCC
CCCGGGAAAAATAGAGATGTCTCCTACGTTACCCATAATATGCGGAAGTATCGACGTAATTTCATAGAGTCA
TTCGGTCTGAATGCTACATGAAGAACATAAGCCAGATGATGGAACGGGGAGACCTAGGATGTAGAAGATCAT
ACATGAGTGATTCGGCAGATTTGGATTCCTATATATCCACTCATGTGGTACTTTATCATACGATTCATATAA
GATAAAGATCCATCTGTCTAGATATCATCATATACATCTAGAAAGCCGTATGCTTTGGAAGAAGCTTGTACA
GTTTGGGAAGGGGTTTTTAAAAGAAGAATCTACTTCAACCGATATGCCCTTAGGCACGGCCATACATAACAT
AGAAATCACGCTTGGAAAGGGTGGACAATTAGCTAGAGCGGCGGGCGCTGTAGCGAAGCTGATCGCAAAAGA
GGGTAAATCAGCCACATTAAGATTACCATCCGGGGAGGTCCGTTTGATATCCAAAAACTGCTTAGCAACAGT
CGGACAAGTGGGTAATGTTGGGGTGAATCAACAAAGTTTGGGTAGAGCCGGATCGAAGTGTTGGATAGGTAA
GCGTCCTGTAGTAAGAGGAGTAGTTATGAACCCTGTAGACCATCCCCATGGAGGTGGGGAAGGGAAAGCCCC
AATTGGTAGAAAAAAACCCACAACTCCTTGGGGTTATCCTGCGCTTGGAAGAAGAAGTAGAAAAAGGAAAAA
ATATAGTGATAGTTTTATTCTTCGTCGCCGTAAATAGGAATATTTAAAATCTAATTTTTTGAATTTGAAATA
ATGTGATGGGCGAACGACGGGAATTGAACCCGCGCGTGGTGGATTCACAATCCACTGCCTTGATCCACTTGG
CTACATCCGCCCCTTATCTAGCTAAAGGATTTTCTCTTTTTTCCATTCATCATTATTGTATTTATTCTTACC
TTCATACTTAGATCGAGATATTCTATTGGACATAGAATGCCAATCTTTAAAATGTAAAAAAAGGAGTAATCA
GCTGTGGCACGTTCACTAAAAAAAAACCCTTTTGTAGCTAATCATTTATCAAGAAAAATTGAAAAACTCAAC
ATGAGGGAGGAGAAAGAAATAATAGTAACTTGGTCTCGGGCATCTACCATTATACCCAAAATGATTGGCCAT
ACAATCGCTATTCATAATGGAAAGGAACATTTACCTATTTATATAACAGATCGTATGGTAGGTCACAAATTG
GGAGAATTCGCGCCTACTCTGACTTTCGCGAGACATGCGAGAAACGATAATAAATCTCGTCGTTAATTTTGA
AAAAAAAAATAGATACTTATCATTCATTGGCGGGGGATAACCTTATGATAAAGAAAAATAACGCAAATTCGA
GCG
