# Supplementary material for: Gene Loss, Pseudogenization in Plastomes of Genus Allium (Amaryllidaceae), and Putative Selection for Adaptation to Environmental Conditions
Source: Front Genet. 2021 Jul 8;12:674783. doi: 10.3389/fgene.2021.674783 (PMC8296844; doi:10.3389/fgene.2021.674783)
Supplement: Supplementary file 5 [file Data_Sheet_5.FASTA]

>Nothoscordum_bivalve_v8
ATAAAGGGAACTATACCCAATATCTTACAAAAGATATTGGGTACGGCTCCTTCAACGATT
CTTAATACATTAAGACGAAAGTCTTATCCATTTGTAGATGGAACTTCAACAGCAGCTAGG
TCTAGAGGGAAGTTGTGAGCATTACGTTCATGCATTACTTCCATACCTAGGTTAGCACGA
TTGATGATATCAGCCCAAGTGTTAATAACACGACCTTGACTATCAACTACAGATTGGTTG
AAATTGAAACCATTTAGGTTGAAAGCCATAGTACTAATACCTAAAGCAGTGAACCAGATA
CCTACTACAGGCCAAGCAGCCAAGAAGAAATGTAGGGAACGGGAATTGTTGAAACTAGCA
TATTGGAAGATCAATCGGCCAAAATAACCATGAGCAGCTACGATATTATAAGTTTCTTCC
TCTTGACCGAATCTGTAACCTTCATTAGCAGACTCGTTTTCAGTGGTTTCCCTGATTAAA
CTAGAGGTTACCAAGGAACCATGCATAGCACTAAATAGGGAGCCGCCGAATACACCAGCT
ACGCCTAACATGTGAAATGGATGCATAAGGATGTTGTGCTCTGCCTGGAATACAATCATA
AAGTTGAAAGTACCAGAAATTCCTAAAGGCATACCATCAGAGAAACTTCCTTGACCAATA
GGATAGATCAAGAAAACAGCAGTAGCAGCTGCAACAGGAGCTGAATATGCAACAGCAATC
CAAGGACGCATACCCAGACGGAAACTAAGTTCCCATTCACGACCCATGTAACAAGCTACA
CCAAGTAAGAAGTGTAGAACAATTAGCTCATAAGGACCACCATTGTATAACCACTCATCA
ACAGATGCTGCTTCCCATATCGGGTAAAAATGCAAACCTATAGCTGCGGAAGTAGGAATA
ATGGCACCAGAGATAATATTGTTTCCATAAAGTAAAGACCCAGAAACAGGTTCACGAATA
CCATCAATATCTACTGGAGGAGCAGCAATGAAGGCGATAATAAATACAGAAGTTGCGGTC
AATAAGGTAGGGATCATCAAAACACCGAACCATCCGATGTAAAGACGGTTTTCAGTGCTG
GTTATCCAGTTACAGAAGCGACCCCACAGGCTTGTACTTTCGCGTCTCTCTAAAATTGCA
GTCATGGTAAAATCTTGGTTTATTCAATTTTCAAGGACTCCCAAGCACACGTATTAACTA
TAACTAGAAATAAGATAGATAATAGAAGGCTTGTTATTAAACAGTATAACATGCCTTATA
TGCCAATGTCAACCAATCTCAACCGATATATATCTATCTGACGAAATCTAAATGCGCAAA
ATTTAAATTGAAGTGAATGAAAATCGAAAAAGAAAGATTTCTTTTTCGATTTTCCATATG
GGTTGCCCGGGACTCGAACCCGGAACTAGTCGGATGAAGTAGATCTTTTTTTCTTGTTGC
AATAGAGGAAAAAGACCCCTCCCCAAACCGTGCTTGCATTTTTCATTGCACACGACTTTC
CCTATGTATACAGATAAAAAACATACATACCAAAAAGAAAGTCTAAGAATTTTGAATATT
CAGTGGATTCAACCACTACATGGGCATTTCAGAATGAAAATTCATGAATTTTTTTGTTTT
CCCTTTTTCTTCTTTATTCTTTATAGAATATTTCTATTCTAATTAGAAAGTATCATGACC
AATCATGAATGATTCACTAGATCAGTAATACGGATAATATCCAAATACCAAATACGTTCT
CTATGTGATCCATGTAAAGTAAAGGGAATTGCTTTTTGGAAGATAAAAGAAAGAACCTGC
TCTTCTTCCGTAAAAAATTCTTCTAATAACCCCGAACCTAATCTGCGCAAAAAAGTGCGT
ACTGTACTTTTATGTTTACGAGCCAAAGTTCTAGCACACGAAAGTCGAAGTATATACTTT
ATTCGATACAAACCCTGTTTTTTTGAGGATCCACTGTAATAATGAGAAAGATTTCTACAT
ATTCGACCAAATCGATCAAGAATATCGGAATCTGATAAATCGGCCCAGATTGGCTTACTA
ATAGGATGGCCCGATACAGTACAAATTTTAGCTTTAGATAAGGATCCAATAAGAAGAAAA
ACTGGGATTATAGTATCAAATTTCTTAGTAACGGTATCTATTAGAAATGAATTCTCTAAC
ATTTGATTCCTTACCACCGAAGAATTTATTAGTAAACTTGAAAGATAACCCAGAAAATAG
AAAGAATAGTTTGATAATTGATTTATATGAATTCTGTACGGTTGAGACCAAAAGTGAAAA
TAATATTGCCAAAAATGGACAAAATGATATTTCCATTTTTTCATCAGAAGATGGGTACCT
TTTGAAGCAAGAATTACTTTTCCTTGATATCGAGCATAATGCATGAAAGGATCTTTGAAG
AACCACAGGGTTCTATGAAAAGCGTTACGACATACTACTAAAAAATGTTCTATTTGAAGA
TGTTCTATTTTTCCATAGAAATGTGTTCGCTCCATAAAAGTTCCAAAAGAGGTTAATCGT
AAATAAGAAGATTGTGTACGAAAAAAAATCAATAAAAATTCACATTCAAATACATAAGAA
TTATATAGGAACTGAAATAGTCTTTTATTTTCTTTTGAAAAAACGTAAATAGATTTCTTC
TGAGTAATGAGAAGATTATTCCAATTATGATATTCATGAAGAAAGAATTGCAAAAAATGC
AAAAGGGGAACATCTTGAATCAGGCATTGAAGAATTTGAACCAAGATTTCCATATGGATG
GGATGAGGTATTAGTATATCTGATACATAATTTAAATGCGAAAATTTGTCCTCTAAAAAG
GGAAAAATTGAATGAATTGATCGTAAATTATGATATTTTGGTATTTCTTTTTCTTCGAAA
TGAGATACTAATCGCAAAGAGAATGGAATTTCCACAATAATTCCAAAACTTTCTGATATC
ATTTGAGAATAAAAATGAGAATAAAAAAAATTGTTGTGGCTGTGCCCAACGAATCTATTT
TGGTTATAATCATTAACTGAAGAAATCAAAGAATTCTGTTGAGAAATTCGAGAAATTAAA
CGTTTTACAAGCGCTAAACTAGATTTATTGTCATAACCAAAAACTTCTGCAGATTCGTAA
AAAACCAAACCATTTAAACCATGATCATGAGCAAGTGCATAAATATACTCCTGAAAGAGT
AGCGGATATAGGAAGTGTTGTTGCCGGGATCTATCCTTTTCTAAATATCCTTGTAATTCT
TCCATTGACTTACATTTCTACTTGAACCAAAAACAATAGGTATTTCTTGGGTTATCAAAT
TATACATAGTGCAATACGGTCAGAACAGGGTATATGTATAGAAAAAAATATATACCCCGG
ACGGAGCCCAATCAAGAGATCTTTTTCCTTGCCCCTTCTATCCAATAGGTTTATCTTCGT
TATAATTACCAGAGGAAAAAATCTTTTATTTTTGCAACCCGAGCGCTCTTTTGACTTTGG
AACAAAATTTTTTGTCAGTATACTGTTTCTTCTACACATTCGTTTCCAATCCATAATAAA
AAATAGTTAGGATTTACAAAAAAAAAAAAAGAATCAAAGGTCCATTCACAGGAGAACCCT
TCCCCGCATCAGGCACTAATTTATTTTTAACGTCTAATTAGATCGGGTAATTATTCAAAT
TAAGAATAGAAGCTCGTTGCTTTTTTTTTTACTAGAATTAGAGCCGTAGAGCTCTATCCA
TTTATTCACTAGACCCAACTCTAAATGTGAATTTCTTTAAATGTGAATTTCTTTTGTCTA
CTCCAAAAAAAAATCAAAACAAAATTTTGTAATGATCCGGTAAGGATTAAATCAGAATTC
TACTAAAAAAAAAAGTAAGAATATAATTCAGAAATGCAAGAAATTCCATTTTTTTTCTTA
TTTTTTTATTACGACATGCTATTTTTTCCATTCATTACCTTTCAGGATCAGTCGTGGTCT
TATAGACTCTACCAAAAGTCTGGACGAATTCGTTACTTCATCCAAATGTGTAAAAGATCA
TAGTCGCACTTAAAAGCCGAGTACTCTACCGTTGAGTTAGCAACCCATATAAATCTAATA
GATACGCGCGAAAAAAAATAAAATGAATTGCACTATACAACTATGTCAAAACATTGAACT
AAAAAGAAATAGAAAGGAAAAATGGGATGATCAATTATAAACATCAAAATAGCAAAATGG
GCGGATCGGATTAAATTAAAAAACAACAGATTTCCAATAGAAATGTAAAAATTTACATTT
AAAGATGATCGCCCCCCTTTTTCTCAAAATTTTTGATTTTCGTTAAGAAAATACATCTTG
TATAACAGTAAATCTGGCAAACCCATCATTTGAATGAAGTAAAGGAAAAACCAATAAACA
GAAGTCGGAATAAACGGATCTATTTATCTACGATCGAATTATATTTGTTCGATACACCAT
TGTCAATATGAATGGAATGTTGAGAAAAAAAATGCAATTAAATTAAATGCATTAATATAT
AAAAAAAAAATAAATAAAATAAGGATTTGCGTTGGATTGGCACAACAAGAAACAAGGTAA
ATTAAGTATAAATAGAACAAGAAAAGAGCAAAATTGGAGTAACTAATTACCCAAAATGGA
TACTAGTTACCTTTCTTTTTTATAATTTTTTTTTCTTTACGAAGCTTGTTCTTTAAATAA
TTCTGCTTTCCTTAAAATATCATGAACAGTTCCTGTAGGTTGAGCACCTTTTTCAAGAAA
ATAACGAATAGCAGGAACGTTTAAATAAGTTTGATTCTGTATTGGATCGTAAAAACCCAC
TTTTCGAAGATCTCTTCCTTCTCGTCGGGATCGAACATCAATTGCAACGATTCGATAGAT
CGCTCATTGGGATAGATGTAGATAAATAATACCCCCCCTAGAAACGTATAAGAGGGTTTC
TCCTCATACGGCTCGAGAAAAAATGATTCTAATATTTATTTCTGTATATAATGGCAAATA
GATCCAAAAAATCATGAATAAAATTATGATTTACGTTTTTTTTTCTTCTTACTTACAGAA
AAAAAAAAGAAATAGCATTCGTACTCATAACTCAAGTTGGGTAATTCTGAAAAAGTTCGA
AAATAAATCCTTAGTCATTTCTTGAGTCGTCTCTAACCTCTTTTGTTTGTCTCGTCTAGA
ATCGATTTTTATTCCTCATTATAAAAAAAAAAAAATGGAGACAATTGAAAATAGTGTTTC
CTTGTTCCGGAATCCTTTCTCTTTGCTTTGTAAAATCATTGGGTTTAGACATTACTTCGG
TGATCTATACTCCCCCCTTTTTTTTTTCAAAATGGCAGCAACATACCTTTTGTTTTTTTC
TTTATATGGAAAGATAATATGAACGATTTATTCCCTTGTAATATAATACACTTTACATTT
TAATCGAAAAGTTTTATTTTACCAATTCCGACAAATTTGACTTTATTTATTTTATTTCAA
ACTTGTTCGAATTTGAACTCTTCCATTTCTATATTGAGGATATACTTACAAAGTTGGTCT
AACTTATTAATTGTTACTAACCCTAGATTCTCCCTCCCGATAAATGAATCAATACTTTTT
GCTCGAGCTCCATCATGTACTATTCCTTTTTACCAACCCAACACAAATTAGGTTCCTAGC
AAGAACAGAACAAACTATGTCGATTCAAGAGCATCTTCATTCCTATAGAAAATGGTGGAT
GTAAGAATCCACAGCGAATCATGTCCTTCAAGTCGCACGTTGCTTTCTACCACATCGTTT
CAAACGAAGTTTTACCATAACATTCCTCTAATGAAAAATTGAATTTTGAACCGGTATGGA
ATTGATTCAATATGAAATCATGAATAGTCATTGGCTCGATGGTATATAATACTTTTTATA
TATCTATGGAGAGATAAATAGTTATCTGGAAAAAAGGTCTTATAAAGAAAGGGTTTAAGG
TATTTCACCCCATAGCATAGAATATGAAGCGAAAGAGATTTCTAAAAAAGACGAATAAAC
GGGTTTACTTAAGTCTTATTTACATCTTCAACAGATCGTTCGGGATGACGAATCATGAAA
AAGATCCCTTTTTTCTTAAACAAATGAATTCTAAACCCCAAAGGAGCAGCCCTTAATGAA
TTTACAATTCCGGAATAAAATCAGTTATTAACCAAATAAAATATAAGTATTAACCAAATA
TAAGTTATTCCCATTACTCGAAAAGATCATAAGTTTCTCTATAATATATATTTTTCAGAC
TTCTTCGAGTACAAAGGCTCATAAAAATGAAGTAAGAATAAAATTTTTTGTTTTCATGAA
TCATGAATATGAAATAGAAAAAGTATCGTGTAAGGTAAGATTAAAGTCGTTATTCTTTCT
TTCATCTGAAAGAGAAAATCAGAATAAAGAATAAGAAGAATCCAATCTTTTCGTATCCAT
CATATACAACGAACGATTATTATCGGGGATAATCATGTATATTTAAAGAATCACAGACCC
TTTTGACTTAACCAAAGAGCTACTGTGTGATGAAATAAAATAATACATAAATATTATATA
TACATAGGAGAGGGCTTGCTCATTTTATGCAGTTTGTTTTACTTCAGGTTCAACAATCTT
TCTGCCAATTAATAAAGTAAAGCAAATGGAATATATAAATTTACATATGGGAATGATACA
CCCCAATTTTTTTTATTAAGAATTCCATGAAATATCTTTATTTCTACCCGTACACTCGAT
CGCGTTTGTGAGAAACCAAACGAAAAAGGGTATAATTATTAGAATTCGTCCTAAAATGAA
GAACAAATGGTGAGATCGCATTATATCCAAGATTAAACAGAAAATTGTTAATAGAGAAGA
ATCTTTCGTTTCTCATAGAGACGATCTGGGACGGAAGGATTCGAACCTCCGAATAACGGG
ACCAAAACCCGTTGCCTTACCGCTTGGCCACGCCCCATTTCGATTTTGAATCTATCTTCA
ATACTAATAAAGACTAATATTGGTATTAGTCATTCGTCAATCCCAACTCAAACATATATG
AAATATGTTGCTGCTAGGATTCAACACATGAAAATATAGAAAAAAAGATTGATCATTACA
TAAAATTCAATTAAGATATTGTATGAAACTCAAATTCCTTGTATTCTCATTTGAGAATAA
AAGGAAAGATTTTTGATTTGGGAGAATTCGAAGAACAAGAAGGTTTTTTTTACCTACCTT
TCATTTTTCCCTCATAAAAAGAACTCAACCAAAATCAAATTTTCTAATCTACAAGAATGA
AATGTTTGTTATGCTTAATATCTTTAGTTTAATCTGTATCTGTCTTAATTCTACTCTTTT
TTCGAGTAGTTTTTTCTTCGGCAAATTGCCCGAGGCTTATGCCTTTTTCAATCCAATCGT
AGATGTTATGCCTGTCATACCTGTACTATTTTTGCTCTTAGCCTTTGTTTGGCAAGCTGC
TGTAAGTTTTCGATAAAATCTTGAATGCTCCGCAAAATTCATGATTTATCCGAAAAAAAT
TCAAAAAATTGATAAGATCTGATAAGTTTTACATTATGAACCTTCGATTCAAAAATAGAA
ATTCTTGTATATTGAATTGAATAACCGCGGTGATAAATTTTGATCGACTTATTTCCTCGT
TCTGACCTTCCAGTAAACAAGGACTTTCTAAGGACCCCACAATACCAAATAATGGATATG
GCCAAAAATTGTTGGTAATGAAGGAAGCAGAATCTTTCTTTTCTTATTACAAATAAATTC
GTAAAATTGACTTTTTTTTTCAAGAAAAGACTTCATTTTTGGGGTGTTATGTCAAAATAG
TGTATGTGACAAAAAATAGGCAATCTATTTCCTTTTTCAAAAAAAAAAAATAATATTGGA
GATTGTGTAATGCTTACTCTCAAACTCTTTGTTTACACAGTAGTGATATTTTTTGTTTCT
CTCTTCATCTTTGGATTCTTATCTAACGATCCGGGCCGTAATCCTGGACGTGAGGAATAA
AAAAAAAGATTTTGAGTTTTTCTTTACTTTTTTTATGTATTCTATACATTTACCTATGAT
GAAAAAATCAAGGGGCCAAAATTGAAAAAAAATGGAAAGTCTGAAGTGATCAGAGGGAGC
GGAGAGAGAGGGATTCGAACCCTCGGTACAAATAACTCGTACAACGGATTAGCAATCTGC
CGCTTTAGTCCACTCAGCCATCTCTCCCAATTCAAATTGCAAATTTTTATTTGATGTAAC
ACGTGAAATACAAAAAAAATGGAAAAAAGCCCGTTTTTCTTTATTTATTATAATTATAAG
GATAAAATAACGATAATATATAATATAATAGAATAATATTCTATATCTATTTTAATCAGT
AATTTACAGTAATTTAAAATTTAGATAGATAATATAATGAAATGATTCGACACAGGTATC
TCCAATAGAATAGAGATAGAAAGAATACATTACTTTACTTTTTGCATTTTGTAAAAAAGG
CTCATTCCCCCGGCCTGGTTAAGTACTGGCCGGGCTATTACATTACTTCTGATAAATCAT
TTCATAGATCAAACAATTTCATTCTTTTTAATTTGATATCAAATTAAAGATACTTGTTAT
TGAAGCAACAATAAAGAAAATTTCCATCTCCATTCCTATAGTGTCATTTCTGAGTATTAT
TAATACTTTAATACTTTTAATACTTTTAATACTTAATACTATAGAACTATAGAATATATA
ATACTATAGAACTATAGAATATACTATGAGAATAGAAACATTTTTCCCATTCTTTTTTTA
AATTTTTTAATTTCATTTAAAAATTTTCATTTAAGAAAAAAATAAGTATTAAGATTTTTT
TTTTATTAGTATTTTTTCTCAATTTATTTAATGACTTAACTGGAAAAGAGCACATACATT
AAATGAAACAATATAATATCTAAAATGAAACACTTATAACATATATAACATAACTCATTT
ATTTGTTCAAGGGACAAGCTTTATTTGAACATTTGAGATCCAATAAATCCGAATTCAAAT
TCAAAAAATCCGGCAGTTGGACGGGAAGCACAAAAAATGCGGAATTTATCATGTTTATGG
TCCAGCTTCAATAATTCTTTCGATTCGGGACTGTCAGTAATAACTTCCAGCAAGTGAAAA
GTTATACTTTTCACTTTATTAGAATTTTGTTATTTGAATAAGCTTTATGTTCTTCGTCTA
TAGAATTTTCATGAGTCTGATGCTATTAAGATAGCATCTCATTCCTTTGTTCGACAAAAG
GTATATTCATATATAATAATGGATATGAAGCGGGTATAGTTTAGTGGTAAAAGTGTGATT
CGTTCGATTAATAACTTAAATAGTTAAGGGATCTTTCGGTTTTTTCATATTCCGATCAAA
AAAACTTTATTTCCTAAAAAGGTTTAATCCTTTTTGCCTCAATAGCATATTTGAGGAAGA
ATATACATTCTCACGATTTGTATCCAAAGTTCAATTCGAAATTGAATAAAAAGGTTATGG
GGTCGCGAAGCATAATTTTTTTTGAATTGGATCAAATATTCCAATTAAATTGAATAAGTA
TTTAGTAAAGGATCTATGGATGAAGATACAAAACAAAAGTTTAGTTCCAATCGTAACTAG
ATCTTCAATTTTTGTGTTGTAAAGGTAAGATTGAAGCCAAATAGCTAGAAAATGAGAGTT
TTGGTTTACTAGAACCATCAGTATATTATTTTAGCTCGGTGGAAACTACATTCTTTTCCT
CAGGATCCCTCGAGTGGAAATAGGGAACGAAGTAACTAGATTAGACGGATTTGGGATAAT
AGAATCCCCCTCTTCTAGAGGGATCATCTAGAAAGCGAGTAGCTTTGGGTACATTTAACA
AGAAAAGCTGACATAGATGTTATGGATCTCATTTTTGTTTCTGAGAATACATAAATCTTC
CATAAAGGAGCCGAATGAAACCAAAATTTCATGTTCGGTTTTGAATTAGAGACGTTAAAA
ATAATAAATCAACGTCGACTATAACCCCTAGCCTTCCAAGCTAACGATGCGGGTTCGATT
CCCGCTACCCGCTCCATATTCCTTATTCTACATGCATCATCCATTCAGATACGAATTTTT
TTTATCTAACAAATTTTCCATGGAATCTCGTTTTATCCAAAAAAAGAAAGGGAGAATGCG
AAAGAAGAAAATAGGAACGAAAAGCGTCCATTGTCTAATGGATAGGACAGAGGTCTTCTA
AACCTTTGGTATAGGTTCAAATCCTATTGGACGCAATTTTTTTCCATCTATTTTTGAAAA
TGGCGATACCGAGAAACCTTTTTTGAATTATTCGAATCAGAAAAAGTTCGCAATGATAAC
TCTTGTTCTAAGATCTAAGAATAGAATTAGAGTTATAAATTTATGCTTGTTCCTCAAGTA
GAAACAGTTCGGTCTGTTCCTGAATAGCTTCCCTCAAAAGGGTTTCTGCTTGCTCGGTGA
ATGTCTTGGTAGAAGATACAATTTCTTGGAATTGGGGTTTATTCTTTTTTAAGTAAGTAC
GTAACTGAATGAGAAATTTCTTCACCTGCCCAATTTCTAACGAATCAAGATATCCATTCG
CTCCAGTATAAATTGTAGCTACCTGTTCTTCCACTGTAAGAGGGTCTGATTGGGATTGTT
TAAGCAACTCGCGTAATCGTTGACCTCTTGCCAATTGATTCTGAGTAGCTTTATCGAGAT
CAGAAGCGAATTGCGCAAAGGCCTCTAACTCCGCGAATTGAGCTAGTTCTAATTTTAATT
TGCCGGCTACTTGTTTCATGGCTTTAATTTGAGCTGCGGACCCCACTCTGGAAACAGAAA
TACCCACATTAATAGCGGGCCGGATTCCCGCATTGAATAGATCGGCGGATAAAAATATTT
GTCCGTCTGTAATGGAAATTACATTAGTAGGGATATAAGCCGAAACATCTCCAGATTGAG
TTTCAACTATTGGTAAAGCAGTCATACTCCCTTCACCTAAACTAGAGCTTAATTTAGCGG
CTCTTTCCAAAAGGCGTGAATGCAAATAAAAAACATCTCCTGGATAAGCTTCACGACCGG
GAGGTCTTCTTAATAGAAGAGACATTTGGCGATAAGCTTGTGCTTGTTTAGAGAGATCAT
CATAAATGATTAAAGTATGTCGTTCACGATACATAAAATATTCAGCCAAAGCCGCTCCCG
TATAAGGAGCAAGGTATTGTAATGTAGCAGGTGAGTCGGCCATTTCGGCTACCACAATAG
TATATTCCATTGCCCCTCGCTCCTGGAAAGTAGTCACTACCTGAGCCACAGAAGATGCTT
TTTGACCAATAGCTACATAAACACAGATTACATTTTTCCCCTTTTGATTGAGAATCGTAT
CTGTGGCTACTGCTGTTTTGCCAGTCTGTCTGTCCCCAATAATTAATTCTCGCTGGCCAC
GTCCTATAGGTATCATCGCATCAATAGCAATAAGCCCTGTTTGAAGAGGCTCATATACGG
AGCGTCTTGAAATAATACCTGGGGCAGGAGATTCAATTAACCGAGATTCAGAAGCAGAAA
TTTCGCCTCTCCCATCAATAGGTTTAGCCAGAGCATTTATAACACGACCCAAATAAGCCT
CGCTTACGGGTATCTGAGCAATTCTTCCTGTTGCTTTTACAGAACTTCCCTCTTGTATCA
TCAAACCATCACCCATTAATACAACGCCGACATTATTTGATTCCAAATTAAGAGCAATGC
CTATTGTACCCTCTTCAAATTCTACTAATTCACCTGCCATTACTTCATCAAGACCATGAA
TACGAGCAATGCCGTCCCCCACTTGAAGTACGGTACCGGTATTCACAACCTTTACTTCTC
TATTATATTGTTCAATGCGTTCACGGATAATTTTACTAATTTCGTCAGCTCGAAGAGTTA
CCATTAGTGTCTCTTTTTTCTTTTTCGGAAACAAAGGGAAAAATAATGCCTAAACTCTAA
ACTAAAGTAAAAGTAGAAGGGCTAATCCGTTATTTCTTCCATGGACCCGAGGATTCCAAT
ATTAGCACTGATGGTACGAAAATGTAACTCGCTATTCAAACAACTATTCAGAGTTCCTAG
AGCCCCCTGTAAGGCTTGTTGGAAAACTTGTTGTCGGACCTGATTAATCGCTCTTTGTTG
TTCAAAATGAAGGGTTTCATTTTTGTAATTTTCTAATTGGTCCAAACTATCAGAGGTCGC
ATTAATCAAATTGACTTTTTCTCGTTCTATCTCAGAGTATCCATTCATTCGATACTCATC
TGCTTCCATTTCCACTTTCCGTAAACGAGCCCGAGCTCGTTCGAGCTGCTCAATGGCCCC
TCTACGCAATTCTTCCGAATTTTGAATACTATTCAAAATCCTCTGTTTTCGATTATCTAA
TAAATCATTTAATGAAAGTAGATTATCTTACCATTAATGTTACAACTTCCATGATCTCTT
CCCGAACCGAACATGAATCTTTCGATTCATTTGGCTCTCACGCTCAAATTTTTATTTTAG
GGGCACCCCCTATCTTTTTTTAATGAGCCTATCCTCTCTATTTCTGTTTGTATTCAAACA
TATCAAAACCGATACAAGACCAGAATATTAGAAGGACTCTTCCGACCAGATAAAAATCTA
TAATTGTCAGCAAAATTGTTTCTTTATTTGTTCTTTATTTCAATTTTATTGAGAATTTCT
ATTTTATTTTTTATTCAAATCCAAAAATTCCTCTTTTTTATACATAGGTCGTCGATTCGG
CATTGGATAATAAAAGGCAAGGTGCCCTTTTTTTATTCTAGTAAATGGTTCAAATCATTT
TATCGATATGAGTGTTCTATATCAGAAAAATTACCAACTATTCTTTTTTAAACCATTTCG
CTACTAACGTAGTGGTAGAAAGAGTACCATGTTGTGCCCGGACTTCAAACAGTTTAGCTT
TAACCATGTTAATGATCTTCTTATATTGGTTGATAGAGAATCAAAGTTGACTTACCAATG
AATAACGAAATGCTATAGTTCTTACATATGATTTATGAATTTATTCAGAAGGAATTCGTC
GAGATTGTGCACTTTTTTTCCTATTTATCCTACTATCTATTTATTTATCTTATTTTATTC
CATAAAATCTAAAAAAAAAAAAAGAAAAAAAAATATATTTATTATATATTTATTATATAA
AATAAAATATAAATAAAAAAAATAATATATATATATATAAATTAAATAACACAAAATATA
AATAACATAGTGCAGCCGGTTGGATCCAACCTATTCTTGAAATATACAACTCGCACACAC
TCCCTTTCCAAAAAAAAGCAATACACCAAGCACTACACTTAGATTTATTGGATTTGTTGC
TAAAATATCGGTATTAAACCCGAAACTCCCGGCGGATGGCCAGTGGCCTAAGGAAACGAA
AGAATCGGTTACATTTTTCATATGCTCTCCTCTTATAGATAGGACTAACAAAGAACAGAG
TTCTTTTTGTATCACTTGACTCGCCCTTTTTTTATCGATTTCTTTTTCTTAATTTCTCAT
TTATTTTTAATTGGAGTAGATTAAATCCATTTATTGAATTTGAGAATTAAAAAATTTCTT
ATTTTTTTCTTTTGTGAAGTTTCCGAAAAGATACTAATTAAGTTGGGTCCTAGGTCTCGT
ATCAATTGCAAAATATTTCCTTTGTTCAAACACTTCCTAAAAGAAAAGTCAAAATTCCAT
CGTACTAAACGAAGGACGGGAAGGGGGAAAGCGAGCGAATCCACTAATTCCTCATCCTCA
AATCAGTCCTTCCCAGGGTATTGTCGCAACAAATACATAATTGTAGGGTTGATATAATTC
ACAGAAGCAAATGGCAACGCGTTAATAAAATAAGAAAAAAGTTTGTAATGCGCTTTTTTA
CATTTTCATTCTAGGATTCTAGGATGAAATTAAACAAAAGGATTTGCAAATAAAAGCGCT
AATGCCACGACCAATCCATAAATTGTTAAAGCTTCCATAAAAGCTAGACTAAGCAATAAA
GTACCTCGTATTTTTCCTTCTGCTTCTGGTTGTCTCGCAATACCTTCTACAGCTTGTCCT
GCAGCAGTACCTTGACCAACCCCAGGTCCAATAGAAGCAAGCCCTACGGCCAATCCAGCA
GCAATAACGGAAGCGGCAGAAATCAGTGGATTCATGATGATAGGTTCCTCGCACCAAAAA
AAAATGGTTAATGATACAATCAACCAATGAATTATTACTTATTTTATCACTAAAATATAT
TGAGTCGAAGTAACTCAAATTTCTAATAAAAATAATAATATAGATAGGGATAACCCCTAT
ATAACTAGTATATATCTAAATCACATATACATTTGTTTCTTTCATAACGTAAACCGCCCG
CATTTTATATTGAATCGGATTCTAGAATAATTCGTCATAAAGATATACAGGAGCTGTAGC
TGGACTTATAGACATTACATATACATATATCTAGTGTGACCCCCCCAACCCATTCTTCGT
AATATCATTTATCTTTCCTCCTACAACTCTAATCATATATACATATGTATTTTCTATCTA
TTATGTTCCCCAACCAAGAACCAAGTATATTTTCTTGAACCGCGCATTGCCTCAGTTGGG
ATAAGCTTCAAAAAAAAGAAGACTATTTCGAAAACTAATCAATGATGCCCTTCCATGGAT
TCCCCTATATAAGCCGCGGCTAAAGTTGCAAAAATAAGAGCTTGAATACCACTTGTAAAT
AATCCAAGAAACATGACAGGTATAGGAACTACTGAAGGTACTAAAGAAACAAGAACAACA
ACTACTAATTCATCAGCCAATATATTCCCGAAAAGTCGAAAACTAAGAGATAAAGGTTTT
GTGAAATCTTCTAGGATGTTAATTGGTAAAAGTATTGGAGTTGGTTGAATGTATTTTCCG
AAATAACCCAATCCTTTTTTGGTAAGACCCGCATAAAAATATGCCACTGACGTAAGTAAA
GCTAAAGCAACAGTAGTATTTATATCATTCGTGGGGGCGGCCAACTCTCCATGAGGTAAC
TGTATGATTTTCCAAGGTAAAAGGGCCCCTGACCAATTAGAAACAAAAATAAATAGGAAC
ATGGTTCCAATAAAGGGAACCCAAGGACCATATTCTTCTCCAATCTGAGTTTTGCTCAAG
TCTCGAATAAATTCAAGGACATATTCGAAGAAATTCTGACCATCGGTCGGAATGGTTTGT
GGATTCCGAACAGCTATGATGACTGAACCTAATAAGATAGCAATTACGACCCAAGAAGTG
ATAAGTACTTGGGCATGAATTTGTAAACCTCCTATTTGCCAATATAAATGTTGGCCTACT
TCTACACCTGATATATCGTATAACCCTTTAAGTGTTTTAATGGAACATGGTATAACATTC
ATATTGTCCTCTGACATAAATCGAACTTCAAAAAAAGAATTATTTTGATTCAACCATTTC
TTTCTCAACTTATCTACTTTCATCATTAATCATATATTTAGAATACCAAGAAATCGCATA
ACATAATATCAATATCCCATTTTATCTCTTTTTAAAAATGCAAGACAAGAATAGTAACCG
ATCCAAGAAATAAAAAAAAAAACAAAATGAACTAATATTATTATTCTTAATCATAACATA
ATCATAATCAACGACTTCTTATATAGCTAGAACGACCCTCACAAATTGCGGATACTAATT
TGTTTAGAATCAATCGGATTGAAGCTATAGCATCATCGTTGGCTGGAATCGAAATATCCG
CAAGATCTGGGTCACAATTTGTATCGATTAAACAAATTGTTGGAATTCCCAAAATGACAC
ATTCTCGAAGAGCCGTATATTCTTCTTGCTGATCAATGATGATTACAATATCGGGCAACC
CCGTCATATATTTGATCCCACCCAGATATGTTTGCAAAGTCGATAATTTTCTCTTCAACA
TTGCTGCATCTCTTTTAGGGAGACGGTTGAGTTTCCCCATCTTTTGTTCTGCTCTTAAGT
CTCTGAACTTATGAAGTCTCGTTTCCGTAGTGGACCAATTCGTTGACATACCACCGAGCC
ATTTTTTATTAACATAATGACATCGAGCCCTTATTGCAGCTGATGCTACTAAATCCGCTG
CTTTATTTTTAGTACCAACGATTAAAAAGTTTTTTCCTCGACTTGCTGCATCAAAAACTA
AATCACAGGCTTCTGCTAAAAAACGAGCAGTTCTAGTAAGATTTGTAATATGAATACCTT
TACGCTTTGCAGAAATGTAAGGGGCCATTCTAGGATTCCATTTCTTAGTACCATGACCAA
AATGAACTCCCGACTCCATCATCTCTTCCAAATGGATGTTCCAATATCTTCTTGTCATTT
TTCCCACGCTTTCTCTTTTTTTTTAACAAATAAATAATTGTTCCTACGGAACCTTCCACC
GGGATTGGCCATTGATACACAACCCAACCATTCATTTTTTATTATTACTTACTTCATTTT
ATTTATTACCAAATTAATAACTAGAAAGTAAAAAGGAAAAATATCTCATTAGGAATTATG
AAATCGCGTAAATGCTTTTTCTGGTGTGTCATGAAAATTGTTTGGGGTGCAAGAACAAAA
AAATTCTCTATGGTCTAACAAAATATCTCTCATTTCCAACTCGAATAGATTTTTCTTTTT
GATTTCAAAATGAATGCTTTTGTCTTGCCTTGAACGGTGCACTAATTTTTTGAATCCGGT
ACCGACAGGGATAATCCCCCCCAGAACAACATTTTCTTTCAGACCCTTCAACCAATCAAT
ACGACCTCGTAGAGCAGCTTTTGCTAAAACTCTAGCAGTTTCTTGAAAACTTGCTTCGGA
TATAAAACTTTGCGTATTCAGAGATGCTCTCGTTATTCCCAATAAAATTGCTCGATAACA
GATCGCTTCGTCTAAAGCACGCCCTGCTCGTTCCGCTCGCAGCAATCCAATTAATTCTCC
AGGCGAAAAAACATTAGACATTCCATCTTCCGAAACCAAAACTTTTGATGTTACTTGCCG
TACAATAATCTCTATATGTCTATTATGGATCTGCACCCCCTGGGATCGATAAACCTTTTG
AATCTTATTAACCAAAGAGATACGACTTTGGGCTATGGTTAGCTCAGCTCCAATTAAGAA
TCCCCAAGGAATTCCAAGAATTCTTGGTATACGTTCGTTCCAACCCTCAACTCTCCTTTC
AAGGTTCATTGATATTGAACCAATCGAACGCACTTCTAAGATTTGTTCCACTTTTGGAAG
TCCTTGCGTTATGTCACCAGATCGGGATTTTTCATATATAAATGTAACTAATGTATCTCC
TTCAGAAAGGGTTTCCCCATAATGTCCGTGAACAGTGGCTCCTGGAGTGGCCAAATAGGG
CTTAGCAGATCTTATAACTAAGGAGTCAACATCAACAATTAAAATTTGACCAGATTTTTT
TATGTGTGTTCCATATTTAACTAGACATATATTTTCACAAATAAATTGTCCAATGTTAAT
TATTGTGGACGTTTCTTCACAATAATTGTGATGTAGAAAGCACCAATTCAAATGGAATGG
ATTCAAAATGATGTTATTCCACGGGCCGGGATTATAAATTCTCCCATTTTCATCTATTAA
ACAGTATTTAAGTACTTCAAGTACTTGGAAAGTCTGTTTCAAATTGTCAAGTATCCAATA
TTTGTTTAACAAGATCTGATTATGAGTTATTAAATGGTAAGATGAATAAAAGTTCACTAT
TTTAGGTACAATAGTACCTAAGGGACCCAACAAATCCCTAATTGGAGTTATGGTATTCGA
TTCTTTTGCCGCGTTGTTATATTTCGAACCGTTAAATGGACCTGGACCAACTTGAGAACA
ATTGAATGATGACAAAATTATCAAGGCCTTATTTCGATTCAATAACGTACCCACAGTTAC
TTGATGTTGGGTAACTAATGGAATCTTAACTTTGGAATAAAAAAAAGGATTGATATTGGT
GCGATCTAATCCATTATCGGGAATCAATCCTGAACCCGCCGTATCGTACCTTTTTCCAAC
ATATGAAATAGTAGACTTGACTAACTCAATTATTATGAAATCGCGAATCAGATTATTTGC
CCTTACCTCAACAAGGGAAGCATGAACTTCTTCTATAGAACCCCTTTTTTCTTGGTCCCA
ATTCAATACTAAGCAAGTCCGAACTAATTGAATACTTGTGTGATAAATTCCTCGAATTGA
CTTTCCGTTTCCATAAAGGATATAATTGACAACTCTAAGTTGGACATTATCTTTTTCCTG
CAAGAGATCTTGAGTGAAAAGTTTTGCTAAATTTATCCCATCAGCTATTTCATATGTGAT
TACGGGCCGAACCAAAACAAAATATTTTTTTTTTATGGGTGTGATTCGTTGGACATAAAT
CCAATTTTTTGATTTCTTAGAATTTTTTTTTTTCGTTCTGGGTGGTATTAAAATGCCGCT
GTGTCTAGATATCTTATCTGTCTCTCCGGGAAAATGAATATCTCCAGAAAATATTTTAAG
TTCAATACTTTTTTTTTTTCTTTCCACTCGGACTAATCCACCTACTCGGCTTCTTGTATT
TGTATTTAAGGCGAGTTGCGTATTTACTCCAATGATACTATTGTTCCGGACCATTATGGA
CGAAGACCCGGGTAAGATATGCACCTCTTCGGGAATAAAAAAAAACCGATCCACTTTCAT
TTGGTATTTCGGACTAAATTCTTTGGCTCCTCGATACTCAATAAAATCTTCTTTTTTTAC
GATGGAATCCACCTCTACGGTCCCATATTTAGTAATTCCCGAACTCTTTCTTCTATATCG
TGGATCATCAAAATAAGCAAGAATACTATTTCTATGTAAAATACCATTTGTGGGTATTTC
AATCGAAATACCAAAAGATGGTATTAGTTCTTTCTCTCCTTCTTGATCATATTGTAATGG
AATGAGAAATCTATTTTTTCGCCTTTTCGTCAAGAAATCAGAATTCTCTTGGAGAATCGA
AGGATATATGAAATCCAAATGACCGTTGGATATAGTTCGATCAAGTCTTGAATAGTCAAA
AATTTCCCTATCTTTTTTACCAGAATGATCCAACCATTTTTGTCTTATTTGATCATTAGT
GATTGAAAGGTCAGAGATATCTCTTTCGTCGACAGAAAAAGAATGAACATTCATTTGATC
TTGATCCTTGTGGAGCGAAAAAGACATTATGCTGGATCCGCACGGACCTCCTGCCAATAT
CCATAAATGACTTGTTTTTGGTAATAAATGAACATTACTGTATGTATATTCGGGTGCATG
GTAGACATCGGTACTCCAGTGCATTTCTCCCTCTGATTCAGAATAAATATGTTTTCGAAC
CCTCTCTTTAAAATGAAAAGTAGACCCCCCGGTACGAATCTCAGCAATCACTTGTTCAGA
TTCTACATATTGATCATTTTGAACTAAAATCAAACTTTTTTGTGGAATATTCACACTATG
TAGAATATCCCGACTCTCAATAGTTACATACAAGTCTATAGAACATAGAAAAGCAGGATG
CCCATGACGGGTACGTGTGGGATGAACCAAATACTCATTGAACTTTATTTTTCCGTTAGA
AGGAGCTCGTACATGTTCGGCAGTACCGCCTGTGAATACTCCACCCGTATGAAATGTTCT
TAATGTTAGTTGAGTCCCTGGTTCCCCAATCGATTGACCTGCAATAATACCTACGGCTTC
CCCCAATTCGACCAGGTCACCGTGAGTGGGGCTTCTACCATAACATAATTGACAGATCCA
AGACGTATTCCTACAAGTAAAGGGGGTTCGAATATATATTGGTTGTGCTCGAAAAGTTAG
GAATCGATTGGCAAGTCCAATCCCAATATCTTGATTTCGAGTGGCAATGCATCGTATCCC
CATATATATATCGTCCGCTAATACACGACCAATTAGGGTTTGGACAAAAATTTTTTCTGT
CACTCCGTTTCGAGGACTCACGGAAATACCGCGGATAGTACCACAATCCGTTCTACGTAC
AATAATGTGTTGAACTACCTCAACAAGTCTACGCGTGAGGTATCCAGCATCTGATGTTCG
GACAGCAGTATCTACGACTCCTTTTCGAGCTCCGTAGCAGGAAATTATATATTCTGTCAA
AGAAAGTCCTTCGCGTAAATTGCTTTGAATGGGTAAATCAATCATTTGTCCTTGGGGATC
CGACATTAATCCTCTCATACCTACTAATTGATGTACCTGAGATGCATTTCCTCGAGCTCC
CGAAAAGGACATTAGATGGACTGGATTAGATGGATCAGTCATCCGAAAATTGGGATTCAT
TTCTTGTCTCAAATATTCGCTTGTGGCATACCATATCTCAATGGATTGGCGTAATTTTTC
TACCGCGTGTACATTCCCATAATGATGGTGTTTCTCCAAAATAAAACTTTGTTGTTCAGC
ATCTTGGACTAACCATCCCTTGGAAGGTATTGTTAAAAGATCATCAATCCCTAATGAAAT
AGATGTGGCAGTGGCTTGCTGGAAACCCAAAGTCTTCACTTGATCCAGGATATGTGATGT
ATATGCCATTCCGAAATGATCTATTAATCTGCTAATAAGTCGTTTCATAGCAGTTCCATC
TATCACTTTATTGTGAAAGACCAGATCGGCCCGTTCCGCCATAAGTACCTCCATATTCCG
CTGAGTAGGATTCGACAATGGGCCTGAGTCAGTGATTCGAAAACTTCCTTTCCTCAATCT
TGATTCATATAGAAATTCAGAAATTCTGATAATACCGGTGAAATTGGATAGGCCCGACGT
CCCAAGCAAGGGCATGAGTATCGTCTAATCGAATTTCTTAGTTTAGATAGCGTATGAGTA
GGCCCGACAAAACCCCTGTATGGCTTCTTCTATTTCTCGATAAAAAGAAACATGACCGAC
AGTGGTTCGAATGTATATACAACGGATTTCTTTTTTCACACTTCCTACTATTAGAGAGTG
CCCATAAATCTCATGATAAGTACCCAAAGATTCATATTGAACTTCGATGGGAACCTCTTT
TGAGCCAATGACACGTTGATCTAGCCGCCACCGGAGCCAAAAAGGACTGTCTAAATTGAT
TCGTTTCTGCTGATAAGCCCCAAGTGCATCATAGGAACTACAAAAATACGGTTCTTTCTC
TTTCGTATACTTATAGTTATTATTGTCAACTGTTTTATTTTGGTAGTTTCCGCAATTATA
TGGATTATACCTATTTTCGCAAATACCCCGCCGATTCCCCATCGTTAATACATAGAGTCC
GATAAGCATATCTTGAGTTGGTACAGAAATGGGATCTCCAATAGCTGGCGACAAGAGATT
CATATGAGAAAACATAAGTAAACGGGCCTCCGCTTGAGCTTCCAAAGATAAAGGCACATG
AACAGCCATTTGGTCCCCATCAAAGTCTGCATTGAAGCCCTTACAAACTAATGGGTGTAA
ACAAATAGCGCGTCCCTCCACTAAAATGGGTTGGAACGCTTGTATGCCCAATCTATGCAG
GGTAGGTGCTCTATTCAACAATACAGGATGCCCCTGCAAAACTTCTTGAAGTATTTCCCA
TACAATTGGGTCTTTTTCCCGAATTTTACTTTTTGCAATCCCTATGTTAGAAGCAATATG
TTGTCTGATTAGACCACGAATTACAAATGTTTGGAAAAGCTCTATTGCTATTTCTCGAGG
TAATCCACATTGATGTAATGAAAGCGAAGGACCCACGACAATAACAGAGCGCCCCGAATA
ATCGACCCGTTTACCAAGCAAAGTCTCACGAAATCTTCCTTCTTTGCCTTCAATTACATC
TGAAAATGATTTGTAAACTTTATTATGACCATCCCTCATTGGTTGTCCGCGTATCCCATT
ATCAAGAAGTGTATCCACAGCTTCTTGTACCAATTTTTCCTGACACATTACTAATTCTCC
TGGCGTAGACCTACTTGTTGCTAATAGATCGGTAAGAGTATTGTTCCGATAGATAACTCT
TCTATAGAGTTCATTAATATCTGAACTCATTAGTTTACCCCCATCTATCTGAATGATTGG
TCTCAACTCAGGAGGAAGGACTGGTAATAGGCACAAAACCATCCATTCTGGTTCTCCATT
TGTTCGAATAAAATGTCTAGCTAATTCCATGCGTCTAACCAAAAAATCTTTTCTTCTTCG
AATTTTTCTATCTTCCCATTCGTTTCCAGCGGACTCTTCATCTCCTAATTCCTTCCATTC
TACCAATGAATTCTCTATAATAATTCGCAAATCCAAATCGGCTAATTGTTCTCTGATAGC
ACCTGCTCCTGTAGAGATTTCTCGATTTCGAAATGTCTCAAAGCCTTGGGTAGTAAAAAA
AAGTGGAATGCTGTATTTCCAGGATTGGATTTCATACTCGAATAAACCCCGTAATCGTAG
GAAAGTAGGTTTTTTAGCTATGGGCCTAGCAAAAGAAAAATTTAGATAGGTTCCTATAGG
ATTGGATTCCCCCTTTAAAAATCGGACGTGAAGGTTTCCTCTCATCCGGCTCAAGTAGTT
ACACCAAATAAAGAAGGGAGTTCCTTTTTTTTTTTTACTTTGTTCGATAAAAAGAAAACC
CTACAAAGAACTACTCTTTACTCAAGTTCCCCGTCCAGTAAGGACCAACCTTTTTTTATT
AATTCATTTTTCTTTTGACTTTCACTTTTTAACTTCTTGAATGATTTATTTACGACAAAA
TTGAAATGTGAAATTATTGAGTAGTCTACTTCCCTTCAAATGAGGAATTCCCCTTTAAAT
TCAAGGAATACTTTGGGACTCGTAAGAGATTTACTTGTCTATATATCGTTTCGTTCCATT
CGATCTTTTAGGTCCCTATTCACCTCGACGGTTATGTCATTATCCCCCTTGAAGCATATA
TGCGATAAATGGACTTCTGTAACCATGCCATATTTGCTTGCTTGAACAGAACAGAACCTC
TCTCTAAAAGAATATGGAATGGTTAATTCCACGAAAAAATCTTTTTTTTTTTCACGAGGT
ATAACTAGCAATTCCTATTTATCTGTTACGGAATCGACCATGGATCAATTCCCCTTTGAT
TTGAAAGTATTGAATACACCCAAAATTCTGAGCTTCATGTTACTCCTTCCAAGACACATG
TCAGAGTCGGGGGCACCCCAATCAGATTAAATGGGATGACAGTTTAGTAGTCCAAATCTG
TAAAATGCAAATTTCGATCAAATCACACATCGCAGTATACTAGGCCTTCTAATTCCTTAA
GGGGCTTATCTAAAAGATTCGCGATATAACTAGGAAGACGTTTCAAATACCACACATGAG
TTACCGGACATGCGAGTTTGATGTATCCCATTTGATATCTTCGTATCCGAGAATCAACAA
ATTCTACCCCGCACTCTTCACAAAATTTCGGGTCCTCTTTTTCAGCTCCGATCACTCGAT
AATTTCCACAAGCACAAATTCCACTTTTTATGGGTCCAGAGATTCTTTCACAAAACAATC
CATCTTTTTCCGGTTTATTGGTTTTATAATGAAAAGTGTAGGGTTTTGTCACCTCCCCAA
CTATCTCTCCATTGGGTAGGATTTTGTTTGCCCAAGCCTTTATTTGTTGAGGAGACACTA
ATCCAATTCGAAGTTGTTGATGTTTATACCGGTCGATCATAGAATAGAATTTCTGATTCA
TTCGGATCAAACTTCCTTCCGATTAATCTGGAAATTCTTCTCAGATACAAGGAAATGATT
CAGTTCCAGAGCCAAAGATCGTAGTTCTCGAACGAGCAATCGAAAAGATTCTGGAGCATC
CTCAGGATTAGGTACTGTTCCTCCAATGATCGTAGCACCAAGTAATTCTTGACGAGCTCT
AATATGATCAGATTTATAAGTAAGCATCTCTTGTAAAATATGAGCAACACCAAATCCTTC
TAGAGCCCAAACTTCCATTTCTCCTACTCGTTGTCCCCCTTGCTTGGCCCTTCCTCTAAG
AGGTTGTTGTGTAACAAGTGCGTAATGTCCACTCGAACGTCCATGGATTTTATCATCAAC
TTGATGAATTAATTTTAGGATATAGGACTTGCCTATTAGAACAGGTTGTTCAAAAGGATC
TCCTGTTCTTCCATCAAATATTCTGCTTTTTCCCGGGTACTCGGGTTCAAATACCCATGG
ATTTTTTGTTTGCTTACTGGCTTCATATAATTCAGAAAACACTAGTTTTCTCGAAGCCTC
TTGCTCATATCTCTCATCAAAGGGTGATATTCTATAATGTCTTTTTAGTAGAGCCCCCGC
TAACCCGAGCGAACATTCAAATATCTGTCCCACATTCATTCGTGAGGGTACTCCTAATGG
ATTGAAGACCATATCAACAGGTGTTCCATCTTGCAAGTAGGGCATATCTTGTCTAGACAA
AATTTTAGAAATTATACCTTTATTCCCATGTCTTCCAGCTACTTTATCACCCACTTTGAT
TTCACGTTTCTGTGAAATATATACACGAACTCTTTCTGGATTATAACTGGAACCCGCCCT
TTTCTGGATCCATCTCACATCAATAACTCGACCTTTTCCGCCTATAGGTAGTTTTAGAGA
AGTTTCTTTTGCAGTAGATACCTGAATGCCAAGTATGGCTCGTAATAATCTATCCTCGGG
AGCATACGAGGATTCGTTCGCTGTCTGAGGCGTTAATTTACCTACTAAAATATCACCGGC
TTCTATCCAAGATCCCAGCATCACAATTCCATTTCTGTCTAAATTTCGGAGTAAATGCGC
CTCTAAATGCGGTATTTCCTTAGTAATTCTTTCGGGACCTTGGCTTGTCACATGAGTCTG
AATTTCATATTTCCGTATGTGAAAAGAAGTATAAATATCTTCATACACCAAACGTTCGCT
AATTAGTACTGCGTCTTCAGAATTGTAACCTTCCCATGGCATATAAGCTACTAATACGTT
TTTTCCTAAAGCGAGTTCCCCACCAACTGTAGCCGCACCATCCGCTAAAACTTGCCCCTT
TTTAATGCATTTACCCTGCCGAACCTGAGATTTTTGATGCATACAAGTATTTTTGTTGGA
ACGTTGATACATAACTAACGGAATGCTTATAGTGGCCCCATTACTTGAGAAAATTATCTT
GTGAGTATCAGTATAAATGATCTTTCCTTCGCGTTCAGCTATAATGGAAACCCCCGAATC
TAGAGCCGTTTGACGTTCCAGCCCGGTTCCAACAATGCACTTCTCGGACCGAGAAAGCGG
AACTGCTTGGCGCTGCATATTAGAACTCATTAAAGCCCGATTCGCATCATTATGCTCGAT
AAAAGGAATGAGGGAAGCTCCAATAGAAAAATATTGGAAAGGAAAAATGCTTCTAAAATG
AATCTGTTCCCATGCAATAGTCAAGAATTCTTGACGGTATCGAGCCGGAACAACCTGTTC
TTCTTGAACACTCCGATTCAAGGCCAAAGAATTTCCTGCTGCTACCATATAATATTCATC
TCGATTTGGTGATAAATAAATCATCTGTGCCTCTTTTGAGCTCTCAGATATTTCATAAAA
CGGACTCTCTATAGATCCCCAAGGACCAATCCTCACATGAATAGCTAAGGACCCAATAAG
TCCAACATTGATTCCCTCAGACGTGTCAATTGGACAAATACGTCCATAGTGGCTCGGGTG
AATATCTCGTATCCGAAAACTTGCGGTTCGCCCCGTCAATCCCCCAGGACCCAAATAACT
CAATTTTCGCCCATGAACAATTTGTGTCAATGGATTAGTTCGATCCAAAACTTGAGATAA
AGGGTGTAGGCCAAAAAAAGATTCATAAGTACTTGTTAATGAAGTTGAAGTTACCAAATT
TTGAGGAGTCGGTATCAATTTATGCCTGATTGCTCCACATATAGTTCCTCGAATCGTATT
TTCTAAACGAACAAGAGCCAATCCGAATTGATCTTGTAACAGATCTGCTACAGAACGAAT
ACGTTTATTTTTCAAGTGATTCATATCGTCAAGTGTACCCATTCCAAATTTCATTCCGAT
CAAATGATCTGCAGCAGCCAATAGATCTCGTGGTAACAAAAATGTATTGTTCTGAGGTAT
ATCAAGATTCAATCTCCGGTTCATATTTCGTCGACCAATACTTCCTAATTCACATCTTTG
TTGAAAAAATTTCTTTTGTAATTCCTTACATAAGGACTCAGAAAATACCGGATCCCCACC
GATACAAGCAAATTGTTGATAAAACTCCAAAATAGCATTTTCTTTTGATCCAATCTTTTT
TTTCTCCTTATCATTCGAGAAAGACAAGAAAATTTCAGGGTAACAAACATTATCTAGAAT
TTCTCTTAGATTCGAACCCATAGCTGATGATAGAACTAGAATAGATATTTTTTGTTTCCT
ACTTACACGTGCCCAAATCCTTGTTCTTCTATCAATTTCTAATTCCGATCTTCCTCCCCA
ATCTGATATTATAGTGCTGGTATAAACAGAATTTCCGTTATGGTCCAATTCTGAACGATA
GTAAATACCGGGACTTTGCAATATTTGATTGATCACAATTCTGTATATTCCATTTACTAT
AGAGGTTCCCAGGGAATTCATTAGAGGAATGTTTCCAATAAAAACGGTTTGTTGTTGCAT
ATCCCTACCGGTTTTCCAAATTAATCCCGCAGGGACATATAATTCAGAAGAATATGTGAG
TGATTCATACACAGCATCTCTTTCCTTTATCAGAGGCTCCGCCAATTGATATCTTTCCAC
GAATAATTGAAATTCCATTTCTTGATCTCTATCTTCAATTTTTGGAAACTTATGAAATTC
CTCCGCCAAGCCCTGATTAATGAACCTACAAAATCCCTCAAATTGTATCTGACTAAATCC
AGGTATTATGGACATTCCCTCATTTTCATTCCGGAGCATCTTAATCTTTAGTTTCCTATT
TTTTGAAAAAATTCAATTATTGATTCACTATTCATCGAGCCAAATGGATCGACCTAGCAA
TAATAGAATATATATTCTGTTTACTGAATCACATAAAATTTTAGCCAACTCCATATATCT
ATTTCATCCGTATGAACGGAGACGGGACGGAGGAATGAGGAATATTTTCGACGCAAGTTC
GAATTTGCGTCGAAAATATTCCTGGAAAAATTCTGTCACTTATACTTATGGAGCCTTGTT
TGTATGTTTGTATAGAATATCAAAATTGATCCAATTTCTACCTATTACTATGATATTACG
ATCCAACGGGATAAAAAAAATGGTTGAGATCGAATCTCCTCTCAATAAATGAGATAAAGA
CAGAATAATCAGAAGTAGTATAGAGTTTTTTTTAACACACTAAATGCAATTTCATGTTCA
AAAAAAAATTCGCGGATTCTTTTTGGTAATGAGTGGAATTTATAGAATATGATTGAATTG
CGTAACGTAATATAAATATACTAAGAATAGTATTGTATGTATTAAGTACATGCCGATACA
GCTATCTATCCATATATCACACCTTTTCTTGTAATTTCACTTGGGGCAACATGAACATGG
ATCACACTCCATCAAAATTCGTATTTTCCATTCAACATATTCAATGAAAAATTGAAACAC
GATGATTCTCTATAGGGATATGTACATAAGAGAGACTCGGCTCGGTATCTGGGTAACAAT
TTCTGTTTTGGGGTTTACATATACACATATATGTTGTTATAATTGAAATTGAAAAGGATT
TATCGTTGAAAAAAAGAATACTGATTAATCATAAATCTATTTTCTTTTGCCATTAAAGGA
AACAAAATTTTAGCGTAGAGAAAAATGGAAGAACCGTTCCCTAATTCAAAGTAAATTGTT
AATGGTTCCAATTTGCCCTGCATTTTTCAGTCTGTCGCCGGAAATCTATTTTTTTTTACT
TTCAATAGAAAAGAGAAGGGAAATTTTGAAGTGATGTATATTTTGAGATACAACTGTATC
CAATAAAAAAAAGCAATTTTTTTTTAAAGAAAGGATAAGTACAACGGGATTCAAGATAAA
AAAAAAGAGTTTAGTATTAGTAATAGATAGAATATGGATAATATTTTTATCCATTTTGGA
TTGAATTTGGCGGCATGGCCAAGTGGTAAGGCGGGGGACTGCAAATCCTTTATCCCCAGT
TCAAATCCGGGTGTCGCCTGATCAACAAAAGATTTTCGATTTCTTATCCTGCCGATCGAA
TTCGATGAATTCTTGCGGAACAAGAAGCGGAGGAAAAGGACTAAGTGGGCGCGTCAATAC
TTGATTTTTATAACCCATAGCATAGGTTTTAGAAAAGACTGTAATTTTTTTTCTTAAAAT
ATGGGTGTAGCCCAACCCAAACCGGCAGCAATAGGGATGAAGCAACTCTCACTTATTAAT
TTAATAATTGGTAATGATTGGTTCGGGCCTTTTATTGGATTCAATTGAAAAATCCAATAA
ATGGTGAGAGTCAATTCCAGAATTCAGAACTAAGGTCAGAAATTTCGGTATACAAAAATG
CATAAGAGGCACTCTGTTTTTGCTACTAGAATGGAAGAAGAAATTATACGAAAGACTATC
AAAATCTCTTAAACTACTATCCTTATTAAATGAAAGTGGCGTCTGGCGACTCTGTCGGGT
ATTAAATTAGATCGGATACCATGATGGGAAATCAATTTAGCGGTTGTGGAAAGGCACGAA
GAGACTTTGTATCCAAACTTACGAGAGGCTATGAGTGCTCCGACATGCAATTAGAATGGT
TGGTCTACTCTTATAGTATAGTATTAGTATAGAGTAAAGGTCAAAATTGCAAAAAAAAAA
AAACGTATGTAGTAATAGTGGCGGTGGGTTATACCAATTCTTTCACAGAAAGACAGTAAG
CTTAGATCAAATAGGAAATAGAGGTATCTAGTATATAGTTATCTATCTTGATAGTATATT
TTTATACTTTTTGCTTAGTAAAGAAAGGTATCAAAACAAACAATAGGTATTACTATTCTT
ACATGTTCCATTAGAAGCATTCCTTTGATATTTCCAAAGAAAAGGCGTGTGTATCATCGT
ATTTGTACTTAATGCTTCCTGATTCTACCAGAAATCCTAAAATATTGAAACTTGAATGTA
TTCATTGAATTGGTTTGGTTCATCAATAGTCTTACTTAAGTCAAAATCCTATTTTGACTC
TGCGCCCTTGATTCCACTATGATTATTAATCAATAATAGAATAATTCTTTCATAGAAATA
GGGGACAGAATTCACATGGATATAGTAAGTCTTGCTTGGGCTGCTTTAATGGTAGTCTTT
ACATTTTCCCTTTCACTTGTAGTATGGGGAAGGAGTGGACTTTAGGGCTGGGGGCACTAC
TAATACTAAATACTAAATTGATCGTTTTGCGAAGCCTTAAACGTCTTCAAAATTGTACTG
GAATACAATACAGTAATGAATGATTATCATAATTGTATTTTGAAACTCAAATCTGCGCAT
GATAGGAGATTCTTTCCAACCGAATTTTTCCTAAATATTCTATAATTCTATTTTGGTGAA
TCCGCTCTTATCATAATTATATATATAGGCAGACATCCACAACAAAAGGTTGGAGAGGAA
TTCTAAGACCGTTGACGAGTGCCTGTTTGTAGAAAACCAAACCCCGGTTATCCTTGCTTG
CCGAGCATGCCCTCAATTGATCATCTACTATAAGTGTATATTCCTGGGGAATCTTNNNNN
NNNNNNNNNNNNNNNNNNNNNNNNNNNNNNNNNNNNNNNNNNNNNNNNNNNNNNNNNNNN
NNNNNNNNNNNNNNNNNNNNNNNNNNNNNNNNNNNGACTACGAGTGTAATAGGGGCATCC
GTTGACAAAAGGATCACCCTAAGATGATCATCTCATGGCTATTGAGAACGAATCAAATCA
GATGGTTCTATTTCTCAATCTTTCTGACTTGCTATATATATTCATAATTATATATATTAC
AGTAAGAAAAACCAATATCTACTTTATTTCTTTATTTATTTCCTTTTTTATTTACTTTTA
CCTTTCTAAAGGAAAGGGCGTTCGGCTATTACGACAATATATATTTTCTTTCTACTGGAA
GCGAGGCGATTAGTGATTGTCCAAAGAGGTCCTACACATAAGAAAATTAGATCTTTCTTC
TGTTGGGCGATCCGTATATCACACATTTCATATTTGTTTTAAACTTCTAGAAATGTTTTT
AGGCTTTTTGACTCATCTCGTGTTTAAGCATGAAAAATGGTCAGGGTCTACTCTAACTCC
TTTTCCAAATCCGAAGAAGTTCTAATAGAACTCCGCGGATCATCCGTTAATTGTTCAATC
AATGACTTCTTGAGATGGGAAAAAAATAGAATTTAAAGTACTATCTTATATATATGTATA
TCTAATATAATATACATATTGTAATTCGATCTATCTATATGAAGCCTATATTAGTATACA
ATACTAGTTAGTGTGGTAGAAAGAACTATATATATAGTTCTTTCTACCACACTAGCTTAG
TAAGTATCTAAGCTACTTCTGATTCCAGCTCAGCCCAATCATTTCATTTAAGACTTAGAA
TTTGAATTCTTTTCTTTCATTTCTTGAATCATTGATAAGAACTAATAATTCAAGTTTCAT
TCAAATTAATCACTTTGACTGACTGTTTTTACATAGATGATAAGTAAAAAAGCAGTAGGA
ACTAGAATGAACAGTGCAGTAGCAATAAGTGCGAGAATATTGACTTCCATAATCTAATCT
TCTTTTTTTTTTCGCAATAACTCGGGATCTAATCCCATAGAGATGATAAAATTGATTCCT
GTAAATTCGATGGGATGAATTGCATCCTGATGATACTGAATCAGATCAATATTATATTAT
ATTATGAATAACAATTTCTGATCTATCAAATCAATTTATCGTCGAGAATTGAATTCTAGT
ATAACATAGGAAGATCTTTTTTTTATCCATACTAAAAAAAATACCATTTTTTATTAGATC
AGAAATACCTATCATTGGATTTGAATCCTTTTTACACTTTTTCTTTTCTATAACCTATCA
TCTTCTTTATATTTATACAATTCTCTTACTTATACATATACATAGAATTATGTATATAGA
ATTATGAGGTATTATATGACCGGTATTCTCTGGGTCATACATAGATCCAAACATTATAAG
TGAGATGAAAAAAAAAAATGAAGTAGAAAAAATCGAATATTCAAACAAAAAAATTTTCTA
AGAATAAGAAAGGGACTTTGCTTGGTGGGTCTTTTATTTTATCTTATTAGTATCCTCTTT
ATTGGATTGGGATTGGAACGTATACATCAAAAATGCAATATACAATTGGAATGATAATGA
AATAGATTGTTTCCAATTAGTATTAATAATTGAGGGTAAAAAAAATAGAAATTAGAAAGG
ATGTGCTTTAACCTGAAAAGTACTTTGATGGGTAATTAAATTCTATTAAGTTCATTGTGT
ATCGTACAATAAACGAAGACGTTTTGTGTCTGTACTCCCCATAAAAATATGGGCACTCTA
TTCCATTTCATTGATCAAGAACAATTGAAAAAGAAAATGAGTATTGGTATCTCTTAAATT
TTAAATACTGAATATAGCAATACTACCAATTATACCAATCTATATACGTCTTTCCCTTAT
CAATCAGTACTAGTGGAATAAATAGAAATTCCCGTATTTGTCTGATGATAAACGCGAAAC
AAAAACAAAAGAAAAAAATCCCCCCGCCAGGATTCGATTCTATTTTGCTCCCCGTCTTCC
CTTTCGCGAAAAATAGAGAAATGCATTGAGAAATTCATCGGATCTTAGTTCGGGACTGAC
GGGGCTCGAACCCGCAGCTTCCGCCTTGACAGGGCGGTGCTCTGACCAATTGAACTACAA
TCCCGGCGAGGCGTATAGCATACATATTCTTAGGGTTTTATAAGAATATTCTACTCGTCA
TGTTGTAACGTAACAGATATGCGAATGTTATATTGATATCCACAGAAACACGGGCTTTGG
TGAGAGTGACGCGGATTATTAGTAACTAGTGATTATTTATTTTCATGTTAAATATAGACA
ATTATAGACAATCAATCTTTCAATGAGATGAGAAAAAATAGGTAGAGCAAAAAAATGGAC
CCTTTATTCTTTATTTTTCTACGGATCAGGCATTTCCGTTTCTTTTCTGTAGGACAAATT
GATTATATCATACTCATGGAGCGGTGAATTCTTGGGCCGAGCTGGATTTGAACCAGCGTA
GACATGTCGCCAACGAATTTACAGTCCGTCCCCATTAACCGCTCGGGCATCGACCCAGGA
ATAATTCATTCTAGGCTTATTGATAATCCATGAGCAACTTCCTTTCGTAGTACCCTACCC
CCAGGGGAAGTCGAATCCCCGCTGCCTCCTTGAAAGAGAGATGTCCTGAACCACTAGACG
ATGGGGGCATATCCGCCCGACCGTCATCATACTATGATGATAGTATGAACAGTTTTTTGG
AATTGTCAATATAATCTAATGGTATGACTAGATCCGAAGAGTCTTTCTAGGTTCTGATTC
TATATAATTTTACCATTTTTTTTATTGATGCTTCATGAATAAAGCATCCCATACTATTCG
ATATAACGAGAGTAGGTATAGAATTCCTTCAGTTTAGGCAATGATGAGTTCGACAGAAAA
GGGGGTAGGGGGTAAAACCGCATTTCCTTTAATTTTCACTCATTACTTCGTTTCTTGTTC
AGATGAAATATAATATGCCTATCACTATCTCATACTAAGCCAGAAAATTGAAAAACGAGA
AAAATTTTACCTACTTTCTAGGTAAATAGAATTTCTTTTTCCATTATTTCATAATGGAAA
TAATGCATATATACATATGTGTAGTAAACTCATAATGGAAAATGACTAATTCATGTTCAT
GAATTGAATAGGCCCTTTTAACTCAGTGGTAGAGTAACGCCATGGTAAGGCGTAAGTCAT
CGGTTCAAATCCGATAACGGGCTTTTTCATGAAACTCAAGTCTTAGTCTTCGTTTTTCAG
CGGAGAACACAGATATTTTTGATATTACAAAAAAGAAAATGGCAAACACCATTATTATAT
TTAGAATATAATGAGTTCTTATAATTATATTATTATAATTTAAAAGTTGAACATTTAATC
ATTATTATACTGATTAATTGAACTTATTGGGTGGGGAGATTCTACCCTGTAGTGAGATAG
TAGTCCTCTTCATATCTTCATATCTTATTATTTTAATATTCCATTTTGTTGTTCTGAGAC
ATAACAGAAATATTCGAGGCTGACGCCACAGATTCCACCCCCTATTTATTAATCACCAAA
CCAAAATATTCCTACTTCCCCATTGTTCCTACCAAAACCGCCATAAAATTCGAAATAAAA
AAATAAGTGGACCTGACCCATGGAATCATGACTATATCAGCTATTCTGATATTTAAATTC
GATATATATTAAATTGTAGAAAGTGGGTTTTTTATTTCCTTTTTTAGTTCCTTAGACTAC
AAAAGACAAGAATTTGTCGATATTTCTGATTTTCTTTTCTTGTTAATGGACGTTCCATAG
GAATAAATCACTATTCTTTTCCGATACATATAAAAAATTATATTTCGAAAATCTATTTTC
AATATCTTTCCTTGATTTCAAAATCCGATTCCAATATTGTTTTGTTGTTCTGTTCCAGCA
ATAGAGAACGAATGCGAGAAAGGGGCTTTCATTTCCAGTCTACCATTATGAAATTTAGGG
TCAGGGAAAAAAGAATTTTCCTTTTTTTGTTTGACTCGTTAAAAGGTATACTCTGGAATA
TGAGTCAGAGGACAATTCAGGGTTCAAATGGTTATATAGTAAGGGCTAATCGAATCGAAC
TCATGGATTTACCTAGGTCGGTTTATGGACCAATCCAATAGAAAAAAAGAAGATATTTTC
TTTTCGAAACCCATTGTATTCTAAGGGGCATGGAACGAAGAATCGTCCATATATAATCGA
ACTGTCGCATGCCCTGGAAATGAGATGACGTGTTCGGAAATGGTTGAAGTAGTTGAATAG
GAGGATCACTATGACTATAGCTCTTGGTAAATTTGCCAAAGAAGAAAATGATTTATTTGA
TATTATGGATGATTGGTTACGGAGGGACCGTTTCGTTTTTGTAGGCTGGTCCGGCCTATT
GCTTTTTCCTTGTGCTTATTTCGCTTTAGGGGGCTGGTTCACAGGTACAACTTTTGTAAC
TTCGTGGTATACCCATGGATTGGCCAGTTCCTATTTGGAAGGTTGTAATTTCTTAACCGC
TGCGGTTTCTACCCCAGCGAATAGTTTAGCACATTCTTTGTTGCTACTATGGGGACCTGA
AGCACAAGGAGATTTGACTCGTTGGTGTCAATTAGGAGGGCTGTGGACTTTTGTTGCTCT
ACATGGTGCTTTCGGACTAATAGGTTTTATGTTACGCCAATTCGAACTTGCTCGATCTGT
TCAACTGCGACCTTATAATGCAATCGCATTTTCAGGTCCAATTGCTGTTTTTGTTTCTGT
ATTCCTGATTTATCCACTGGGTCAATCTGGTTGGTTCTTTGCGCCCAGTTTTGGTGTAGC
AGCTATATTTCGATTCATCCTCTTCTTCCAAGGATTTCATAATTGGACGTTAAACCCATT
TCATATGATGGGAGTTGCCGGAGTATTAGGCGCTGCTCTGCTATGCGCTATTCATGGTGC
TACCGTAGAAAATACTTTATTCGAAGATGGTGACGGTGCAAATACATTCCGTGCTTTTAA
CCCAACTCAAGCCGAAGAGACTTATTCAATGGTCACTGCTAACCGTTTTTGGTCCCAAAT
CTTTGGGGTTGCTTTTTCCAATAAACGTTGGTTACATTTCTTTATGTTATTTGTGCCAGT
AACCGGTTTATGGATGAGTGCTCTTGGGGTAGTTGGTCTGGCTTTGAACCTACGTGCCTA
TGACTTTGTTTCCCAAGAAATACGCGCAGCGGAAGATCCTGAATTTGAGACTTTCTACAC
CAAAAATATTCTCTTAAACGAAGGTATTCGTGCTTGGATGGCGGCTCAGGATCAGCCTCA
TGAAAACCTTATATTCCCTGAGGAGGTTCTACCCCGTGGAAACGCTCTTTAATGGAACTT
TAGCTTTAGCTGGTCGTGACCAAGAAACCACCGGTTTCGCTTGGTGGGCTGGGAATGCCA
GACTTATCAATTTGTCCGGTAAACTACTTGGGGCTCACGTAGCCCATGCCGGATTAATCG
TATTCTGGGCCGGAGCAATGAACCTATTTGAAGTGGCTCACTTCGTACCAGAGAAACCCA
TGTATGAACAAGGATTGATTTTACTTCCGCACCTAGCTACTCTAGGTTGGGGGGTAGGTC
CGGGGGGAGAAGTTATAGACACCTTTCCATACTTTGTATCTGGAGTACTTCACTTAATTT
CCTCTGCAGTCTTAGGCTTTGGCGGTATTTATCACGCCCTTCTTGGACCTGAGACTCTTG
AGGAATCCTTTCCATTCTTCGGTTATGTATGGAAAGATAGAAATAAAATGACTACAATTT
TGGGTATTCACTTAATTTTGTTAGGTATAGGTGCTTTTCTTCTAGTATTCAAGGCTCTTT
ATTTTGGAGGCGTATATGATACCTGGGCACCCGGGGGGGGAGATGTAAGAAAAATTACCA
ATTTGACCCTTAGCCCAAGTGTTATATTTGGTTATTTACTAAAATCTCCTTTTGGGGGAG
AAGGATGGATTGTTAGTGTGGACGATTTAGAAGATATAATTGGAGGACATGTATGGTTAG
GTTCCATTTGTATACTTGGTGGAATTTGGCATATCTTAACCAAACCCTTTGCATGGGCTC
GCCGTGCATTTGTATGGTCTGGAGAGGCTTACTTGTCTTATAGTTTAGCTGCTTTGTCTG
TCTTTGGTTTCATCGCTTGTTGTTTCGTCTGGTTCAATAATACCGCTTATCCTAGTGAGT
TTTACGGACCCACCGGACCAGAAGCTTCTCAAGCTCAAGCATTTACTTTTCTAGTTAGAG
ACCAACGTCTTGGGGCCAACGTCGGATCTGCCCAAGGACCTACTGGTTTAGGTAAATATC
TAATGCGTTCCCCCACTGGAGAGGTTATTTTTGGAGGAGAAACTATGCGTTTTTGGGATC
TCCGTGCTCCTTGGTTAGAACCTCTACGGGGTCCCAATGGTTTGGACTTGAGTAGGTTGA
AAAAAGATATACAACCTTGGCAAGAACGACGTTCGGCAGAATATATGACTCATGCTCCTT
TAGGTTCTTTAAATTCTGTAGGTGGCGTAGCTACCGAGATCAATGCAGTTAATTACGTCT
CTCCTAGAAGTTGGTTAGCTACTTCTCATTTTGTTCTAGGATTCTTCCTATTTGTGGGTC
ATTTGTGGCATGCGGGAAGGGCCCGTGCAGCTGCAGCAGGATTTGAAAAAGGAATTGATC
GTGATTTGGAACCTGTTCTTTCCATGACCCCTCTTAGCTGAGATTTTTTTATTTATATCT
ATTCTATTGTTTTTTTCTGTTATGGCTCGGCTATCCCACCTAGCCGAGCCATTCTCCTTT
ATGAAAGATAACAGGTCAATCCAACCAAACGAATAAAGAAATCCAATTTTTCCACAAGAA
AAAGGAGAGAGAGGGATTCGAACCCTCGATAGTTATCGGAACTATACCGGTTTTCAAGAC
CGGAGCTATCAACCACTCAGCCATCTCTCCCAGGGGTAATCTCTATTTTATTCCTACGAA
TAGAACATGACCATATGAGATGGTACACTAACTATCTGTAGAAACATCCCGGATTGAATC
TATGTTTCGATGTATCTACTCGTATACTATATATATGCATGATATAGTATATCCCTTTGT
GAAATAATTAGTAAACTAAACTTCCTTCGACTCCATGTCCGAATAAAATAAAGTGGTAAT
AAGTTCTAAAGAATCAATTGATTCATGGTCAAATCCCTCCACGATGAATTTTATTCCAAT
TTTTAAAAAGCGAGGGATCAAATGGTATAGTTCATTTGTTGGTAGCTTGGAGTATTACAA
ATATGACTATTGCTTTCCAATTGGCTGTTTTTGCATTAATTGTGACTTCATCAATCTTAC
TGATTAGTGTACCCGTTGTATTTGCTTCTTCTGATGGTTGGTCAAGTAACAAAAATGTTG
TATTTTCCGGTACATCATTATGGATTGGATTAGTCTTTTTAGTAGCTATCCTTAATTCTC
TCATCTCTTGAATTTGGCATTTTCCCGATCCAAAAATGCCATTCTTTCTCAAAAATTCGG
ATTGTGAGACACATTAACATTCAATCTGAGTTCAAAAAAAAAATTTCTATTGAATGAATT
TGTTATTAAATTAATTGGATATTTGGATATAATAATAATCTTATCTTAATTGGAATCTTA
ACTTTACTAGTATTTATTTATCTCCGGCCCTGCGCAAATATGATCCAGACGCATATATGA
TATATCATATATGTCATATATGTGTGGACATATGCGTACGTATCAGGAATGCAAAAATGC
GGATATGGTCGAATGGTAAAATTTCTCTTTGCCAAGGAGAAGATGCGGGTTCGATTCCCG
CTATCCGCCCATTATGATTATGAAGTAATGTACTATAATAAAAAATAAAAAATGCAGTAT
AGTTGATTATGATACTAGAGTAGTTACTTATAGTACTTAGTACTTAGTTCTATTTTAGTT
CTATTATAGTAGTTCTACCTTTCCCTTTATTTTTGTTTACCTATCATCCAAAAACAAAAA
TAGTCATTAATTACTAGTTAACAGAATCCCATTTAAAAATAGAAAATTTGATTTTGTTTG
TCAAAAAAAAAATGTTGCGGAGACAGGATTTGAACCCGTGACCTCAAGGTTATGAGCCTT
GCGAGCTACCAAACTGCTCTACTCCGCGCTAAAGAACTAGGGGCCAGGAAAGATTGGATA
TGCCCCTCTACCATATCTATACAAATAGAATAGTCTATTTATAGAAAATGGTAAAGAGGG
CCCCTCTATGATCTATGATCATAGAGATCCGTACAAACAAGAAACGATATTTTTATCCTT
ACCAACTGGATCTTGTTGCGCCCGGTAACAAGCATGCATGAACTATTTCTCGAAGTACGT
GTCCGGATAGTCCAAAGTCTCGATAGTTAGCTCTAGGTCTTCCAGTCAAAAAACAACGTC
GATGAAGACGTATGGGTGCACTATTACGTGGTGGGGATTGCAATTTTCCATGAATTTCCC
ATTTTTCACTCAACGACGGAACCTTGCTTATTTCTTTTTTTGAGGATCCACGAATCAAAT
GATATTTCTGTTCTAATTTCTGTCGCTTCTTCTCCCTTTGAATCAAACATTTTCTTGCCA
TAATGTTCAGTTCCTATTATTATCAATGATACAGTTCGGATCCTAGATGTAAAAATATAA
GAAGGGAGATCTCCCTCTTCATCGAAACAAACGAGATTGTTGATGATACAGTACAAAATA
AAAAAATACCTAAATTAACCAAATTTTCCTGATGTAGAGGCAATCAAGAAAGCTGCATAA
GTGAATATATAACCTACAGAAAAGTGTGCTAATCCAACCAATCTTGCTTGCACAATGGAA
AGAGCCACTGGCTTATCTCTCCATCGAATCAAATTAGCCAAAGGTGTGCGTTCATGAGCC
CATGCTAAAGTTTCAATTAATTCCTGCCAATATCCCCGCCAGGAAATTAAGAACATAAAT
CCAGTAGCCCAAACAAGATGTCCAAATAAAAACATCCACGCCCATACCGATAAACTATTC
ATACCAAAAGGGTTATATCCATTGATAAGTTGTGAAGAGTTTAACCATAGATAATCTCTT
AACCACCCCATCAAATAAGTGGAAGATTCATTAAATTGTGAAACGTTACCCTGCCATAAT
GTGATGTGTTTCCAATGCCAATAAAAAGTGACCCATCCAATGGTATTCAACATCCAGAAA
ACTGCCAAATAAAACGCGTCCCAAGCAGAAATATCACAAGTACCCCCACGTCCTGGGCCG
TCGCAAGGAAAACTATAACCGAAATCTTTTTTATCTGGCATTAATTTGGAACCACGTGCA
TCTAAAGCACCTTTTACTAAAATCAATGTAGTTGTATGCAAACCTAGAGCAATTGCATGA
TGAACCAAGAAATCTCCCGGACCTATTGTTAAGAAGAGTGAATTATTATTTTCATTAATA
GCATTTAACCAACCGGGTAACCATATGCTTCGACCTGCATTGAATGCCGGTCCAGTTGTT
GAAGATAAAAGTACATCGAACCCATAGGAAGTCTTACCATGAGCGGATTGTATCCATTGG
GCAAATATGGGTTCGATTAAGATTTGTTTTTCCGGAGTACCAAAAGCGAGCATGACATCG
TTATGAACATAAATCCCTAAGGTATGGAACCCTAGAAAGAGGCTGGCCCAACTTAAATGA
GATATGATAGCTTCCTTATGGTCTAACATTCTTGCCAATACATTATCCTCATTCTGCTCC
GGATTATAATCTCTAATGAAGAATATAGCTCCATGAGCAAAGGCTCCTGTCATGATGAAC
CCTGCGATGTATTGGTGATGAGTATATAATGCAGCTTGAGTAGTAAAGTCTTGTGCTATG
AATGCATAAGCAGGTAAAGAGTACATGTGTTGAGCTACTAAAGAAGTAATAACCCCTAAA
GAGGCTAGAGCAAGGCCTAATTGAAAATGAATCGAATTATTGATTGTATCATAAAGACCC
TTATGCCCACGTCCTAATCGACCTCCCGGAGGAGTATGTGCTTCTAAAAGATCTTTGATA
CTATGTCCAATCCCGAAGTTAGTTCTATACATATGACCAGCAACGAGAAAAATAAATGCA
ATAGCTAAATGATGATGAGCCATATCGGTCAACCATAAACTTTGCGTTTGTGGGTGGAAT
CCCCCAAGAAGGGTTAGAATGGCAGTTCCCGCTCCTTGGGAGGTACCAAATAAATGACTA
CTGGAATCCGGGTTTTGGGCATAAAGATTCCACTGACCCGTAAGAAGAGGTTCCAACCCT
TTTGGATAGGGCAATACATCTAAGAAATTATTCCATCTGACGTACTCTCCCCTAGATCCG
GGAATAGCGACATGGACTAAATGTCCTGTCCAAGCCAAGGAACTTACTCCAAAAAGTCCT
GACAAATGATGATTGAGACGAGATTCCGCATTTTTGAACCACGAAACGCTTGGTTTCCAT
TTAGGTTGTAGGTGTAACCAACTCGCTATTAAAGATATAGCAGAAAGAAATAATAAAAAA
AGAGCTCCAGTATAAAGATCTTCATTGGTGCGTAATCCGATTGTATACCACCACTGATAA
ACACCGGAATAAGCGATATTCACTGGACCGGTAGCACCTCCTCGAGTAAAGGCTTCTACA
GCCGGTTGACCAAAATGAGGATCCCAAATTGCATGAGCAATAGGTCTTACATGTAAAGGG
TCCTGTATCCATGACTCAAAATTTCCTTGCCAAGCTACATGAAACAGATTTCCGGACGTC
CACAGAAAGATTATTGCTAACTGCCCAAAGTGAGAAGCAAAAATGTTCTGATAAAGACGT
TCTTCAGTAATATCATCATGACTCTCAAAGTCATGTGCGGTAGCAATACCAAACCAAATA
CGACGAGTAGTGGGGTCCTGAGCTAAACCTTGGCTAAACCTTGGAAATCTTAATGCCATA
ATGCCTTTCAAATCCTCCTAGCCATTATCCTACTGCAATAATTCTTGCTAAGAAGAATGC
CCATGTTGTGGCAATTCCACCCAGAAGGTAATGCGTTACTCCTACAGCACGTCCTTGTAC
AATGCTCAAGGCTCTAGGCTGAGTAGCAGGAGCAACTTTTAATTTGTTATGAGCCCAAAC
GATGGATTCAATGAGTTCTTGCCAATAACCGCGACCGCTGAATAGAAACATTAAACTAAA
AGCCCAGACAAAATGAGCACCTAAGAAAAAAAGACCATATGCAGATAATGAAGAACCATA
AGACTGAATTACCTGAGATGCCTGTGCCCATAAGAAATCCCGGAGCCACCCATTAATAGT
AATAGAACTCTGTGCAAAGTTTCCTCCTGTGATATGAGTTACCACCCCTTGATCACTTAT
AGTACCCCAAACATCCGACTGCATTTTCCAACTAAAATGGAAAATGACTACCGAAATTGC
ATTGTACATCCAGAATAGACCTAAGAAGACATGATCCCAGGCGGATACTTGACAAGTCCC
CCCTCTTCCAGGCCCATCGCAAGGGAAACGAAAACCAAGATTTGCTTTATCGGGTATCAA
ACGGGAACTGCGAGCAAATAGAACACCTTTCAGTAGTATCAATACAGTTACATGAATCGT
AAATGCATGAATGTGATGGACCAAAAAATCTGCAGTTCCTAACGGAATAGGTAACAAAGC
CACTTTGCCGCCTACTGCTACTAACTCGCCGCCTCCCCAAGTTAAGCTGGTACTTGTTGT
TGCACCAGGGGCTGTTACGCCAGGCGCTAAAGCATGGGTGTTTTGTACCCATTGAGCAAA
GATGGGTTGTAATTGTATAGCGGTATCTGAAAACATATCTTGGGGACGTCCTAAAGCGCT
CATGGTATCATTATGAATATACAAACCAAAACTGTGAAAACCTAGAAATATACATGCCCA
GTTAAGGTGTGATATGATTGCATCGCGGTGCCTAAGGACACGATCTAATAGATCGTTGTA
TCGAGTAGTTGGATCATAGTCTCTTACCATAAAAATGGCTGCATGTGCAGCAGCACCAAC
TATGAGAAACCCACCGATCCACATGTGATGTGTAAACAACGAAAGTTGTGTACCGTAGTC
AGTAGCTAGGTATGGATAAGGGGGCATGGAATACATATGGTGAGCTACAACAATAGTTAA
AGAGCCTAACATAGCTAGATTAAGAGATAATTGAGCGTGCCATGACGTTGTTAGGATTTC
ATAAAGTCCCTTATGACCTTGACCTGTAAATGGACCTTTATGAGCCTCTAAAATGTCTTT
AAGTCCATGACCAATACCCCAATTGGTCCTATACATATGACCCGCGATCAAGAAAAGAAT
TGCAATAGCTAAATGATGATGAGCAATATCGCTCAGCCACAGACCTCCTGTTATTGGATC
TAATCCTCCGCGAAAACTCAAAAAATCCGAATATTTGGACCAATTCAAGGTGAAAAAAGG
AGTTGCTCCCTCGGCAAAACTGGGATAAAGTTGAGCCAAAAGATCCCGATTCAAGATAAA
TTCATGAGGAAGTGGGATCTCTTTAGGATCAACTCCAGCGTCGAGAAATTGGTTAATTGG
TAAAGATACATGGATTTGGTGTCCCGCCCAAGAAAGAGACCCAAGTCCTAGTAACCCTGC
TAAGTGGTGATTCAACATGGATTCTACATCTTGGAACCAAGCCAATTTTGGGGCGGCTTT
GTGATAATGGAACCAACCGGCAAAAAGCATTAACAATGCAAAGACCAATGCACCAATTGC
GGTACAATAGAGTTGTAATTCACTAGTTATTCCAGATGCTCGCCAAAGCTGAAAAAAACC
GGAGGTTATTTGTATTCCTCGGAAACCGCCGCCCACATCGCCATTTAATATTTCTTGACC
TACTATTGGCCAAACTACTTGGGCACTGGGTCTAATGTGAGTAGGATCACTTAGCCATGC
TTCATAATTGGAAAAACGGGCGCCATGGAAGTACATGCCACTCAGCCAAAGAAAGATAAT
GGAGAGTTGACCGAAATGAGCACTAAATATTTTTCGAGAGATCTCCTCCAAATCGCTGGT
ATGACTATCGAAATCGTGAGCATCGGCATGTAGGTTCCAGATCCAAGTGGTAGTATCAGG
GCCCTTAGCTATTGTTCTTGAAAAATGGCCGGGTCTGGCCCATTCCTCGAAAGACGTTTT
TACAGGATCCCTATCTACAACAATTTTCACTTCGGGTTCCGGCGAACGAATAATCATTAA
GTCCTCCTCTTTCCGGACAACACATACAAAGAGACCCGCCAACAGTCAAGTTTTTAGTGA
ACCTCTGTCTGAAAGATAGATATTTTATTTATGATTCGTTTCTTTCTTTCCCTATCCCCC
ATTCATCAATTTTTTTTTAGTTATTCACTAGAGCAATTATGATATTGAAGTCGATCCGGG
GCAAGTGTTCGGATCTATTATGACATAACGATTAGGTGCCTAACGGACCTTAAAAGGTGG
AAAATCTTTTCCCGGCGTGACGAAAAAACTCTTTTTTTTTTCAACCTAGTCTAGTGTATT
TCTATCTGAATATAGAAGTGCCTATATGAATCTAATTTCATAGAGCATAATACCCTATTA
CTTACTTTTTTATTACAAATTACAAGATCTCACTCATTAGAATTAATAAGATACATCGAA
GGTATCTCTTTTATTAGTTCTACTCTGTACGGTATCCTTATCATTTATCCCTATAAGATA
CCATACAAAATAGAATGTTTTTACAAGGAAGGGATATAATGAAATTCTTGATTGGATCTT
ATCATGTCATGGTAACAATATATTTTATTTGATTGATGGATCCAAGAATAAATTTTACTG
AATTAACGAATGGTTTTATTCGAAACGCCTCGTGATCTTCAACCAATTATGTGCTTCAAT
ATAATTACCTGGAGTAAGCGCTATAGCTTGTTTCCAATACTCAGCAGCTTGATCGAACCA
AGCCTCTGCAATTTCAGAATCGCCCTGTAGAATGGCCTGTTCTCCCCGGTTGGAATAGGT
GGGTCAATTCCTTCCCTTAGAACCGTACTTGAGAGTTTCCTACCTCATACGGCTCAGCAA
TCGATTCTTTTTGCGGTCTCATCTTAATTTACCCTATGCTAACTGAATTAGATTCTATTT
ATGATAAATAAATCTCATTTTTTTTTTTGCTTGGGTTAACCAGAAGAAGTTAATTACATA
AGTTTCCAGTTCTAATTTTGATCAATAATTAGTTTTATCTTTTTTCCCACCTTCAGAAAA
ATGAAACATAGATATCCCCTATATCGTTAGAATTTTCTGAAAGGTAACTATCTCGGTTTC
ATATATGAAATTTGTATAGAATCTTTGAAAAAGACTTTCTTCCATAAGAAAAAAGAACTT
ACTATCTTTGGGATCTGATGCTACACCGCTGCTCAATACTTTAGTGGATCCACTCTATTA
CATAAGTTGATTCCTAACTTTATATATCAATATATCATGACATAAGTAAGCAGTTCTTAA
CTGTATCGACCCAAACGCTCGCTAATTGATCTTTACGGTGCTTTTCTTATCAATTCGATC
CTTTATCCATAGAGTATAGTATGTAGGCTTTACCTATTTCTTCCTATTTTTTGTTACCAT
GAAGTTTCTTTCCTTGCTACAGCTGATAAAAATCGTTACTTTGAACGATGCATATGTAGA
AAGCCTATTTTTTTCTAGTATTGACTAGCTAATTTGATCTTTTTTCCTTCTTTCTATAGT
GGAGATAGTCGCACGTAATGACAGATCACGGCCATATTATTAAAAGCTTGTGGTAAGAAT
GGGTTTCGTTCTAGTGCCCGGAAATAATATTCCAAAGCCTTTGTATGCTCTCCGTTGCTT
GTGTGTATAAGGCCTATGTTATAGAGTATATAACTTCGATCATAGGGATCAATTTCTAGT
CGCGTAGCTTCATAATAATTCTGTAAAGCTTCTGCATAATTTCCTTCGGATTGAGCTGAC
ATCCGTTACGGTCGTTCATTTTATTCAAAAAATCTCCGCTCCAGAACCGTACGTGAGATT
TTCATCTCATACGGCTCCTCCCTTCGTTCTGCGCATAGTACTAAGGGGAATAAGCTATGA
AATTTAAAATTCCCTATTCTCATTATGAACTGACAGGAGCTGGTATTTTTACAAGAAATC
TCTAGCTAGCCTTCCCGCAAGAGGTTTTTTTTAAGACCAATCGTATTAGTGCTAGATAGA
AATGGTAACCCCAACGATTTCTTTGTCCTCAACGCCTACTATTTCCAGGAATTAATCACT
TCAACGATCTTTGATGGTTATACGGGTATCCAAAGTACGAACGAGATGGATGTTTGTTGT
CCCAACCATTCTTGTTAGTCCCGATACCGATAAGGAAAAGGTTAATTTCTACCAAAGTTT
TCGTGTTGTTGATTCCTACTGTAGTGCTTCTTCCCCTATGCCGCCTATTGGTACTAGTGG
AGTAGGATTGACCCGCAATACAGAACCCATAGGTGTAACCTTTCGTTTAATACTAAAATC
GACAATTAAAGTATCTGAGGTTGGATCAATCGAGGATACACGACAGAAGGAATTGTTCTA
TCTCCAAACTTTACCTTCACTAAGCGTAGCTTTATTTCAATAATTTAGTTCGTTATATTC
CGAACCGCGTCTTTTTCTCGTAAGACTTAATTGAGGGCTAAAAAAAAAGAAGAAAAAAGA
ATCAAATCACACCATCTCTGTAATAGGTAAATGCCCTTTTTTCTCCTGAAGTTGTCGGAA
TTATTTGTAATAAAATATTAGCTATAATTGAAGAGGTCTTATCAATAAAATTTCCATTTA
TCCGAGATCTAGGCATAATTAATAATCCATTCTATAATTCTTCTCATTTCCCCCTCGGGG
AAAATGATCCCACAAACAAAGGAGTTGTAGAGTACAAAATAACATAAAAACAGAAAAACT
CTAAAAAGATGTGTATCCCCTGCTCAAATTGTACCCTTTTCGGACAAAGAGAGATAGGAG
ACTTTTGAATCAGATTGCATTTTATATAATAAAAATTTCGTAGTATGCAAATGCATGGAA
CTATTACTATTTCGTTTAAGTTGAATAACCAAGGACTTTATTTTACTATGGATTCTTATA
ACTCGAGTCTGATAACTCGAGAAATTTGGATATGCTCAAAAGAGGAAAAGGGATGGAATA
ATCATTATACAATTGAATGAAATGAAATAGAAAAATTCATGGTACGCTTCATGAATTTCT
AATAGATCTATGGGGTAGATAGCTGATAAGAGAGGTTGTTGATAAATAGGAAATTGGAAA
GGAATTTTTTATTCCTATGGAACTGTTCGTCGTGTGTGTACTGCAATAAAATAATATGAA
TAACTCGCTATTCACTCGGGTTCTGGTCAATAATAGGATTATGTAGGAGAGATGGCCGAG
TGGTTGAAGGCGTAGCATTGGAACTGCTATGTAGGCTTTTTGTTTACCGAGGGTTCGAAT
CCCTCTCTTTCCTTTTATGTTAATTCACCGGCGTTACCGACTACAATATATCAAATCAAA
TAAAAATGAATATCATCATTTCAATATCTTTCTTTGATAGAGAATTTGAATTCCTAATTA
CATTACTGTACTGTGGTACGAGTACGTAAAATAAAAATATCGCGGAAAGAGCAAAAAAAA
ATGCTACTGCGTATCGATTTGTGATACGTGAATAAGAAAATACGGATCAAGGCTCTTAGA
TCTATTTCCTTCGTCGAAAAAGGGACATAATTGTCTGAGCCCCTTTCCTTGTTCTGTTCG
TTAGGTTCAAGTCTGACGAGAATAATATTCTACGACTAACAGTTCATTTATTTTTAAACC
GATCCATTTACTATCTATTATTTGATTTACCAATCCTTTATATTGGAATGAGTCAATAGT
CAAATGGTTTGGCACTTCCTCGTGAGGGGATGAAGCAATAGAATTTTTAATCAGAGCTTT
TGATCTTTGTTTATCCTTCGTAGTAATAATATCTCGGGGTTTGCAACGATAACTTGGTAT
ATCTACTATACGACCATTAACTAAAATATGTCTATGGTTAACTAATTGCCTGGCTCCGGG
AATGGTCGAAGCCATACCCAATCGAAAAAGGATATTATCCAAACGCATCTCAAGTAGTTG
TAGTAAAACCTGACCTGTTGACCCTTTGGCTTTTCCAGCGATATGCACATATCTAAGTAA
TTGCCGCTCTGTCAGACCATAATGAAAACGCAATTTCTGTTTTTCTTCTAGACGAATACG
ATATTGCGATCTTTTCCCGGAACGTAATGGGTTTTTAAGATCACTTCCGGATCTAGGTCT
TTTACTAGTTAATCCCGGTAAAGCCCCCAGACGGCGTATTTTTTTGAAACGAGGTCCTCG
GTAACGAGACATAAAGTAAAGACTCCCTTTTTATTAAAATTTCATTTTACATAAGAAATC
AAAATTAAGACTGAACTATAAGATAAACAAAGCAAAGCCAAATCTACTGAAATATTACAA
AATAGAATGAAATGCATTGTGTCAATATCCGGATTTTTTGTTGTATATATAGAAAATTAA
GGCTCTGTTTTATGATTTGTTCTATATAGATCTAAATTGGATCTAATCAACTTTTTATTC
ATAGTTACCACGACATAATAGATTAATGACTCAACGTTTGGAGAAAGGGGGAGGAGAGAT
TTTCAATCATGGAAAAAATCGATAGAGAAAAAGCCGGCTATCGGAATCGAACCGATGACC
ATCGCATTACAAATGCGATGCTCTAACCTCTGAGCTAAGCGGGCTCACATAACAGAAATA
ATGCATAGGAATTCAAGAAACTACCTTAGCTATTAGCTGTGAATTTCATATGAACTTTCT
ATTTTAAATATGAACTATATAACATATTATATTATATATATAACTATAATATGACTAATA
TGACTAAATAGAATTCTATTCGAATTCTAATAATGTAATGGAAATAAAATATCTGATCAA
TTCGAATTTGCATTCTATTATTATACATAATTAGTATCGATAATATACATTCCATTTATT
TTCATATTTCTAATTTACATCATTTATATTATATATTTTTTACATTATATACTAATATTT
ATAAATGTAATAAAATAAAATAATAATAATAAGTAATAATAAAAAAAATATTTTATACGA
TAATAAGATAATAGGATTTTTGACAATATCAATTTGAATATTCTAATTCGAAAAATGGAA
TTGTTTGTGAGAATAATTATAACAAATTATGTTAATTGTTAATTAATTAGCATTATAGCG
GATCGGTCCTAAGAAAAATATAAGATTAAGATAAGGATAAACATACAATAATAAAAATTC
TAATGAGACATTCCTCCGATTTCGTTCGAAAAAGGAGGAGATAGGACGAAAAAAAAAAAA
AGAAGAAAGAATATCGACCCTTCCAGTATTCCAAATCAAACTCGAAAAAGGAAAAGGGAG
GGAGACATATATATATGTGAGATATATCTCTCTATATTGAATTGCGGATACATCAATGAT
AGAATCATTTCTGATTGAAACAAAGACGATTCATACAATAGAGATGGAACGAAAGGGGAT
ATCCAAAAAAAGAAAATAGGAGTATACACTTTTTGCATATTATATTATATAATGCATTCA
ATGGTTCCAAGATAAATGAAAAAATTGGGTGGAATTACAACTGGATCCTTGTCTAAAAGG
GGGATATGGCGAAATTGGTAGACGCTACGGACTTGATTGGATTGAGCCTTAGTATGGAAA
CCTGCTAAGTGGTAACTTCCAAATTCAGAGAAACCCTGGAACTAAAAATGGGCAATCCTG
AGCCAAATCTTTCTTTTTTGAAAAACAAAGGGTTTTAAAAACTAGAATAAAAAGGGATAG
GTGCAGAGACTCAATGGAAGCTGTTCTAACGAATGGAGTTGACTACGTTGCGTTGGTAAC
TGGAATCCTTCTATCGAAATTCAAGAAAGGATGACTTATATATCTAATACATACGTATAC
ATACTGGCATATCAAACGATTAATCACGACCCAAATCCATTATATATATATGCAAAATTC
AGAGTTATTGTGGATCTATTCCATTCGAAGTTGAAGGAAGAATCGAATATTTAGTGATCA
AATCATTCATTCCAGAGTTTGATAGACCTTTTTTTTAATGATTAATCGGACGAGAATAAA
GAGAGAGTCCCGTTCTACATGTCAATAACGACAACAATGAAATTTATAGTAAGAGGAAAA
TCCGTCGACTTTAGAAATCGTGAGGGTTCAAGTCCCTCTATCCCCAGTAAAAAGCCCATT
TTACTTCTTAACTATTTATCCTCTTATCCTCCTTTTTTTTCCTAAGTGGTTCAAAGAAAA
TGCAATATCTTTCTCATGCATTCTACTCTTTCACAAATGATCCGAACAGAAATCTTTTGA
TCTTATACCATTTAGTTTGAATAAATATGATACCCGCACAAATGAACATATATGGTCGAG
GACTTCCCATTATTGAATCATTCACAGTCCATATCATTTTCCTTGCATTCACAAAGAAAG
TCTTCTTTTTGAAAATCGAAAAAATTCTGGGACGGGGTCAAAATTTTTAATACTTTTTTT
TAGTGTATTTCATTTACATAGATAGTAAGTACTCTACGAGGATGATGCGCGGGAAATGGT
CGGGATAGCTCAGTTGGTAGAGCAGAGGACTGAAAATCCTCGTGTCACCAGTTCAAATCT
GGTTCCTGACACGTAAATAATGTATCAAAAAGATATTCATACCTCTTAAAATTAATTGAG
GCAGATCAGGATACATATTAATGGTTTAGAGCGCAATACATATTTTTTTATCTAGATGTA
CAGATATCCCTATTTTTAGAGATGGGTAAAAAATAAATGTATGTATGGTAAAGAACAAAA
TGAGATTATGCTCCTTTTCCTTACCTTAAACTCTTTTTTTTTTTCTTTCATATTTATTCT
ATTTCTTCACTTTTGCTTATGTGGTCCATCTAAGTGACATGCGCGGTACAAAGCTCATGG
TGCAGAACTTTTTTGATTCATCTATTGTTTCTGCTCAAACGAAATAAATAATATCTTCCA
AATTGGGGAAGATCAATGAAGTCTTTTTCATTTTAGCCCCTTCTTAACCTTCTTAATACG
AATTAGAGTCCAGTTATTCTCTTTCGTCTAGAACAAAATGAAAAATATTCCTTGACTTGA
ATAGAATCTGGAGTCGTGTCGTATGAGTGAACATTAGTTTCTTATCATTCAATGAGCATC
TTGTATTTCATAAAAATTGGGGGTAATATAGTCCTTACGTAAGGGCCAGCCTATCCAACT
TTCAGGCATCAAGATACGTTTAAGACGTGGATGATTATCATAAGAGATTCCCAACATATC
ATAAGATTCCCGTTCTTGAAAATCGGCACTTCTCCAAATCCAGAAAACGGACGGGATTCT
AGGATTACTCCTTGGGGCAAATACTTTTATGCACACCTCTTCCGGTTTATCTATACCATA
CCGTATTTTCGTAAGATGATACACACTAGCTAAAAATCCGCCAGGTGCTACATCATAGGC
ACACTGAGAGCGTAAATAATTGTAACCATATACATATGAAATGACAGCAATGGAGTCCCA
ATCCTCGGTTTTTATTTGTAGAGTCTCTATTCCTCGGCAATCGAAGCCCAAAGATCTATG
AATTAATTCATGCTTGACTAGCCAATCAGATAAACGAACCTGCATCTTTCTAATTTCTCC
CACATTTGCATTTGTATGAGTATTTTGCATTTCCAATAAAATTTTGAAAGATTACCTTGA
CCCACTCTTTCTTATTCTGCACAAAAGAACCTTGCCTAATTCACTAATTCGTGCGAAGAT
ACTGAACTTTTGGATTTGAAAAATGCTTCAGAAGGTATCTCTGAAGTAGATGGTGATTGA
TAGAGTAATCCTTGATCGTAATTTCCAGTATGAGTATTACGTCGAACATAAAACTTGTGA
TTAGTAGTAAAACATCGATTTTCCTGTTGAGACAAAGTTCTATCTTCAAAGATTTCTCGG
GATATCTTTTTGCGAAGTTTCGTTATAGCATCTATAACTGCTTCTGGTTTAGGCGGGCAG
CCTGGCAAATAGACATCCACGGGAATTAACTTATCGACTCCCCGAACAGTACTATAAGAA
TCAGTACTAAACATTCCTCCTGTAATAGTACAGGCCCCCATAGCAATAACATATTTTGGT
TCAGGCATTTGTTCATATAATCTCACTAAAGAAGGAGCCATTTTCATTGTTACTGTCCCG
GCTGTTAAAATGAGGTCTGCTTGCCTAGGACTCGATCTTGGCACTAATCCATAACGATCA
AAGTCGAATCGCGAGCCTATTAATGAAGCAAATTCAATGAAACAACAACTGGTACCATAG
AGAAGAGGCCATAAACTGGAGAGCCTTGACCAATTCGAAAGATCATTCGATGTAGTTGAA
ATAACGGAATTGGGGGTTGTTTGGTCAAGTAACGGAAAATCAATCAAATTCATAACTGTC
TCAATGGAATCTTTTCCTTCCTTTTTCTTTTTTTTGTTGTCTGAATATTCAGCTAAGACC
ATTCTAATGCTCCTTTTCGCCATGCATAAACTGAACCAACAATTGGGATAAGCACGAAAA
TTAAAGCTTCTATAAATACAGATACACCCAATACATCAAAACTCATTGCCCATGGATAAA
GAAAGACCGTTTCAACATCAAAAACAACAAAAACTAGAGCAAACATGTAATAGCGGATTC
GGAATTGTACCCAAGCATCCCCCATGGGTTCTATACCTGATTCATAACTAGAGAGCTTCT
CTGGTCCTTCACTAATTGGGGCTAAAACTCTGGAAATTACAAATGCCAAAATAGGAATAG
CACCTGATATTATTAGAAATGCCCAGAAAATATCATATTCATGAAGCAGAAACATAAATG
TACTCCTATTAATGTGGAATAGGTTGAATTCTTCGATTTGCATTTTTATTGTCAATTCAG
CCAGAACTTCTTAGGGGAAAAGGAAATTTTTTTGATCAAATCAAACTGCATAGTTTAGAG
TTTGTTTGCTATGGGGCATGCCTTGTTTAACGACTCATACAACGGAACCCCACTTACATT
TATTTTGTATTTCGATTCCATTTAGATATGGTATAGATATAAGATGCTCTTACACAAAAA
AACTCTCTTACTTTAGTCTTGGTTTCTACTTAAAATTTAAAAAAGTAATTCAAAAAAAAA
AATAGAGTTAGTTATAGTATAGAGTATTATTATACTAATAATAATACTAATAATATCGTA
ATTGTATTAGTATAACTATTAATATAATATCATTAATATCATACGTATTTAGTATAACTA
TGTTTTTTTTTATAGTTAATTTTTGATTTTTAACTATAACTATAATTATAATTATATTAT
TATTATTAATTTTTTATTATATTTTTTTTATATTTATAATATATATATAAATATAGTTAA
AATATCAAAGTGATAATATCAAATGAAAAATAGAATTATAATATAAAATTAATATTAATT
AATGATTAATTAATTGATTAATTTAATTGATTAATTAATGAAAATTCTTAATTTATTTCC
ACCTTTTTAAAAGCAAAACGAAAAAAAAAAAAATAAAAAATATAAGTAGTCACATGGGGT
AAAATGTCTAGCGATTGCTAGCATATTTTACTCAAGGTATTCGTTTCATTAAAATCCCAG
GTGGAGAATTATTGCTTCTATTGATTCGATAGCAATACGTAAACATAATCTAATACATTG
AACGATTCTATTTTATTTCTTTTCCTAGATTTCATTTCTTTTTTCCTTACTTTTTTGATT
TGATTCAATCTATTGAGTTGCGGGGAATTTTGACATATAACAATTACATATAACAACTTA
TATCTTTCTATACCAAAACAAAAAAATGTGAAACTTGGAATCTATCTGTACTATACCCGC
GGGCCCTCTCAGAAATAAAAAGAATCGAGTACTAAAGAAAGATCACGATTGGGAATGAAC
AAAAATACTTGTTATGGCAATAACACTTAGTAAGACCAACTGATGGGTTAGTTTTCGCTA
CAAAAAAGGGGGTTTGCTTTGGATTGGAACAAACTTACACTACACAATGAAAGATAGCGT
AGAGTGATGGAATCCGTGGAATCATAAATAATCCACATAAGATACTTCTAATAGAGAGTA
TCAAACATTGTCGAACAATTCACAGACCAACCAACCCAACTCATAAAATATAGAAGAAGG
AACGTTGATACATTATTATATTTGCATAAAAACCAAGTTGGGTTGTTGTTCGTCCAAAAA
GCAATTAGTCGAAGTCGGGGGACTTCCAAAAATACAAGACTAAGAAAAGAATTAAGTACT
AGATCCGTGTAACTTAGGATTCGATTTTATTGGGTCAGAATGCAGTTTTTAGACAGGAGC
ACGCCGTGATTTTCACTTCATAAATTGACCAGGATTGGGTATACAAAAACAAAAGTATAT
CTGCAACTCTTTGGACAGGAAAAAAATCATATGTAATTCACCCATGAATATTAATGAAGA
AGAAGGATAAGTATTTTATCTGAAATTTTACAAATAGTGATTGTATCCGTTGGAATGAAT
TATTGTTTTTTTCCTGTTCCTGTCACATAAACCTGCGGTAATGCTTTCATTCTTATGGAC
AAAGGAACCGGCCAGTACATAAACAAGTACTAATGAGGAAATGCAAATTCTACTAAACTA
AAATAGAATGTCTATACAAAAATGGAATGTGTTAGGGCTATACGGATTCGAACCGTAGAC
CTTCTCGGTAAAACAGATCAAACTAATTATTATCGAAATGATCCGAACTGTTTCAAAGAC
CCAACATGCATTTTCTTGCATTGGGCTCTTTCATCAACTGATTGATATAAAGATCAGTTA
GTCCACCATATTTTTTCTTTACAGGAAGATAATAAGATGGCTCCATGTGCTCTGTGATTC
ATCATTTGTATTTTAATCCAGGAGCAATACCAAAGTGTTTCAAAGAAGGGTTACCTTGAC
TTAGGTCTGCCTCCGGCCTAGATTAACCTAAGTTAAATGGAATCTCTATCGCTCCGCTGC
AAGAGTCAAATATGAGACTTCATACACCTTAAAGTTCATAGGAAGAAAAGAGAGGGTCTT
TTGAGTCCCTTATACTCATTATGCCTAGCATTGAATGAACTGGGTATTTACCTTATCAAT
TAGCAAATCAATGGTGGGTTCTATTTAATTTGTCACCCGAATTCGCACTCGAATCGGACC
GAACCAAATATTTGTCAGGCTATTGTTCTCTTGTTCCCTCGAATCTATGGAGTAAGACAT
CGATTTCTGAATAAGATCAATTATGTTCATTGCATAATGGGCTCCTTTGAAAAGCATTGG
CGCACGTGTAAACGAGGTGCTCTACCTAACTGAGCTATAGCCCTTGTCATAGACATCTTA
ACATATAGACAATTTCTTGTCAAGATCGGATCTCACATGATAGTTCTATGATCTGTTTAC
TGTTAACGGATTGGTATTGCTTAGAAATAATATTCCACCTATAATCGCCGAGGCGGTGGG
TCCTTTTTTTGTGATGATGAATAACCTACTTAACTCAGTGGTTAGAGTATTGCTTTCATA
CGGCGGGAGTCATTGGTTCAAATCCAATAGTAGGTAGAACTTATTAGATACCAGAGTTGA
TGGTATCTAATAAGTTTTTCTAGCCATCTTCTTTTTTTCGTTGTATCATCTAGATTTGAT
TGTATTCAATTGGCGGAATTAAAATGTGGTGTATAATAAAGAACCTCTAAAGAACTTCTT
TTTCTTATTTTGATATAATATTTCCTAGTAGGAAATAACATTAACAGCCTCTACTCGTGT
CCTAGCTCGTCTGAGAGCGAGATTCGCCTCAATTGCTTGTCTCTTACCCTGAGATCTACT
TACGTTAGCTTCGGCTTTTTCAAGAGCTTGTTGAGCTTCTTGCGGATCAATGTCAGTACT
AATCTCCGCATCATTTCCTAAAACGGTAATCTCATTATTACTTATTCTAGCGAAACCACC
CATCAGGGCCACCGTTAACCATTGGTCGTTGAGGCGTATTCTCAAAAGACCTATATCTAC
CGCTGTGGCAATAGGGGCGTGGTTTGGTAATATGCCAATTTGGCCACTATTAGTAGATAA
AATGATTTCTTTCACTTCTGAATCCCAAATAATTCGATTAGGAGTTAGTACACAAAGATT
TAAGGTCATTTCATTTGCTCTCCCCTTCTAAGTTCATAGCTTTCGCGGTAGCTTCGTCGA
TGTTACCCACCAAATAAAAGGCCTGCTCCGGAAGACTGTCTAATTCTCCAGAAAGGATCA
GTTGAAACCCCCTAATTGTTTCGGCGAGACCAACATATTTCCCTGGAGAACCGGTAAAGA
CTTCTGCCACGAAGAAGGGTTGTGATAAGAAACGCTCAATTTTTCGTGCTCTTGCTACAG
TTAAACGATCTTCTTCGGACAATTCGTCCAACCCCAGGATAGCTATAATGTCCTGAAGTT
CTTTGTAACGTTGTAAAGTTTCCTTAACTCTTTGCGCAGTTTCATAATGTTCCTCGCCAA
CGATCCGAGGTTGTAACATAGTTGACGTTGAATCTAAAGGATCTACTGCTGGATAAATAC
CTTTCGCAGCTAATCCTCTTGATAGTACGGTAGTAGCATCTAAATGTGCAAATGTCGTGG
CAGGAGCAGGGTCAGTCAAATCATCCGCAGGTACATAAACTGCTTGGATCGAAGTTATAG
ACCCTTCTTTGGTGGAAGTAATTCTTTCTTGCAAAGAACCCATTTCGGTACTAAGGGTAG
GTTGATAACCCACTGCAGAAGGCATTCTCCCTAATAAGGCGGATACTTCTGACCCCGCTT
GGACGAAACGAAAGATATTGTCGATGAATAGAAGCACGTCTTGTTCATTAACATCTCGGA
AATATTCTGCCATGGTTAGTGCAGTCAAACCTACTCTCATACGAGCTCCCGGCGGTTCAT
TCATTTGACCATAGACTAGAGCTACTTTTGATTCTGCAATATTTTTTTCATTAATTACCC
CGGATTCTTTCATTTCCATGTAGAGATCATTTCCTTCACGAGTACGTTCACCTACTCCGC
CAAATACGGATACGCCTCCATGAGCTTTGGCAATGTTGTTGATCAATTCCATGATAAGTA
CTGTTTTACCCACGCCGGCTCCCCCAAATAGTCCGATTTTTCCTCCACGGCGATACGGAG
CTAAAAGATCCACCACTTTAATCCCTGTTTCAAAGATTGATAATTTCGTATCTAACTGTA
TAAAGGCAGGCGCAGATCTATGAATAGGAGATGTTGTACGAGTATCTACAGGACCTAAAT
TATCAACAGGCTCTCCAAGAACATTGAAAATTCGCCCGAGAGTAGCTCCGCCGACTGGAA
CACTTAGAGGAGCTCCTGTATCAATCACTTCCATTCCTCTCGTCAGACCATCTGTAGCAC
TCATAGCTACAGCTCTAACTCGATTATTTCCTAATAATTGTTGTACCTCACAAGTAACAT
TAATTTGCTGACCGACAGTATCTCGACCTTTAACTACCAAAGCGTTATAAATATTAGGCA
TCTTGCCCGGGGGAAAAACAACATCCAGTACGGGGCCAATAATTTGAGCGATACGCCCTA
GGTTTTTTTCTTCAAGTGTGGAAACCGTAGGACCAGAAGTAGTCGGATTGATTTTCATAA
TAAAGTGAAATATGTCGAAATTTTTTTGATTGGAATAGTATGGTACATAGTACCGAATCG
AAAATAAATGTCCGATAGCAAGTTGATCGGTTAATTCAATAAGAACTAAATGGGAATTAG
CACTCGATTTAGTTGGTACTACCCAACCGAATAAAATTCAATCGTTTACTCATTTAATGA
GTCCATTTTCAAGGTCAACCAATTCTTTTTTCAAAAGATCAAGTAGATGAATAAGAATTG
TGAATAAGTGAAGTGCGTTTCATTTCTCTATCATTAGAAAAAATACCATCTAGACTAGAT
TAGATGAAATCTATGGAATTCTAACTCGTGATTCATTATTGCGATTTCATTGGCTGCTGT
TCTTTATCTATATATATAGTTTAGTTAGTGTCTATTTTTGTTTTATTCCCCTTTCCTTTC
ATAGAGAAATTATGCCTATTTTCACATCTAGGATTTACATATACAACATATACCACTGTC
AAGGGGGAATTTGCTTAATATTTACATTTTTAGATTCAAAATAGGAAATGGCCCAATTTA
ATTATAAACTTGAAAAACGAGGATTGGGTTGCGCCATATATATCAAAGAGTATACAATAA
TGATGTGTTTGGTGAATCAAATGCATGGTCTAATAACGAACTTAATTCGTTGATAATATT
AGTTGAATATTTTTTGAAAGATTTTTGTCAAAGGTTTCATTCACGCCTAATCCATATCGA
GTAGACCTTGTTGTTGTAAGAATTCTTAATTCATGAGTTGTAGGGAGGGACTTATGTCAC
CACAAACAGAGACTAAAGCAAGTGTTGGATTTAAAGCTGGTGTTAAAGATTACAGATTGA
CTTATTATACTCCTGAGTACGAAACCAAAGATACTGATATCTTAGCAGCATTCCGAGTAA
CTCCTCAACCCGGAGTTCCCCCTGAAGAAGCAGGGGCTGCGGTAGCTGCCGAATCTTCTA
CTGGTACATGGACAACTGTGTGGACTGATGGACTTACCAGTCTTGATCGTTACAAAGGAC
GATGCTACCACATTGAGGCCGTTGTTGGGGAAGAAAATCAATTTATTGCTTATGTAGCTT
ATCCTTTAGACCTTTTTGAAGAAGGTTCTGTTACTAACATGTTTACTTCCATTGTGGGTA
ATGTATTTGGTTTCAAAGCCCTACGAGCTCTACGTCTAGAGGATCTGCGAATTCCCCCCG
CTTATTCCAAAACTTTCCAAGGCCCGCCCCACGGCATCCAAGTTGAAAGAGATAAATTGA
ACAAGTATGGTCGTCCCCTATTGGGATGTACTATTAAACCAAAATTGGGATTATCCGCAA
AAAACTACGGTAGAGCGTGTTATGAATGTCTGCGCGGTGGACTTGATTTTACCAAGGATG
ATGAAAACGTGAACTCCCAACCTTTTATGCGTTGGAGAGACCGTTTCGTATTTTGTGCTG
AAGCAATTTATAAAGCGCAAGCCGAAACAGGTGAAATCAAAGGACATTACTTGAATGCAA
CTGCGGCTACATGTGAAGAAATGATCAAAAGGGCTGTATTTGCTAGAGAATTGGGAGTTC
CTATCGTAATGCACGACTACTTAACCGGGGGATTCACTGCAAATACTAGTTTGGCTCATT
ATTGCCGCGACAATGGTCTACTTCTTCACATCCACCGCGCAATGCATGCAGTTATTGATA
GACAGAAAAATCATGGTATGCATTTTCGTGTACTAGCTAAAGCATTACGTATGTCTGGTG
GAGATCATATTCACGCTGGTACAGTAGTAGGTAAACTGGAAGGGGAACGTGAGATTACTT
TAGGTTTTGTTGATTTATTACGTGACGATTTTATTGAAAAAGACCGAAGTCGCGGTATTT
TTTTCGCTCAAGATTGGGTTTCTATGCCAGGTGTTATTCCCGTGGCTTCTGGGGGTATTC
ATGTTTGGCATATGCCTGCCCTAACCGAAATCTTTGGAGATGATTCCGTATTACAGTTCG
GTGGAGGAACTTTAGGGCACCCTTGGGGAAATGCACCTGGTGCAGTAGCTAATCGGGTAG
CTTTAGAAGCGTGTGTACAAGCTCGTAATGAGGGGCGTGATCTTGCTCGTGAAGGTAATG
AGATTATCCGCGAAGCTTGCAAATGGAGCCCTGAGCTTGCCGCTGCTTGTGAAGTATGGA
AAGCGATCAAATTCGAATTCGAACCTGTAGATACGATAGATGGACAGAAATATTCGCTAG
ATGGACAGAAATAGATAAACAGAAAGTATAAGAACTAAGCGCGCATAATTTAGTAATTTC
TGTTTGTTCTCCTAATTGATTGCAATTAAACTCGGCTCAATCCTTTTTTTAGGAAAAGGA
TTGAGCCAAATAAAGAATAAGTATCCTATACTACCTATTTGCATAGTTATATGTACAGAT
CTTACCTATGTATATATACAAAATCGAAATACAAGATCAAATTGAAGACTAAACAACTCA
ATTCTGTTCTTTATTGTTGGATCCATAGGATTAATTATGGACCTTGGGGGTGGGTGGTGT
GAATTCTTTTTTATCCCGCAAGTTTCGGGCCGTAGATCAAAGCCAAGGGGGCTCTTACTA
TCCACCCTGTATATTGTCTTTTTCGTTTCATGTTGCAATAGAAACTTATTATTATATGAT
ACGAGATCATACGAGAATGAATTCTTAATTTATTTATTTTATTTATTTATTTTATTTATT
TATTTTATTTATTTATTTTATTTATTTATTTTATTTATTTATTTATTTTATAGTATAGGA
AGAAACAACTATTTATCTTTTCGATGATAATTTTTTTGTACATGACATGATAGAACCCTG
TCTTTTTATATTTCTAATTGAGGAAAAGATTCTATCATAATATATATATCTATTGAAGTG
ATACCTCGGGTTCCCCCAAAAGATAATCATTTCTTTCAATACTCACTCGTTGTTAGTTAA
CAATTTTTTAGATGATATGCTTAATTCAAATAGGAAATAAAATAGGAAAATGATTATTCA
TCGAATGACTATTCATCTATTATATTTTAATCAACTAGCGGGCAGGAAGATTCTATGAAA
AAGTGGTGGTTCAATTCGATGTTGTCTAAGGAGAAGGTAGAACATAAGTGTGGACGAAAT
AAATCAATGGATAGTCTTAATGCTGTTGGGCATACCGGTGGAAGTGAAGAGCCCATTCTA
AATGATACGGAGAAAAACATTTCTAGTTGGAGTGATAGTGGTAGGGATAGTTTCCGTAAT
GTTGATTATTTATTTGATATCAGAAATATTTGGAGTTTGATCTCTGATAACACTTTTTTA
GTTAGGGACGGTAATGGTGACAGTTATTCTGTATATTTTGACATTGAAAATCATATTTTT
CAAATTGACAATAATAGTTTTTTTCTGAGTGAACTAGAAAGTTTTTTTTCCAGTTATTTG
AATAGTAGGTCTAAGAATAACAATCATGACTATTATCATTACATGTATGATACTCAATCC
AGTTGGAATAATCACATTAATAGTTGCATTGATAGTTATCTTCGTTTTGAAGTCAGTATT
CATAGTTACATTTTAGGTGGTACTGAAAATTACAGTGACAGTTACATTTCTAGTTTCATT
TGTACTGAAGGCGTAAACAATAGTGAAAGTGCGAATTCTAGTATAAGAACTGGTGATAAC
AGCCACGATTTCAATATAAAAGAAAAATCTAATGATTTTGATATAACTAAAAAATACAAA
AATTTATGGGTTCAGTGCGAAAATTGTTATGGATTAAATTATAAAAAGTTTTTTAAGTCA
AAAATGAATATTTGTGAACAGTGTGGATATCATTTGAAAATGAGTAGTTCAGATAGAATC
GAACTTTTGATTGATTCGGGCACTTGGGATTCTATGGATGAAGATATGGTCTCCATGGAC
CCCATTGAATTTCATTCAGAAGAGGAACCTTATAGAGATCGTATTGATTCTTATCAAAGA
AGGACAGGTTTAACTGAAGCTGTTCAAACAGGCATAGGTCAACTAAATGGTATTCCCGTA
GCAATTGGGGTTATGGATTTTCAGTTTTTGGGGGGTAGTATGGGATCTGTAGTAGGTGAG
AAAATCACTCGTTTGATTGAGTATGCTACTAATCGATCTTTACCTGTCATTATTGTGTGT
GCTTCTGGAGGAGCACGCATGCAAGAAGGAAGTTTGAGCTTGATGCAAATGGCTAAAATA
TCTTCTGCTTCATATAATTATCAATCAAATAAAAAGTTATTCTATGTATCAATCCTTACA
TCTCCTACAACTGGTGGTGTAACCGCCAGTTTTGGTATGTTGGGAGATGTCATTATTGCT
GAACCCAATGCCTACATTGCTTTTGCGGGTAAAAGAGTAATTGAACAAACATTGAATAAA
ACAGTACCCGACGGTTCACAAGCGGCTGAGTATTTATTCCATAAGGGCTTATTCGACCCA
ATCGTACCGCGTAATCTTTTAAAAGGCGTTCTGAGTGAGTTATTTCAGCTACACGGTTTC
TTTCCTTTGAATAAAAAAAAATATCGAAATAAAATAAAAATATGAAAATATAGAAAGAAT
ATAAGCTATTTCTATGTATACCAAAAACTCCCATTTTTTACTAGAAATCGAATCCCTGTT
TGTTGCATTGAATTAGTTTAGTTAGAGTCGCGAACTTATAATAAACTCTTTAATAAAAAA
AAACTCCTTATTTTATTAGAAAGATATAATATAAAGAGTATAAGGCTGGGAAAATGAATA
AAATTTCTTAAACTTAAAGCAGATTATCATACATATTCGTGTAGAAAGATGAATAGGTAC
ACTTCATTTAGTTCTCATTCCTTGCACTTATTAACTACTTAATATTATTTTAATATTATT
TATTATTTATAATAGTTTATAATAGATTAAGATATCTTTATAAATAATAGGTACAAATAT
TAAATCGAGGTACCCGTTCTATGACAGATCTTAACTTACCCTCTATTTTTGTCCCTTTAG
TGGGTCTAGTATTTCCGGCGATTGCAATGGCTTCCTTATTTCTTCATGTCCAAAAAAATA
AGATTGTCTAGATCTAGATCCGATGGGGCCAAATTTCAGCAATTTATTTCAACACGGAAT
CATAATACAGATATTTATTTGGTACAGATATTTTTTTAGTGTAATATGGTATGATATGTG
CCTTTTCTGAATACAAATGAAAAAACTGTTATGCATGCGGATACATGATATCCGCATAAA
TGCATGTATATGCGGGTTATCTGGTTAAAAATGATCGGCGAATCTTTTTCTAATAGAAAT
AGAAAGTCGATGTATCTAACCAATTATTGCTAATAGTTCATATCGGAATAGTGCTAGTTG
ATGAAAGTTACTTCGGCATCAAGAAAAGTAAAGTCAAAATTTTTTCTCAATTCCAATCGA
ATGCAACCGGATCTAGTATAGTATGAACTGGCGATCAGAACATATATGGATAGAACTTAT
AACAGGGTCCCGAAAAGCAAGTAATTTTTGCTGGGCCTGTATTCTTTTTTTAGGTTCACT
AGGGTTCATAGTGGTTGGAACTTCCAGTTATCTTGGTAGGAATCTGATACCTGGATTTCC
ATCTCAACAAATTCTTTTTTTTCCGCAAGGGATCGTGATGTCTTTCTATGGGATCGCGGG
TCTATTCATTAGTTCCTATTTGTGGTCCACAATATCGTGGAATGTAGGTAGTGGTTATGA
CCGATTCGATAGAAAAGAAGGAATAATGTGTATTTTTCGTTGGGGATTCCCCGGAAAAAA
TCGTCGCATCTTCCTTCGCTTCTTTATGAAAGATATCCAATCAATCAGACTGGAGGTTAA
AGAAGGTCTTTTTCCGCGTCGTATTCTTTATATGGAAATCAGAGGCCAAGGAACCATTCC
CTTGACTCGTACTGATGAGAATTTGACTCCACGAGAAATTGAGCAAAAAGCTGCCGAATT
GGCCTATTTCCTGCGCGTACCGATTGAAGTATTTTGAAATGAACCGAGGTTTCTCCCGCA
TAATGGAAGGAACTTGCGAATTTCCTTTTTAATATAATTGAAGTTTCTTCAGAATGTTCA
TTCGAGCAAAACTCCGTTTCTTCGTTCCGTTGGCGCAACGACCCGCATAGAATAAAATAA
AGTAGGAGAGCGTATATGGAACAACCATAACATATATAATAAACTATAATAAAATAAGAA
GAAAATTTTTCTATACTAAACCTATTTTGTATGCGTATAGAGTCCAACTCAATTCTTTTA
TACTAGTAATAAGTCTAATTAAGTATGAATTTCTCAAGGAACAAATTAAGATGAAATTTT
TGTAAATTTTCCCAATTGAGATATCCGGAAATCCCATTTACTTAGAATTTACTTTATATA
TATACTAGATATTTAACTTTATATATTTATATATATTTCTAATTAGAATATATTTTTTCA
TCCGAAATGGGACCCTTATTCTATTTCTATATTCCTTCTTCTAGTTCTAGATCTAAGGAC
TAAATTTTTGCACAAAAATGGGAATAGATCCGTAGGTTCGATACCTTGTTATAGAACTTG
TGCTTTAGAGAAATATCAGATCAGATAGAGTTGACAAATGAAGAAGTTCATTAACAATTC
ACAGATAAAAAATGAAAAAAAAGAAAGCATTGACTTCCCTTCCATATCTTGCATCTATAG
TATTTTTGCCTTGGTGGGTCTCTCTCTCATTTCAAAAAAGTCTGGAACCTTGGATTATTT
ATTGGTGGAATACTAGGCAATCTGAAACTTTTTTGAATGATATTCGAGAGAAAAATGTTC
TAGAGAAATTCCTAGAATTAGAAGAACTATTCTTATTGGACGAAATGCTAAAAGAATATC
CGGAGACACATATACAAAAGCTTCGTATAGGAATACACACAGAAACGCTACAATTGGTCA
AAACACATAATGAATACCATCCCCATATCATTTTGCATTTATCGACAAATATAATCTGTT
TCGCTATTCTAAGTAGTTATTTTATTCTGGGTAATGAGGAACTTGTCATTCTGAATTCTT
GGGTTCAGGAATTCTTCTATAACTTAAGTGACACAATAAAAGCTTTTTCGATTCTTTTAG
TTACTGATTTATGGATCGGATTTCACTCGACCCATGGTTGGGAACTAATGATTGGTTCGA
TCTACAATGATTTTGGATTGGCTCATAACGAGCAAATAATATCTGGTCTTGTTTCCACTT
TTCCAGTTATTCTAGATACAATTGTGAAATATTGGATCTTCCGTTTTTTAAATCGCGTAT
CTCCTTCGCTTGTAGTCATTTATCATTCAATGAATGAATGAATAACTTATTTGATCTCCT
GGTATCAAATTTTTTTTGCGTATAAAGAAAGCATTTTCTATTTTCTTATTCTTTATACTT
TTACCTAGGTATTTGTCCTAGTTCAGTAGAATTATTTCAGTACAATGGCAGACTCGTGGA
TAGGGAACTATACTAGCTATCTATCTAATTTATTGTAGAAATTCCGGGATCAATGATAGG
ATCATGCAAAATAGAAATACTTTTTCTTGGGTAAAGGAGCGGATGACTCGATTTATTTCT
GTATCGATTATGATATATGTAATAACTCGAACATCTATTTCAAATGCGTATCCCATTTTT
GCGCAGAAAGGTTATGAAAATCCGCGAGAAGCAACTGGGCGAATTGTATGCGCCAATTGC
CATTTAGCTAATAAGCCTGTGGATATTGAAGTTCCGCAAGCGGTGCTTCCTGATACTGTA
TTTGAAGCAGTTGTTCGAATTCCTTATGATATGCAAGTGAAACAAGTTCTTGCTAATGGT
AAAAAAGGGGGTTTGAACGTGGGGGCTGTTCTTATTTTACCCGAGGGATTCGAATTAGCC
CCCCCTGATCGTATTTCTCCCGAGGTGAAAGAAAAGATAGGAAATCTGTCTTTTCAGAGT
TATCGTCCCAATAAAAAAAATATTCTTGTGATAGGCCCTGTTCCAGGTCAGAAATATAGT
GAAATCGTCTTTCCCATTCTTTCCCCCGACCCTGCTACGAAGAAAGACGTTCACTTCTTA
AAATATCCCATATATGTAGGTGGTAACCGAGGAAGGGGTCAGATTTATCCTGATGGGAGC
AAGAGTAACAATACAGTCTATAATGCTACATCCACAGGTATAGTAAGCAAAATAGTACGT
AAAGAAAAAGGAGGATATGAAATAACCATAGTTGATGCATCGGATGGACATCAAGTGGTT
GATATTATACCCCCAGGGCCGGAACTTCTTGTTTCAGAGGGTGAATCTATCAAGCTTGAT
CAACCATTAACAAGCAATCCTAATGTAGGAGGGTTTGGTCAGGGAGATGCAGAAATAGTG
CTTCAAGACCCATTACGCGTCCAAGGCCTTTTGTTCTTCTTAGCATCTGTTATTTTGGCA
CAAATTTTTTTGGTTCTTAAAAAGAAACAGTTTGAAAAGGTTCAATTATACGAAATGAAT
TTCTAGATCCAGACATCCCTTACCACCAAGTTGGTAAAAAGCGCTGAATTCTTGTCGATC
AATACAATTTCATATGTATTTCTGTAAATCCCCCTTGCTTCCTTTGTTTTTTGGTTATAC
TGGTTTTCGGGATGTATGGAATTCATTACTTATATCTCATTCCTAGCACTAGGCAATAGG
TATACAAAAACAAAGGAAGAAGATACAAGACAAGGACGGGATAAATGAAAGGAACAGATA
CTTCTAGGAAGGATTATAAATCTTCCTAATCTTCTATTCGACACAAGAAAAAGGACTTTC
TACCCTTTCTTGTGTCGTCTTGCATCGAAATAATAAATGATTTTTCTCTTGTTCGTCAAA
GATTACTATATTATTTATTATTTTCCGGGTCTATCAGAACTCCTTTGTTTAGATTCATAA
AAAGTAGTAGACAAACAAAAAGTGTTAGGGAATCAGTAAATAGAACTTCTTCTATGTATT
CAATAATACAATTAACTTCAACTTAGAATTTGAATTTCATAATTGAATTTCTTTTTATTT
TATAAAAAGAAATTCTTAAAAAAATAATTTACTTTGACTTTTGGGGTTGAAAAGCGGATT
AGAATCGATTTCTCCGCATACCCCAACCCTTACTTTTATTTCATCAAAGTTTTTATTTTC
TCTTTTTATTTTTTATAGAGTAGGGTTTTATTTGTTTAGTATAGAAACGATTTGTAGGGT
GTCTCATCCATTTAAATCCATATCATATAATATTGGATTGTCTAGAAAATCGATTGATTT
CTTCTTTCTTGTTACTTCGTAAGGGAAATAGAGAAAGAAGGTAAGAGTTAATATTATGGA
GGCGCGTCAGAGCCTATAAATCAATCAATAGAAAGAGATTTCATTTCCTTGTTCAAAAAC
ATTATAAGAAACAAAAGAATAGCGCAGTTTGAAAAGATCAGAGCAAAGGATCGATTTTGT
CATTTCTACGAATAGAATGATTTGACTGGATTTCCAATTTGTATGTTATGGAATAGATCA
AAGTCTCTTCCCGCTCTATAGAGTAAGAACTCCGCGGTACCCCCTTAATAAAAAAAGGGG
GGTACCGCGGAGTTCTTACTTTTTCATGTCTACAATCCGGTTCATCTGATTACTACAGAG
ATGAACCCAACCCGGAATAGGAACCGTAAAAGAAAACACCTATTAAACCGATCACAGGAA
TACCAGCTACAGTACCTATCAGCCAAAGAGGAATCCTTCCAGTAGTATCGGCCATTTCCC
CCACTTTCCTCCACATTTCATCAAGTGGTCATGCTATAGACAAAAACAGTCATGGATAAT
TATGCGGATGATATCCTTCCGAATGGGATAAGAGAATTCCTACTACTCTCTTCTCTTTCT
CTCAATTGAAGAAATAATTGGAAAATAAAACAGCAAGTACAAAAATGAGTAATAAACCCC
AGTATAGACTGGTACGATTCAATTCAACATTTTGTTCATTCGGATTTGATTGTGTCATAG
CTCTATAATTAGAATTTGGTTTATCGTTGGATGAACTGCATTGCTGATATTGAACCCAAA
AAAGAAACGGTAGGTACAGCTAATCCGTGAACAGCTAACCATCGCACTGTAAAAATTGGA
TAGGTTCGATCTATGGTCATTGGTGGCCTCCTAACTCCTAAAAGGATCTACTAAATTCAT
CGAGTTGTTCCAAAGAATCAAAACGGCCGGTTATTAATGGAATCCCCTGTCGGCTCTCTG
TGAAATATTCATTTGGTCGAGGACTTCCAAATACATCATAAGCTAAACCTGTACTGACGA
ATAACCAACCCGCAATGAATAGGGAAGGTATAGTAATGCTATGAATGACCCAGTATCGAA
TACTGGTAATAATATCAGCAAAAGAACGTTCTCCCGTGCTTCCAGACATGCTGAGCTCCA
AAATTTTTGTACATTCAAAAAAGGGAATCGATTTCGTGAAAGATGGGATCAGTAAATGGA
AAACAAACTACTGATATGTTATCTTTGTGAGATCGTCAATTTCGTACCAAAGGTGTATTT
CGAGTATACCGAATCAGTATAGCTATCCTTCCTCTGGCGCAGCAACGCAGTCTCGATCAG
TATCGAAATGAAATACTACATAATTCTTTTTTCTTTTTTGTCTATGCATAATTGGATGTT
GTTCAATAAATCAATAGAAAATTACTCAAATTCCTTATAAGGTTTTCATTATTTACTTCG
TAATAGAAAGTAAAGATCTTGGGAAAGTGTGAACCAACGGGTTCTAATAATTCCTGAAAG
TGAAAGTATAGTATTATCTTCACACAATTCAATTATATGTAAAATATATAAACCCTTTTT
TTAGGGTTCCCGTTTTTTTGTTCGAATCCTTTCATTTATTTCAAGTAATTGATTGGTCGT
ACAAAAAATATACTATAAATACTATAATAGGTATATTAGTATAGTATTTGATGAAAGAAA
GAGAACATAGTTGGAACAATAAATAGTCGCAATCCAACCATTGTTACATTAGAGTTACAT
TAGATCCAAAACAAAGGTTCTTTCTTGACCGAACTACAAGATGGAACTCCTTGATATGGA
AAAACAAGATATAGAATAAAACCTAAAAGAATAAGGGAAGTTGCTCTTCTTCGAATCGAG
TTGACCCCGAAAAAAATAAAGGTTTTTTCGAACTTTGTAATTCTATTTTTTTTAGTGCTA
TCTATAATGACTCATGAATCAAGAACTTTCAATTTCGAACTAAACTACTTCTGTCAATTG
ATTTTTTATTACCGTCGTATCTGAAAAAATGGAAACTTAGGTAAGTGTTTTATCAACATA
TGTAGCAAAAGAAGATATCTAATTTAGCTTTTTCATGCTTACTATAACTAGTTATTTCGG
TTTTCTATTGGCTGCTTCAACTATAACCTCAGCTCTATTAATTGGTTTGAACAAGATACG
ACTTATTTGAAATGAATTGAATGAACAAATTCAAAAAAAGAAGGATTTCTCCTTCAGATA
TTCTATGGCCCCTTCCCGTGTCAATTGTTAATTCTTGGTCATATTAGTAACTCTTGGTCA
TTGAGATTCACGGATTTTTCAGATTAATATTTAGGGATAGATCATACCTTTCTTTATATC
TCCTCAAACAAATCGAAATGATTGAAGTTTTTCTATTTGGAATCGTTTTAGGTCTAATTC
CTATTACTTTAGCGGGATTGTTTGTAACTGCATATTTACAATACAGACGCGGTGATCAGT
TGGACCTTTGATTGAATAGCATTTTTTTTTTATTGACCTCCTGCAAAGAGGAGGTCAAAT
TCAAGTTGCAATTCAACTTTTGTTATGGTTTTTTTATTGTGATTCGAAATAACATAAACG
GAATCACGCTCTGTAGGATTTGAACCTACGACATCGGGTTTTGGAGACCCGCGTTCTACC
GAACTGAACTAAGAGCGCTTTCTTATGACAGGAGATACGATTGTAAAGAAAAGTGTTTTT
TTGTACCCCCAGTCTTGCATACATTGGTATGCAAAAAATGAAAGATAATGCCCAATTTTA
TTTAATCAATCTCACTCAATTAATCTCCTGTTACCGTCCATAGGAGAAGTAATAGGTAGG
GATGACAGGATTTGAACCCGTGACATTTTGTACCCAAAACAAACGCGCTACCAAGCTGCG
CTACATCCCTTTTAAAAATTGTTGTACAGTGTCATTGTACAAAATCCATGTCTTGTTTTC
CACATCGTTATTTTCTCCTCTACCCATATACAATTTTCTTGTCATTTCTTCTTTTTGATT
TCATATAATAAAAGAATTATGTTGAAACCTAACGTATAAAAAAAGAATGAATATTTCTCG
ATAATGCTTAAGAAAAAGGGGTACCCTTTTTCTTTTTTAGGGACAGGAAAACTTCATCTA
CTGCTCATTGTACATATCCATTTTTGTTAGGAATTCCGTACAAAAAAATACAAATGATCC
TGAAGTACAGCATCTGACCATATATGTATTACAATAAAGAAGGAGGATTTTCAATGCGAG
ATATAAAAACATATCTCTCCACAGCACCCGTGTTAACTACTCTATGGTTTGGGTCTTTAG
CGGGTCTATTGATAGAAATTAATCGTTTATTCCCAGATGCTTTGTCATTCCCCTTTTTTT
AATTATAGTTAGTGATATTAGAAAAAATGAAGAAAATAGGAGATACAACTCTACGTGACG
TGACTAAAACTTCACCCCCTCTTTTTTTCTGTTCTTTAGGATAGGAAGGAAAGAAAAGTG
TATTGAACTTCAGCAAAAATCCGATGAATCTAAGATCCTATTTTGGAGAACAGAAATAGA
AAAGGGGTCCAATCTAGGGTAAGGTAAATAAAAGCTCCGCGAAATCGTAGCATAGAAAAA
AGGATACTTAACTTAAATAAAATACTGGAATTAGAATAAGAATAATTGATAGTTAGAAAA
AATTGTATTACTTACATTATTACTATGAGAATATTCTATTAATTTCTATTAATATTAATT
ATTAATTAGAATAATATTAATTATTAATTAGAATTACAGCGAAATCCTAAAAAATGGAAT
TTCTAGTTAGTAACTTCTTTTTATATTGATTTTTTTTTTCTTTTTTGTTCTTTTCGTCTT
CTTAGGTTAGGGTCGAAAATAGAAGAGTTAAGTCGATCAAAAATTCAAAGGGGGTTCATG
GCTAAGGGTAAAGATGTCCGAGTTAGAGTTATTTTGGAATGTACCAGTTGTGCCCAAAAC
GGTGTCAATAAGGAATCGCCGGGCATTTCTAGATATATTACTCAAAAGAATCGACACAAT
ACACCCAGTCGATTAGACTTGAGAAAATTTTGTCGCTATTGTCACAAGCATACTATTCAT
GGGGAAATAAAGAAATAGATTGAATGGAACGTGTGTATGATCTTTCAAAGAAGCAGGAAA
AGGAAAAACTTAACATATATATATGTATATAATATACAAATAAAAATACAAATAAAACCT
ATTTCGGTCGGATCTGAAATGAATAAATAAATAGAATTTTAGAGATAAGGAATAAACCAT
GGATAAATCCAAGCAACCTTTTCGTAAATCCAAGCGATCTTTTCGTAGGCGTTTTCCCCC
AATTGAATCGGGGGATCGAATTGATTATAGAAACATGAGTTTAATTAGTCGATTTATTAG
TGAACAAGGAAAAATATTATCTAGACGGGTGAATAGATTGACCTTAAAACAACAACGATT
AATTACTATTGCTATAAAACAAGCTCGTATTTTATCTTTGTTACCTTTTCTTAATAATGA
AAAACAGTTTGAAAGAGCCGAGTCGATCCCTAGAACTACCGGTCCTAGAACCAGAAATAA
ATAGATATACTCTTCCGTTGATTCAAAACTCCAATCAGAACTCAAGCTCAGATTGATGTT
TTGCTCGAAAAAGCCTCGAATCTAGATTTGATTGTTGTGTTATAATATAAGAAACAACAA
ATAGGGAAAGAAGAAATCTTTTTTTTTTGAAAGATGTTCGTTCATTCCCGCTACTTATCT
TCATTTCTTCTTAATTTCTTAAATGCATTTTTATTCTATCTTCCCGGAGTCCATTCTCCG
GGGAATTCAATTCTGTTTCAGCCATTCCTATATATAACTTTAGAATCTCTTTTATTTGAT
AATCTTATTGGAAATCACGTAAAGACAATTCTTATTTGATATAGCTATTTGCGCAAGTAT
TTTACGATTAAGAAGCAATTGCTTCTTGTACAGATTGTTTATTAATCTACTATAACTATA
GAATACCCCATTCTCACGAGCTGCTGCATTTATCCGAGTGATCCACAAACGACGAAAGTC
CCTCTTTTGTCTGCCCCTATCCCGATGAGAGGAAACCAAAGCTCTCATTTTCTGTTGAGT
AATGGTTCGAGTAAGTCTTGAATGAGCCCCTATAAAGGTTGAGGCAAATAAACGAATTTT
TGTTCGACGTCTCCGAGCTATATATCCTCGTCTAACTCTGGTCATTGAATCAAATTAAAC
TTTAATGAATAACTAATTGATTTCTTTTCTTTCAGTCATCCTTTTATCCCCCCGGTTAAT
TAATAACAAAACGGATTATTCCGATATATAAAATAGAAATTCCAATGGCTTTTGCTACTA
TAACCTTCCCAACCACGATTTTTTATTCCTTCCGGGCGAAATACCCGGAAATAAGAAATT
CTAGCGAAAAAAAAGAATAAAAAATCGTGGGTTCCATCGTTTCTATGGTTACTTCGTAAA
CGGTGAGGTCCTCTCTATACACCGGAGCCGCTTCTTTCATTTAATCAAAGGTTATTGTGA
ACTTGTATAGTTCACACTCTTTAGCTCTACCAATCAGTAATAGCTCTTTTCACAAAAGGG
TTATCCATACAGTGACGGCATTTAATTATGAAAGTTGGCTAGGTAGCTGACCTTGTTAGT
CCGTTCTTTCAAGAATAGGAACATACCATTTTTGCTTCTTTTCTTATAGTATAGTACTAT
TTCCCCCGCTTAATAGATAACTATTTGCTACCAATGGGGAATTGCTTCTCATCTCAAATT
GAGGTGATTGGATTTGCACCAATGGAAACCATAAATTTCATACAAAAAAATATAGGTAGA
TGATGGATCTTCATTTTTAGAAAGTAAATAATTTTTTTCCACTCTATCTCTCCTATTCAT
TGCTACTGGTGATTCGTACTTGAAAAATTGCTTCATTTGTTTGAACTCATGATCTAAACG
AGTCGCACATACACCCTAGTACATGTTCCCCGACGCTGAGGACATCCCCTAAGCGCGGGG
GATTTCGTGATATTTCTTATAGGCTGTCTTGTGTTTCTAATAAGTTGTTTAATTGTCGGC
ATATCATACATATATATAATAAAATAGGTTGGTTTAGATCGATCTTAACCTGATGCTTGA
TGATTATTAATTATTTCCATTTAATATCAAATCACGGAAAATTTGAATTTTGGTTTGAAA
TGGAATCGTGTATTTAGACAAAATCCCCAGTAGTTTCGTTTTCGACCGCTACAAGATCAA
CAATGCCATGAGCTTGGGCTTCTGTTGCTGACATAAAAACATCTCTCTCCATGTCTTCGG
ATATAACCCATAAAGAGTTGCCCGTTCTTTGTACATAAACCTTTGTGAGGGTTTCGCGAA
GTTTGAGTAGTTCTTCTGCTTCCAAGATAAATTCCCCTGCTTGCGCCTCATAAAAAGAAC
TAGCAGGTTGGTGAATCATAACCCTGATAATATTGATATAACATCATGCATGAACGGTTC
TTCTATCTCACGCGATTGGACGAAAATAAGGGCTAAAAAAAAAACAAGAAAAAAAAACAA
ATAGAATTGAACGGCCGGACAGGCACTTTTTTTGCATACGGCTCTGCAATGGAATTTCCT
TTTTCCTTTCCTTCTATTCTATAGAAGAAAAAAAAAAGAATCCATCCGATCTAGATCGTT
GAATGATCCATTTACCACCCTTCCTTTCATATTCTAAAAGTAAAAAAAAAATACTATGAT
GGTTCTGTTGCTTTCTATATTTATCTCGTCTTTGATTTAGCAATCCCAAAGTTTCTTTTT
GATAGGATCAAATAAGGAAAAATGCTCTTTTTTTTTTTCATTTTCGTACTCTTTTCTTCG
TAAGATAAATATCAGAAAGAGACTTCTTGTGTGGAAGAAAAATGGTTTGTGACGCTTAAA
TGTATTCCCGACACAGAAGATAAAATCGGAAATAACCTTTGTTTCATACTTACTATCTCG
ATACAAAATCTCGTGTTAGGAAAAACAATAATAGTTTGTTCGTATCGAACTCGAAGTGCC
ATGCTATTATTACCTATTATTCATATTCAATATGGCGAAGGCATAGTCTTCTTCTTTTTT
TTCAAATAAAAACTCATTGGCGCCAAGCGTGAGGGAATGCTAGACGTTTGGTAATTTCTC
CTCCGACCAGAATGAACGATCCCATTGAAGCGGCTAATCCCATGCATATTGTATGTACAT
CGGGTGAAACAAATTGCATAGTATCATAAATAGCTATTCCTGGTATTACCCATCCGCCAG
GGGAGTTTATAAATAAATAAAGATCCTTAGTATCATCTTCTATACTGAGATATACCATGA
GACCAACAAGTTGATTTGAGATCTCGCTATCAACTTCTTGGCCTAAAAAAAGTAATCTTT
CTCGATAAAGTCGGTTGATTAGGACAAAATTGTATCCCTTTTGAACCGTACGTGTATTTT
TGGATGCATACGGTTCAAAAAAATTGCGAAAAAAGAATCAATGTGTCGATTCCAATCCTA
TCTCTTTTTTTTGTAACAGATTTCTTTTTTTTTATGAAGGTTTTTCTATTAAAAAAAAGG
AGTTTTGGCCCCTTCCCTAAAAAAAGAATTTACTGAACTTATTTAATTATTCTCTTATTG
ATGTATTGTTTCGTCGAGATTTAAATCACGATGTCATTTTCTTGTTCCTGAATGGGTCCT
TTCAATTCTTTTAGGTTCATGTTCTACTCCGGGGAAAGATCCATCCGAATTCTATTTGCA
CATATAGGACAAATGATCTCAGTACCACTTCTTTTTGCTACGCCCTTTTCAATTCGTTTC
ATGCCTCCCCCAAACTATTCGATGTATTCATCATACTGGTTGGCATGGCAGTTTGAGATC
GCTTCTATAATTATAATTAAGTATAAGAATCGTTTATGCTACAAGCGGTAATTCCAAATA
TATTACCAATTTGGTATTTTATGAACGGAGCCTGGATACTTTCTTTTTTTAGTCCAAGTC
AACCATAAATTCTTTTAATTAATAATATCGATCCTCAATATAAATTGATCTAATTTCACT
TCACGCTCCGAATGATTAATTCTTCAATCAATACAATATTTCTTGGGCGAAACAGAGGAT
ATCTCGATCGGGGGAGAAAACGGGGAAATCCCATATGACCCAATATGTCTGACAAGTCGC
ACTATACGTCAACCCAAACTGCATCTTCCTCTCCAGGACTCCGAAAAGGTACTTTTGGAA
CACCAATGGGCATGAAATTAAAGAAAAAATTTAAGTACTATACTTCACTTTAATATGGAA
ACGTAAGAATGAGTTTATTTCCTTCATTCTTTTTTTTTCTATTTACTCTACTTTAAATAC
ACAAAAATACAAAAATTGGAAGGTTTTTAGCGAAAAAGACAGAATGCATAAATAACAATT
TTAACGAAGGAATGGATCGTTCAAATAATAAACAAGTATCCATGCATTCGTTCCCCCAAA
ATGGGACCAATGCTCCCATTGCGTATTGGTACTTATCGGGTATAGAATAGATCTGCTTCT
CTTTGTTCTTACGAATAGAATTCTTCCATTATTTTCAACGGAATAGAATAAAAAGTAACC
TTTTATCATACAGAATCCGCCAAAAAGGTTAGGTACATAGTATACATAGTATAAGTATAT
TGCAATGCGATAAAGTTACATAGTGTCTATTTTTCTTTGAGAAAGGGGTATTTTTCCATG
GGTTTGCCTTGGTATCGTGTTCATACTGTTGTATTGAATGATCCCGGCCGATTGCTTTCT
GTCCATATAATGCATACGGCTCTAGTTTCTGGTTGGGCCGGTTCGATGGCTCTATACGAA
TTAGCGGTTTTTGATCCCTCTGACCCCGTTCTTGATCCAATGTGGAGACAAGGTATGTTT
GTTATACCCTTCATGACTCGTTTAGGAATAACCAATTCGTGGGGTGGTTGGAGTATTTCA
GGAGGAACTATAACGAATCCGGGTATTTGGAGTTATGAAGGTGTGGCAGGGGCACATATT
GTGTTTTCTGGCTTGTGCTTTTTGGCGGCCATCTGGCATTGGGTGTATTGGGACCTAGAA
ATATTCTGTGATGAACGTACGGGAAAACCTTCTTTGGATTTGCCCAAAATCTTTGGAATT
CATTTATTTCTCTCAGGGGTGGCTTGCTTTGGCTTTGGCGCATTTCATGTAACAGGCTTA
TATGGTCCTGGAATATGGGTGTCCGATCCTTATGGACTAACTGGAAAAGTACAATCTGTA
AGTCCAGCGTGGGGCGCGGAAGGTTTTGATCCTTTTGTTCCGGGAGGAATCGCCTCTCAT
CATATTGCAGCAGGTACACTGGGCATATTAGCAGGCTTATTCCATCTTAGTGTCCGTCCG
CCTCAACGTCTATACAAAGGATTACGTATGGGCAATATTGAAACTGTACTTTCTAGTAGT
ATCGCTGCTGTTTTTTTTGCAGCTTTTGTTGTTGCTGGAACTATGTGGTATGGTTCAGCA
ACGACCCCAATCGAGTTATTTGGTCCCACTCGTTATCAGTGGGATCAGGGATACTTCCAG
CAAGAGATATATCGAAGAGTTGGTGCCGGACTAGCCGAAAATTTAAGTTTATCGGAAGCT
TGGTCTAAAATTCCTGAAAAATTAGCTTTTTATGATTACATTGGTAATAATCCGGCAAAA
GGGGGATTATTCAGGGCGGGTTCAATGGACAGTGGAGATGGAATAGCTGTTGGGTGGTTA
GGACACCCCGTCTTTCGAGATAAAGAAGGGCGTGAACTTTTTGTACGTCGTATGCCTACT
TTTTTTGAAACATTCCCGGTAGTTTTGGTAGATGGAGATGGAATTGTGAGGGCGGATGTT
CCTTTTCGAAGGGCAGAATCAAAGTATAGTGTTGAACAAGTAGGTGTAACTGTTGAGTTC
TATGGTGGCGAACTCAATGGAGTCAGTTATAGTGATCCCGCTACTGTGAAAAAATATGCT
AGACGCGCGCAATTAGGTGAAATTTTTGAATTAGACCGGGCTACTTTGAAATCCGATGGT
GTTTTTCGTAGTAGTCCAAGGGGTTGGTTCACTTTTGGGCATGTTTCATTTGCTTTGCTT
TTCTTTTTTGGGCACATTTGGCATGGCGCTAGAACCTTGTTCAGAGATGTTTTTGCTGGT
ATTGATCCAGATTTGGATGCTCAAGTGGAATTTGGAGCATTCCAAAAACTTGGAGACCCA
ACTACAAAGAGACAAGTAGTTTGATACAAGATTGCTCTGGCATCTTTCGCCTCTATTTCC
ATTTTTTTTTTAATAGGGTACCCAAGAAATATTGACTTGAATCATCTTCTTTTCTTTGAT
TTTTTCCCCCTTTTTATATGATATGGTAAATAATCCCACTCAAACGAATAGGTGTGAAAG
CTATAATTGTAAACCACGATCAAATCTATGGAAGCATTGGTTTATACATTCCTTTTAGTC
TCTACTTTAGGGATAATTTTTTTCGCTATCTTTTTTCGAGAACCGCCTAAGGTTCCGACT
AAAAAATGAAAAGATTTTTCATTATATCAACTGAAGTAATGAGCCTCCCATATGGGGAGG
CTCATTACTTCAACTAGTCTAGTCCCCGTGTTCCTCGAATGGATCTCTTAGTTGTTGAGA
GGGTTGCCCAAAAGCGGTATATAAGGCGTACCCCGTAAAGCTTACAAGTAAACCAGATAT
GAAGATGGCGACTAGGGTTGCTGTTTCCATTTTTAGATAATTTCAAGATCACAACGGATC
TACGAGAAGATCGTTTATTTACAACTACAACGGAATGGTATACAAAGTCAACAGATCTCA
ACCAATGATTAAATAGGATTTATGGCTACACAAACTGTTGAGGGTAGTTCTAGATCTAAG
CCAAGACAAACTGCCGTAGGGAATTTATTGAAACCTTTGAATTCGGAATATGGTAAAGTA
GCCCCGGGCTGGGGGACTACACCACTTATGGGAGTTGCAATGGCTCTATTTGCGATATTC
TTATCTATTATTTTGGAAATTTATAATTCTTCCGTTTTACTGGATGGAATTTCAATGAGT
TAGGTTCATAAGAACTATGAAGCCCTAGTTTTTCAATCAAAAAAAAAAATTATTTAAGAC
TCTATTTATAGACCCTTCTGGTAGTTCGACTGTGGTATTTCTTTTTTTCGGTATTTCGGA
ATATGAGCGTGTGACTTGTTATAATTGATCCTATTGATAATGCAGAGAATGGTCCTGCCA
TCTCTATTAAGATGATTCTACCCGTCGGATATTTATTCTAATATCTGGAACACGGAATAT
TATAGAATAGATTAAGAAAAGAAATATTTGAACTATGATTCATACCTACTATTCAGACCT
CGCAACCGGACTAAGAAAAACAATTTCAGATGGGTATTTCCTAAATTAAACAATTTTTCT
TTCCTTAGACGTATTCATTTTCATTTTGTCCGAAGAACAACTTCTTTCTCTAGATTTTGT
TGAATCATTACATCCACTCATTGAAATTGCATAAGTGATGATCAAACGGTTTTTACTCAG
AGAACCTTTGAATTTAGCTTGGAGTTAAATCATCGTGGTTCTTGTATGAATCTGAGGTTT
TCATTGATTTATTATAGGGTCTCAACAAGCGAATTCCTATCAATAGTAAAATAAGAGTCG
ATCCGCGTTACGCACAAAAAAACAACAAATTAAATAATAAACAAAAATAGGAAAGAGAAG
ATTCAAGAGGCCTATAACGACCAACATAAAGAAAGACGGACGAGCTAACTTGATATTTTT
GGCATTAGCGTCACAAAGAGGAGATTTCGGATTTTTTTTACTTCCTATCTTCGGGACAAA
TGAAATCAAGCGGCTAAGAAGTTTTGAATTTTCTATTACATATCCGTCGAAATCCGTATT
TGTGTGTTTCTGTTTGAGCCGTACGAGATGAAATTCTCATATACGGTTCTCGGAGGGGGT
CCTATCGGATTACCTATCTCAATAAAGTATATGATTGGTTCGAGGAACGTCTCGAGATTC
AAGCGATTGCAGATGATATAACTAGTAAATATGTTCCTCCTCATGTCAACATATTTTATT
GTCTAGGGGGGATCACGCTTACTTGTTTTTTAGTACAAGTAGCTACGGGTTTTGCTATGA
CTTTTTACTATCGGCCAACCGTTACGGAGGCTTTTTCCTCTGTTCAATACATAATGACTG
AAGCCAACTTTGGTTGGTTAATTCGATCAGTTCATCGATGGTCAGCAAGTATGATGGTTC
TAATGATGATTCTGCACGTATTTCGTGTGTATCTTACAGGTGGGTTTAAAAAACCCCGCG
AATTAACTTGGGTTACAGGCGTGGTTCTGGGTGTATTGACTGCATCTTTTGGTGTAACTG
GTTATTCCTTACCTCGGGACCAAATAGGTTATTGGGCAGTAAAAATCGTGACAGGTGTAC
CTGACGCTATTCCTGTAATAGGATCGCCTTTGGTAGAGTTATTACGTGGAAGTGCTAGTG
TGGGCCAATCTACCTTGACCCGTTTTTATAGTTTACACACTTTTGTATTGCCTCTTCTTA
CTGCCGTATTTATGTTAATGCACTTCCCAATGATACGTAAGCAAGGTATTTCGGGTCCTT
TATAGCTTTATAGAGTATAGAGAAGACAGATTTTAGATATTTGTAATTTATCATATATCG
TATCGGGGAGGACCAATAGTATTTCATTGCTACAAATATGTATTATTGAAAAAATAAAAT
AAGACATGTTTTTTGGATACTTCTCTTCAACTCCGAACGAAGTATTGTATTTCTTATTTG
ATACGAATAGTTGAAGTAGATTCTCCGAAGAGAGGATGGATTATGGGAGTGTGTGACTTG
AACTATTGATTGGGCCATGCCGATATATTATTTTATCCGCCACGTTGGAATTAAAAACCA
AGCGTGTCTCCCGCATCCAACCACCATGTAAATCCCCCTATGTAGCATAGGATAGGCCGG
TTCGCTGAGGAGAATTTTTTCTATGATCATACCCTAATTATGCATGAACAGGCTCCGTAA
GATCCCGTAGAAGAAGTGATGTGGCACGACCCAATGTTCTATCTATTCCACTTACTTATT
TATAGTATGGAAATGCATTCATTTCCTCTGCATCGACCCCGATCTATGATACTATCGGAG
TGAAATAAGGGATCTAAGGAAGAACAAAGGCTAGACTTTATTAGTAACAAGTAAAGACTT
TGTATGTAAGAAAATTGAGATGTTGTGGGGGATAAACACTAATAAAATCAAAAAGACATG
AGACAGTCCAAAAAGCACTTGATTATGATCAAATTTGTAAGCCTACTTGGATATTGAGCA
TTTACCTGTAAGAATTGAATTCTTTGCAATGAATAGTTGCAACTTCGGAAATGGGATCTA
GTAAATCTTTTCTTACATAGAGTCATTATATTTTATATTATATATGTGTAGTGTATGAAA
TATAGATTTTCTATCGATCTATTTCTGTCATTCTTTTGATTCTTGCTCGAGCCGGATGAT
GAAAAATTATCATGTCCGGTTCTTTCGGGGGATGGATCCATAAGAATTCACCTATCCCAA
TAACAAAGAAACCTGACTTGAATGATCCTGTATTAAGAGCGAAATTGGCTAAAGGGATGG
GGCATAATTATTATGGAGAACCCGCATGGCCCAATGATCTTTTATATATTTTTCCAGTAG
TAATTCTAGGTACTATTGCATGTAATGTAGGCTTAGCAGTTCTAGAGCCATCAATGATTG
GTGAACCGGCGGATCCATTTGCAACTCCTTTGGAAATATTACCCGAATGGTACTTCTTTC
CCGTATTTCAAATACTCCGCACAGTACCCAATAAATTATTGGGTGTTCTTTTAATGGTTT
CAGTACCAACAGGATTATTGACAGTACCCTTTTTGGAGAATGTTAATAAATTCCAAAATC
CATTTCGTCGTCCAGTAGCTACAACAGTCTTTTTGATCGGTACCGCAGTAGCTCTTTGGT
TAGGTATTGGAGCAACATTACCTATTGATAAATCTCTAACTTTAGGTCTTTTTCAAATTC
ATTCAACCGCGAAATACCACGATGTAGGTATCTAGGGAATAGTCGCTTCTAAAGTGAATC
CTCCCTAGATACATGAATTTTATTATAATCTATTTCGTGAAAATACGGATTGCGCGTCGA
AGATAATTTAATTATTTAATTAAAAAAAGAATATGAAATTATTCTAATAGATTTAAAATG
AAAACTTATTCTTAGGTAAATGGATTGCGAAATGCTTCCGTAGAGTATCCAATATCTGTT
TTACATCTTCTATGCGAAAATATTCAATTCTTATAAGATCCTCCTGACTGTTACTCAAAA
GGTCCAATAATGTATGTATATTGGACCTTTTGAGACAATTATAGGTCCTAGGGGGTAGTT
CTGATTGGTCAATAAAAATACATTTCAATGGAATTCCTTTTTTGTTTTTCTTTAGATTAG
TTAATCCATTTTCAAAGGTAAAAAGGGGTGGAGTAAACCTGTTTTTCTTTTCCTCGAAAT
GAATGCCCCCTTCCTCCGCATGTAGAAAAGGAATAAATAAATCAATCAAATTACGAGAAG
CTTCGTAAAGTGCTTCCTTAGGAGTTAAACTTCCATTTGTCCATATTTCTAGAAAAAGTA
TTTCTTGTTTTTCATTTCCATTTCCAAAAGAATGAATACTATGATTCGCATTTCGAACAG
GCATGGATACAGCATCTATAGGATAACTTCCATCTTGAGAGTTATTTGTGGGGTTCATCC
GGTATCCGCGATCTCTCTTGATTTGTAATCCAATACGCAAATCAATGGGTTCCGTCAGGT
TAGCTATATGCTGTGTTGCGTCAACTATTTCCACGGAAGGTGGTGAGATGATATCTTGCG
CGGTTACGTATCTGGGACCCCTGACGCAAATAGATGCGTCTATAACTCCATACAGATTGC
TTCTCAATACAATTTCTTTCAAATTTATGCAAATTTCATGTACCGATTCCTCAATACCTA
CTATCGTAGAATATTCATGTGGCACCTTCTCAGATTTAGCACGTGTGATACATGTTCCTT
CTATTTCTCCAAGTAAAGCCCTTCGCATGGCAATACCTATGGTATCGGCTTGCCCTTTCA
TGAGCGGGGACAGAATGAAACGACCATAATAAAGACGCTTACTGTCTACTCTGGATTCAA
CACATTTCCACTGTAGTGTTCGAGTGGATCCTGCTATTTCCTCTCGAACCATACTAATAT
TATTATTTGATCAGATCATTGAATCATTTATTTCTCTTGAAATCCAGTTAATTCCTTTTT
TTTTACACACGTCTTTTTTTAGGAGGTCTACATCCATTATGTGGCATAGGTGTTACATCA
CGTACGAAACTTAATAGTATACCACTTCTACGAATGGCCCGTAATGCTGCGTCTCTTCCG
AGACCGGGACCTTTTATCATAACTTCTGCTCGTTGCATACCCTGATCAACTACAGTACGA
ATAGCATTTACCGCGGCGGCTTGAGCAGCATAGGGTGTCCCTCTTCTTGTGCCTTTGAAT
CCAGAAGTACCGGCGGAGGCCCAAGAAACCACTCGACCTCGTACATCTGTAACAGTTACA
ATAGTATTGTTGAAACTCGCTTGAACATGAATAACTCCTTTTGGTATTCTACGTCCATTC
TTACGCGAACCAATACGCCCATTCCTACGCGAACCAATTCTTGGTATAGGTTTTGCCATA
TTTTATCATCTCATAAATATGAATCAGAAATATATAGAAAGATACGGAGATATCCATTTC
ATGTTAAAACAGATCCTTTATTTTTACATAGTCCCTCTTTGAGAAATTTTAGAAAGATTA
TCCTTGTCTCTGTTTGTGTCTCGGGTTGGAACAAATCACTATAATTCGTCCACGCCTACG
GATCAGTCGACATTTTTCACAAATTTTACGAACAGAAGCCCTTATTTTCATATTTCTCAC
TCCTTACCTTAATTTGGAATCTATTCCTTGGAAGAAAAAAAGTCTCTTGTATTTTTTATC
TTCGAATCTTCCATGAAAGGAATGTTTTCAAAAGAATCTATCTAATCGTTCGAATCTTTG
TTGCGAAGTCTATAAATTATACGTCCCCTGGTTGAATCATACCGACTTATTTCGATTTTG
ACTCTATCACCCGGCAATATTCGTATCAAACTGCGTCGGATCCTTCCTGAAATATAACCT
AGAATTAGATTTTCATTATCTAAACGGACCGGGGAACATACCGTTGGGAAGTGATTCAGT
AATTAAACCTTCATGGATCAATTTTTGTTCTTTCATTCCAGGTAACCCCCCCTGAAGTAT
CAACTAATGGAGGAAGAGTTATATAACTCACTTTTCCTCTCTATTTCACAAATAGGAAGT
TAGAGATAAATTTAGGATACCGGAGGAGGATCACCATATATAACACAAAATTTCTCCTCC
AATTTTTTCTAGTCTAGCTTCTCGGTCTGTTATTATGCCTCGAGAAGTGGAAAGAATTAC
AATTCCCATTCCACCTAAAATCTTAGGAATTTTTTGATAGTTGGAATATATTCGTAGACC
AGGCCGACTAATACGTTTTAAAATAGTTCTATATATTCCTTTCCTAGTTCTTCTATGGCG
CAAGGTTAAAACCAAGAAGGGTTTGTTACTTTCCTGATGTTTCCGAACGTTTTCAATAAA
ACCTTCTCGTAGGAGTATTTTAACAATGTTTTCGGTGATATTAGTGGATGCTATTCGAAC
CGTTCCATTTTTACTCATGTCAGCATTTCTTATAGAAGTTATTATCTCAGCAATAGCGTC
TCTGCCCATGACGAATTAGAATTATTGGTGCTTCCGAATTTTTATATAATCAACATGTTT
TTTTTTAGTTGAATACTTCAAACAAAGTATTCATTATTAAAATTAAATATTAAATAAATG
AATTTTAAAAAGTATATGCGTGAGACACAATCTACTAATTGGATCTATTTCAGATATCCT
ACTATAACTATATCATAAACTATATCATAGTTTCAGCTATAAAACTTTATAATACCTCGG
GAGCTAATGAAACTATTTTAGTAAAATGCAACTGTCTCAATTCCCGAGCAATCGCACCAA
AAACGCGAGTTCCTTTTGGATTTCCTTCTTGATCAATGACAACCGCCGCATTGTCATCAT
ATCGTATTATCATACCGTTGTCACGTTTGAGTTCTTTACATGTACGTACAATTACAGCTC
TAATTACTTCTGATCTTTTTAGAGGCATATTGGGCACCGCTTCTTTGATTACAGCAACAA
TAACATCACCAATATGAGCATATCGGTGATTACCAGCTCCTATGATTCGAATACACATTA
ACTCTCGAGCTCCGCTGTTATCTGCTACATTCAAAAGAGTCTGAGGTTGGATCATATCAT
TTTTATTTGAATTGGTTATTTCAATGCAAAGAATGAGGAAAAAAAAGAAATAGTGTTTGT
CTAAAAATAAAGAAACTCATGGTTGTTTTTTCATCCTCAATACCTTTTTTGTTTATATTT
AGTTCTACATCCCTATCCTGAAATAATAAATTGAGTTCGTATAGGCATTTTGCACGCAGC
TATTTCAATAGCTGCTCTGGCTACAGTTTCTGAGACTCCGCCCATTTCATAAAGTATTCG
GCCTGGTTTAACAACGGATACCCAATATTCGGGAGATCCCTTTCCCGAACCCATACGTGT
TTCTGTAGGTCTTACTGTAATAGGTTTGTCAGGAAATACACGTACCCATATTTTTCCACC
ACGACGTGCATATCGTGTCATTGCTCTTCGCCCTGCTTCTATTTGTCTAGCTGTAATCCA
AGCAGGTTCAAGTGCCTGAAGAGCGTATCTGCCGAAACAAATATGATTGCCTCGACAAGA
TATTCCTTTCATTCTTCCTCTATGTTGCTTACGAAATCTGGTTCTTTTGGGGTTATAATT
GATGGTTTTTTCTTAATCCCACCTCTACTACAGAACCGGACATGAGAGTTTCTTCTCATC
CAGCTCCTCGCGAATGAAAGGATTCAATAATATTACAGATGCACATGTATTTAATAACTA
ATACATTAAACTAAGTAATTGGATTTAGTGATATTTCATTTATTACATAAGAAGCTGTAT
ATATGGCTAGATGTGTGTATTTATAGATATAGATAATGCTTCTTTTTTATATTGAATCCT
TCTTTTTATTTTTACTTTTATTGAATCAAGGCACAATATTGGAATCCAATAAATAAGTGT
TTCGCGGGCGAATATTGACTCTTTCTTGCTTCATTCGTAGGATCAATCCATGACCTCTCC
AAGTAAATAAATTTGTTCTCGGTTTGTTCCGCCATCCCGCCTGATGAATCATTAGGATTC
TTTTTATTTTAATAGAATCTTATATAGTTTATATAGTCACAGGTTTCGTCGTTCCTATAG
CTTCTCCATTAATGGTTAGGCCTGAACTCTGCAATGGAGCTCTCAACAAAATATGTTCCC
GAGTCAATCTCCTCAGTTTCTATTAACCCGAGGCTCTTTATTATTTATTTGATTTATATC
AATATGCTTTATCACACTGCCTTTTATGAGGTGATTCATAGACCATACATATTGGAATCA
TATATCATTGATATTTTTGTTCTCTCTTTCTATCACCTTTCCATTTATCCGCATCCCTTT
ATTTATTTTTTTCTTCCAAATCCATATGTTTTTTATGGAAAAATTTCAGTTGTTACGACT
ATATGATTAATCCAGTCATATAGTGACTGTTTCTTGGGATCTCGACAATACGAAGCAATA
AGTTGGTTATTAGTTTTTAGTTTATATATTTATTTTATATATTTATTATTTATATATTTA
TTATTTATATATTTATTATTTATTTATTTTATATTTATTTATTTATATTTATATAGTAGT
TATTGAGTTAATAGTGGGGTCAGGCTTCTTTTTGAAGTCCGACTATAAACTCTAAAGAAG
AAACTAACGAGTCACACACTAAGCATAGCAATTATATTAAAAAAAGGTTCATTTTTTTTT
TTTATTATTCAACCTTATAGAATTAGAATTATTTCTTTTTGTTTGATTTAACGGAAAAAT
AGAAAAAGTTACTAATTTTTTGTTCTATCACTGGGTAGAATGGCAAGATCAATAAGAGGC
CTATTTATTATTCCTCATCCACAAATATCCAAATTTTTAGGCCCAATACTCCATGGATAG
TTCGAATTGTATAGGAACAATGATCAATTTTAGCGCGAATTGTTTGTAGAGGAACTCTAC
CCTCTCTGATCCATTCAACACGTGCAATTTCTTTTCCGTCGATACGCCCTGCAATTTGTA
TTTGAATTCCCTTTGTATCTGTTTGTTCAGTTAATTCAATAGCTCTTTTCATTGCCTTTC
GAAACGAAACTCTATTTCTTAATTGAGAAGCCATATATTCCGCAAGAATACTAGGATGCC
CATATGGTTTTTCTATTCGTGTGATAGCAATGTTGAGCCTTCGGTTCACAGAACGAAATT
CCTTTTGTACATTCATCTGTAATTCTTCGATTCCTCGTGTTTGACCTTCTATTAATAAAT
TAGGAAATCCAATATAGATTATGACCTGGATTAAATCGATTCTTTTTTGAATTTCTATAC
GTGCAATTCCAATTCCTTCGAAACCTGAGGATATTCTCTTATTTTTTTGTACATAATTCT
TGATACAATTCCGTATTTTCTCATCTTCTTGTAAACCTACGGAAAAATTTTTTGGTTGTG
CGAACCAAAAGGAATGATGATTTTGGGTTGTACCAAGTCTGAAACCAAGTGGATTTATTT
TTTGTCCCATATTTTTTATTATAATATCTTTCCATCCATTTTTTTTAATATGAATCTAAA
TCTTAAATTCATCTAAAAATCATTTTTATTTATCTTTTAATACAATTGTTATATGACAAG
TGGATCTTTTTATCGGATAACTACGTCCTCGAGCCCTAGGTTTTAACTTTTTCACAAAGG
GACCTCCATTTACTTCGGCTTTACTAATGAATAAATCCGTTTCGTTCAAACCCATATTAT
GACTAGCATTTGCTGCTGCAGAATAAACCAATTTTAAAATAGGATAAGATGCTCGATAAG
GCATAAGTTCCAATATCATAAGCGTTTCCTCATAAGAGCGCCCGCGAATCTGATCAATTA
CTCTTCGCGCTTTGAAAACAGACATACATATATGTTGAGCTAAAACTTTTACTTCTCTAC
CCAAATTAGAGTTCTTTTTTTTCTTTATCATAAGGTTATCCCCCGCCAATGAATGATAAG
TATCTTTTTTTCCAAATTAACGACGAGATTTATTATCGTTTCTCGCATGTCTCGCGAAAG
TCAGAGTAGGCGCGAATTCTCCCAATTTGTGACCTACCATACGATCTGTTATATAAATAG
GTAAATGTTCCTTTCCATTATGAATAGCGATTGTATGTCCAATCATTTTGGGTATAATGG
TAGATGCCCGAGACCAAGTTACTATTATTTCTTTCTCTTCCCTCGTGTTGAGTTTTTCAA
TTTTTCTCGATAAATGATTAGCTACAAAAGGGTTTTTTTTTAGTGAACGTGCCACAGCTG
ATTACTCCTTTTTTTACATTTTAAAGATTGGCATTCTATGTCCAATAGAATATCTCGATC
TAAGTATGAAGGTAAGAATAAATACAATAATGATGAATGGAAAAAAGAGAAAATCCTTTA
GCTAGATAAGGGGCGGATGTAGCCAAGTGGATCAAGGCAGTGGATTGTGAATCCACCACG
CGCGGGTTCAATTCCCGTCGTTCGCCCATCACATTATTTCAAATTCAAAAAATGCTATTT
TCAATATTCCTATTTACGGCGACGAAGAATAAAACTATCACTATATTTTTTCCTTTTCCT
ACTTCTTCTTCCAAGCGCAGGATAACCCCAGGGGGTTGTGGGTTTTTTTCTACCAATTGG
GGCTCTCCCTTCCCCGCCTCCATGGGGATGGTCTACAGGGTTCATAACTACTCCTCTTAC
TACAGGACGCTTACCTAGCCAACACTTCGATCCGGCTCTACCCAAACTTTTTTGATTCAC
CCCAACATTACCCACTTGTCCGACTGTTGCTAAGCAGTTTTTGGATATCAAACGGACCTC
CCCAGATGGTAATCTTAATGTGGCGGATTTGCCCTCTTTTGCAATCAGCTTCGCTACAGC
GCCTGCTGCTCTAGCTAATTGTCCGCCCTTTCCAAGTGTGATTTCTATGTTATGTATGGC
TGTGCCTAAGGGCATATCGGTTGAAGTAGATTCTTCTTTTTTATCAATAAAAACCCCTTC
CCAAACTGTACAAGCTTCTTCCAAAGCATACGGCTTTCTAGATGTATATGATGCTATCTA
GACAGATGGATCTTATATGAATCGTATGATGAAGTACCACACGAGTGGGTATATAGGAAT
CCAAATCTGCCGAATCACTCATGTATGATCTTCTACATCCTAGGTCTCCCCGTTCCGTCA
TCTGGCTTATGTTCTTCATGTAGCATTCAGACCGAATGACTCTATGAAATTACGTCGATA
CTTCCACATATTACGGGTAACGTAGGAGACATCTCTATTTTTTCCCGGGGGGATCTTTAT
AATTACCACTGCTTAGCTTTCAATTCGCCTCTGACCATCAAATTAAATGTGAATAACCCG
TCCTCCTCTCTTTGAAACAAGGGGCGCTTCCGGTTCTGTGCGTGCTTCAAACAATTTTGT
CTTCTCCATATTACCATATCTCTAGAGTCAATAATTTTCTATGAGGAACTACTGAACTCA
ATCACTTGCTGCCGTTACTCAACAGTTTTCTGTTGAGGTCTATCCCATAGAGGTACTCAA
ATTGGATCAGTGATTGATTTCTAGGTTTCGTCGTAAACCTAATTGGTTACTTCCAATTAC
GTAAATCAATAGTTCAAACCGCACTCAAAGGTAGGGCATTTCCCATTGATATAGGGACTT
CTGTACCAGAAACAATGGTATCTCCAATTAGAGCCCCTCTGGGATGTAAAATATATCTTT
TCTCGCCATCCCCATAATGTATGAGACAAATGTATGCATTTCGATTAGGGTCGTATTCTA
TGGTTACGATTCTACCAGATATGTCTTTTTCATTCCGTCGAAAATCGATTTTACGGTATA
GACGCTTATGACCTCCCCCTCTATGTCTTGCGGTAATAATTCCTCTGGCATTACGACCTT
TACCACAATGATGCTGTCCACAGATCAAATTATTTCGTAGATTGGATTTCATTTGACTGT
CTGCGGCTCCATTACGTGTGCTCGGGGTAGAAGTTTTGTATAAATGTATCGCCGTGTTAT
TAAGTATTTTGCTTTAAGTTCTTTTCTCTATAAGAGGTGGAATAGAATAACCCGGTTGAA
GCGTAATGATCATACGTCTGTAATGCATTGTATGTCCCATAATAGGTCCCATTCTTCTAC
CCTTTCTCGGGAGTCGATGACTATTCATAGCTATTACCTTGACACCAAAGAAGAGTTCGA
CCCAATGCTTTATTTCTGTCCTAGTTGATCCTGATTCGACATTAGAAGTATATTGATTGT
TCCCCAATAACCGAATACTTTTTTCTGTAAATACTGCATATTTGATTCCATCCATAACTC
CATTTTCTTCCCTATGAGTTCCAGTATCGATAAGAATTCTAGTTCTTACTGTTCATATGT
TATGGTATGAATATACCATACCAATTCGTTATGTATGGATGATGAGATTCCATTGATACA
GAGCCAATTCCAATAGACTTATTGAACGTTCCCATTGGCGTGCATCCAGCAGGAATTGAA
CCTACGAATTTGCCAATTATGAGTTGGGCGCTTTAACCATTCAGCCATGGATGCTTAACA
GGGCTCATCGTACATCGTGAATAACCAAATTCCAATTGAAATGAAATCTTTAGGAGGAAT
CAATGAAAATCTTTAGGAGGAATCAATGAAACGACATCAATTCAAATCCTGGATCTTGGA
ATTGAGAGAGATATTGAGAGAGATCAAGAATTCTCACTATTTCTTAGATTCATGGATCAA
ATTCGATTCAGTGGGATCTTTCACTCATATTTTTTTCCACCAAGAACGTTTTATGAAACT
CTTTGACCCCCGAATTTGGAGTATCCTACTTTCACGTGATTCACAGGGTTCAACAAGCAA
TCGATATTTCACGATCAAAGGTGTAGTACTGCTTGTAGTAGTGGTCCTTATATCTCGTAT
TACCAATCGAAAGATGGTCGAAAGAAAAAATCTCTATTTGATGGGGCTTCTTCCTATACC
TATGAATTCCATTGGACCCAGAAATGAGACATTGGAAGAATCTTTTTGGTCTTCCAATAT
CAATAGGTTGATTGTTTCGCTCCTGTATCTTCCAAAAGGGAAAAAGATTTCTGAGAGTTG
TTTCATGGATCCGCAAGAGAGTACTTGGGTTCTGCCAATAAATAAAAAGTGTATCATGCC
TGAATCGAACCGGGGTTCGCGGTGGTGGAGGAACCGGATCGGAAAAAAGAGGGATTCTAG
TTGTAAGATAGCTAATGAAACCGTAGCTGGAATTGAGATCTCATTCAAAGAGAAAGATAG
CAAATATCTGGAGTTTCTTTTTTTATCCTATACGGATGATCCGATCCGCAAGGACCATGA
TTGGGAATTGTTTGATCGTCTTTCTCCGAGGAAGAAGCGAAACATAATCAACTTGAATTC
GGGACAGCTATTCGAAATCTTAGGGAAAGACTTGATTTGTTATCTCATGTCTGCTTTTCG
TGAAAAAAGACCAATTGAAGGCGAGGGTTTCTTCAAACAACAAGGAGCTGAGGCAACTAT
TCAATCAAATGATATTGAGCACGTTTCCCATCTCTTCTCGAGAAACAAGTGGGGTATTTC
TTTGAAAAATTGTGCTCAATTTCATATGTGGCAATTCCGCCAAGATCTCTTCGTTAGTTG
GGGGAAGAATCGGCACGAATCGGATTTTTTGAGGAACGTATCGAGAGAGAATTGGATTTG
GTTAGACAATGTGTGGTTGGTAAACAAGGATCGGTTTTTTAGCAGGGTACGGAATGTATT
GTCAAATATTCAATATGATTCCACAAGATCTATTTTCGTTCAAGTAACGGATTCTAGCCA
ATCGAAAGGATCTTCTGATCAATCCAGAGATCATTTCGATTCCATTAGAAATGCGGATTC
AGAATATCACACATTGATCGATCAAACAGAGATTCAGCAACTAAAAGAAAGATCGATTCT
TTGGGATCCTTCCTTTCTTCAAACGGAACGAACAGAGATAGAATCAGATCAATTCCCGAA
ATGCCTTTTTGGATCTTCCTCAATGTCCCGGCTATTCACGAAACGTGAGAAGCAGATGAA
TAATCATCTGCTTCCGAAAGAAATCGAAGAATTTCTTGGGAATCCTACAAGATCAATTCG
TTCTTTTTTCTCTGACAGATGGTCAGAACTTCATCTGGGTTCGAATCCTACTGAGAGGTC
CACTAGAGATCAGAAATTTTTGAAGAAAAAACAAGATGTTTCTTTTGTCCCTTCCAGGCG
ATCGGAAAATAAAGAAATGGTTGATATATTCAAGATAATTACGTATTTACAAAATACCGT
CTCAATTCATCCTATTTCATCAGATCCGGGATGTGATATGGTTCCGAAGGATGAACCAGA
TATGGACAGTTCCAATAAGATTTCATTCTTGAAAATAAATCGATTTTTGGATTTATTTCA
TCTATTCCATGACCGGAACAAAGGGGGCTACACGTTACACCACGATTTTGAATCAGAAGA
GAGATTTCAAGAAATGGCAGATCTATTCACTCTATCAATAACCGAGCCGGATCTGGTGTA
TCATAGGGGATTTGCCTTTTCTATTGATTCCTACGGGTTGGATCAAAAAAAATTCTTGAA
TGAGGTATTCAACTCCAACTCCAGAGATGAATCGAAAAAGAAATCTTTATTGGTTCTACC
TCCTCTTTTTTATGAGGAGAATGAATCTTTTTATCGAAGGATCAGAAAAAAATCGGTCCG
GATCTACTGCGGGAATGATTTGGAAGATCCAAAACGAAAAACAGCGGTATTTGCTAGCAA
CAACATCATGGAGGCAGTCAATCAATATAGATTGATCCGAAATCTGATTCAAATCCAATA
TAGCATCTATGGGTACATAAGAAATGTACCAAATAGATTCTTTTTAATGAATAGATCCGA
TCGCAACTTCGAATATGGAATTCAAAGGGATCAAATAGGAAATGATACTCTGAATCATAT
AACTATAATGAAATATACGATCAACCAACATTTATCGAATTTGAAAAAGAGTCAGAAGAA
ATGGTTTGATCCTCTTATTTCTCGAACCGAGAGATCCATGAATCGGGATCCTGATGCATA
TAGATACAAATGGTCCAATGGGAGCAAGAATTTCCAGGAATATTTGGAACATTTCGTTTC
TGAACAGAGGAACCGTTTTCAAGTAGTGTTCGATCGATTACGTATGAATCAATATTCGAT
TGATTGGTCCGAGGCTATCGACAAACAAGATTTGTCTAAGTCACTTCGTTTCTTTTTGTC
CAAGTCACTTCTCTTTTTGTCCAAGTCACTTCCCTTTTTGTCCAAGTCACTTCCCTTTTT
CTTTGTGAGTATCGGGAATACCCCCATTCATAGGTCCGAGATCCACATCTATGAATTGAA
AGGTCCGAATGATCAACCCTGCAATCAGTTGTTAGAATCAATAGGTGTTCAAATCGTTCA
TTTGAATAAATTGAAACCCTTCTTATTGGATGATCGTGATACTTCCCAAAGACCGAAATT
CTTGATCAATGGAGGAACAATATTACCATTTTTGTTCAAAAAGATACCAAAGTGGATGAT
TGACTCATTCCATACTAGAAATAATTGTGGGAAATCCTTTGATAACACGGATTCCTATTT
CTCAATGATATCCCACGATCGAGACAATTGGCTGAATCCCGTGAAACCATTTCATAGAAG
TTCATTGATATCTTCTTTTTATAAAGCAAATCGACTTCGATTCTTGAATGATCCACATCA
CTTCTGGTTCTATTGTAACAAAAGATTCCCTTTTTCTGTGGAAAAGACCCGTATCCATAA
TGATGATCTTACATATGGACAATTCCTCAATATCTTGTTCATTCGCAACAAAATATTTTC
TTTGTGCGTAGGTAAAAAAAAACAGATTTTTTGGGGGAGAGAGACTATTTCACCAATCGA
GTCACAGGTATCTGACATATTCATACCTAACTATTTTCTACAAAGTGGTGATGAAACGTA
TAACTTGTACAAATCTTTCCATTTTCCAATTCGATCCGATCCATTCGTTCGTAGAGCTAT
TTACTCGATCGCAGACATTTCTGCAACATTTCTAAGAGAGGAACAAATAGTCAATTTTGA
AAGAACTTATTGTCAGCCTCTTTCAGATATGAATCTATCTGATTCAGAAGGGAAGAACTT
GCATCAGTATCTCAGTTTCAATTCAAACATGGGTTTGATTCACACTCCATGTTCTGAGAA
ATATTTACCATCCGGAAAGAGGAAAAAACGGAGTCTTTGTCTAAAGAAATACGTTGAGAA
AGGGCAGATTTATGGAACCTTTCAACGAAATAGTGCTTTTTCAAATCTCTCAAAATGGAA
TCTGTTCCAAACATATATGCCATGGTTCCTTACTTCGACAGGGTGCAAATATCTAAATTT
CACCCTTTTAGATACTTTTTCAGATCCATTGCCAATACTAAGTAGCAGTCAAAAATTTGT
ATCCATTTTTCATGATATTATGTATGGATCAGATATATCATGGCCAATTCCTCAGAAGAT
TCTTCCACAATGGACTCTGATAAGTGAGATTTCGAATAAGTGTTTACAGAATCTTCTTCT
GTCCGAAGAAATGATTCATCGAAATAATGAGTCATCCGTTCCATTGATATGGGCACATCT
GAGATCAAGAAATGCTCGGGAGTTCCTCTATTCAATCCTTTTCCTTCTTCTTGTTGCTGG
GTATCTCGTTCGTATCCATCTTCTCTTTTTTTCCCGAGCCTCTAGTGAGTTACAGACAGA
GTTAGAAAAGATCAAATCTTTGATGATTCCATCATACATGATTGAGTTGCGAAAACTTCT
GGATAGGTATCCTACATCTGAACGGAATTCTTTCTGGTTAAAGAATCTCTTTCTAGTTGC
TCTGGAACAATTAGGAGATTCTCTGGAAGAGATACGGGGTTCTGCTTCTGGTGGCAACAT
GCTATTGGGTGATGGTCCCGCTTATGGGGCCAAATCAATACGTTCTAAGAAGAAATATTT
GAATATCAATCTCATCGATCTCATAAGTATCATACCAAATCCCATCAATCGAATCACTTT
TTCGAGAAATACGAGACATCTAAGTCGTACAAGTAAAGAGATCTATTCATTGATAAGAAA
AAGAAAAAACGTGAACGGTGATTGGATTGATGATAAAATGGAATCCTGGGTCGCGAACAG
TTATTCGATTGATGATGAAGAAAGAGAATTCTTGGTTCAGTTCTCCACCTTAATGACAGA
AAAAAGGATTGATCAAATTCTAATGAGTCTGACTCATAGTGATCCTTTATCAAAGAATGA
CTCTGGTTATCAAATGATTGAACAACCGGGATCAATTTACTTACGATACTTAGTTGACAT
TCAGAAAAAGTATCTAATGAATTATGAGTTCAATAGATCCTGTTTAGCAGAAAGACGGAT
ATTCCTTGCTCATTATCAGACAATCACTTATTCACAAACCTCGTGTGGGGCTAATAGTTT
TCATTTCCCATCTCATGGAAAACCCTTTTCGCTCCGCTTAGCCCTATCCCCTTCTAGGGG
TATTTTAGTGATAGGTTCTATAGGAACTGGACGATCCCGTTTGGTCAAATACCTAGCGAC
AAACTCCTATGTTCCTTTCATTACGGTATTTCCGAACAAGTTCCTGGATGACAAGTCTAA
AGATTATCTTATTGATGATATCGATATTGATGATAGTGACGATATCCATATTGATGATAG
TGACGATATTGATGATGACCTTGATACGGAGCTGCTAACTATGACGAATGTGCTAACTAT
GTATATGACGCCGAAAATAGACCGATTTGATATCACCCTTCAATTCGAATTAGCAAAAGC
AATGTCTCCTTGCATAATATGGATTCCAAACATTCATGATCTGTATGTGAATGAGTCGAA
TTACTTATCCCTCGGTCTATTAGAGAACTATCTCTCCAGGGATTGTGAAAGATGTTCCAC
TAGAAATATTCTTGTTATTGCTTCGACTCATATTCCCCAAAAAGTGGATCCCGCTCTAAT
AGCTCCGAATAAATTAAATACATGCATTAAGATACGAAGGCTTCTTATTCCACAACAACG
AAAGCACTTTTTCATTCTTTCATATACTAGGGGATTTCACTTGGAAAAGAAAATGTTCCA
TACTAATGGATTCGGGTCCATAACCATGGGTTCCAATGCACGAGATCTTGTAGCACTTAT
CAATGAGGCCCTATCAATTAGTATTACACAGAAGAAATCAATTATAGAAACTAATACAAT
TAGATCAGCTCTTCATAGACAAACTTGGGATTTGCGATCCCAGATAAGATCGGTTCAGGA
TCATGGGGCCCTTTTCTATCAGATAGGAAGGGCTGTTGCACAAAATGTACTTCTAAGTAA
TTGCCCCATAGATCCTATATCTATCTATATGAAGAAGAAATCATGTAAGGAAGGAGATCC
CTATTTGTACAAATGGTACTTCGAACTTGGAACGAGCATGAAGAAATTAACGATACTTCT
TTATCTTTTGAGTTGTTCTGCCGGATCGGTCGCTCAAGATCTTTGGTCTTCACCCGGATC
CGGTGAAAAACATAGGATCACTTCTTATGGATTCGTTGAGAATGATTCTGATCTAGTTCA
TGGCCTATTAGAAGTAGAAGACGCTCTGGCGGGATCCTCACGGACAGAAAAGGATTGCAG
TCAGTTTGATAATAATCGAGTGACATTACTTCTTCGGTCCGAACCAAGGAATCCGTTAGA
TATGATGCAAAATGGATCTTTTTCTATCGTTGATCAGAGATTTTTCTATGAAAAATACGA
ATCGGAGCTTGAAGAAGGGGCCCCCGACCCGCAACAGATAGAGGAGGATTTATTCAATCA
CATAGTTTGGGCTCCTAGAATATGGCGCCCTTGTGGCAATCTATTTGATTGTATCGAAAG
GCCCACTGAATTGGGATTTCCCTATTGGGCCGGGTCATTTCGGGGCAAGCGGATCATTTA
TCATAAAAAGGATGAGCTTCAAAAGAATGATTCGGAGTTCTTGCAGAGTGGAACCATGCA
GTACCAGACACGAGATAGATCTTCCAAAGAACAAGGCTTTTTTCGAATAAGCCAATTCAT
TTGGGACCCTGCGGATCCATTCTTTTTCCTATTCAAAGATCAGCCTTTTGTCTCTGTGTT
TTCACGTCGAGAATTCTTTGCAGATGAAGAGATGTCAAAGGGGCTTATTACTTCCCAAAC
AAATCCTCCTACATCTATATATAAACGCTGGTTCATCAAGAATACGCAAGAAAAGCACTT
CGAATTGTTGATTCATCGCCAGAGATGGCTTAGAACCAACAGTTCATTATCTAATGGATC
TTTCCGTTCTAATACTCCATCCGAGAGTTATCAGTATTTATCAAATCTCTTCCTATCTAA
CGGAACGCTATTGGATCAAATGGCAAAGACATTGTTGAGAAAGAGATGGCTTTTCCCGGA
TGAAATGAAACATTTGATTCATGTAACAGGGGAAAGATTTCCCATTCCTTAGCCGTAAAA
AGATAAGTGGAACAGAATTGGCCGGGTGGTAGAGTCGTGGAAACACTTGTTTATTCCATA
TTTTGGACCTTAGCTCCATGGAGCAATATGCTACTGCTGAAGCATGGAAGAATTGAAATA
TTAGATCAAAACACTATGTATGGATGATATGAACTGCCTAAACAAGAATTCTTGAACGGT
GAACAACCAGAGCCTATTACTCACTACATCAAACAATTTCCATTAATGAAACCATGGAAA
TCCGTCGGAAAATCAAAAATACGCATGTCCAATGAAATGGTTGTTGCTATCTGCTCCAAT
AACGAATCATTGGTTTAACTGAATAACTAAAGAAAATAGATAGACCTTTCTCTTCGTCTC
AGGTCGATGGATCTTCTCAATTGGAAGATCTCCCATATGGATAATACATATTCCGGTTGA
CCGAGCCTAATTCTAATTGTTTTGTTCCGAAGCAAAGATATCCATGGAGGCGGTTCGTCC
TATTCACGACCAAGAGGTACTGGATTCTCTTTCGGATAGGCCCTGAAAAGAGAAGGAAAG
CTGGAATGCCAACAGGCGTCTGTCTATTCTCTAATTCACCCGACCCGATAGTACCCATTT
TGGGAATGTCCAGTGCCAAAGTCACTGAATGGGTAAGTCGCCAATCCCTAAAACGTACTA
TGTAATGTACTTTATCCGCTGGGTTGCGGGTACTGGTGGGTATTTTACTAGAGGTTTCTA
TCAATCTACCCCTGTGTGATTCCTGTTGAATCATATACTCGGGGGTGGCGCGGGGCGGAC
GATTTCCAAACGGACTCCTCATTCATTAGATAGAGAAGATCGCCAAGATTTCGTGGTCCG
CTGCCGAACCTGTTCCAATTCCAACAGCTCGGACTCGGATCGTGGGGATCGCCGGAATAC
TTCGTATCAACGGATAAGATACTCGGTATATCAATATTGATTAGATCCGAAATCTGTTAT
TGAATTGCTCATTCAACGAGCATTCTCAATATTATGCCTTGAAGAGGACTCGAACCTCCA
CGCTCTTTAGCACGAGATTTTGAGTCTCGCGTGTCTACCATTTCACCATCAAGGCATCTT
GAAAGTGAATCGTATTCCATGAATATGATATCTATGAATATGATATCTATCTAGTGTGAT
ATATGGAATATATGACAAAGGCGGATGGAGTGTTGGAGTATTTCTATCGATCGGTCATGT
CATATAGGCCCGAGTCAGACATCAAATTGCTTCGATTTGAATTATCCGTAGGATACCCTA
TATATCAAAAAGATGTACAATCAAACCTATTTCTCGATTCAATAGAAGCCCAAAGAAGTG
AATATGGTACCCAAATAACGATAGATATGTCAAAAGCAGGTCCGATTACGCCTATTCCTA
ATCCTAAATAGAATGTAACGACGTAGGGATCCATATGGAAACATAGTATCTATTTACATA
CGCTCGAATGACCCCTTCTCATAATAAGAATGTACATAACCCTATTCCGGTCTGGTCCGG
TCCGGTATGGAATGAACTTATAATCTGATGATCGAGTCGATTCCATGATTATAAGTTCAT
AACCCCAGCCCATTTTGGGCGGAACAAATCTACTAATTCTTTTATTCCAGTTAGTAAGAG
GGATCTTGAACTAAGAAATAGGCCTAGAAGCTAAAAGAGGGTATCCTGAGCAATTGCAAG
AATTGGGTTCATTGATATTCCTGGTATAGTAGATGCTATCACACATACAGTCATACTCCA
TTCGATGGAATTGTTTGATCTTAAAGGGGATCTTCTATAATTTCGCACGTGAGGGGTTAT
TTCTTGGTTTCGTCCAGTCATTAATAACTTGATTATTTTTAGATAATAGTAGATGGAAAC
AACGCTCGTAAGGAGTCCTATTGAAACCAAGAAATATAGGCCTGCCTGCCATCCACACCA
GAATAGATGGAGTTTTCCGAAAAAACCTGCTAGTGGAGGAAGACCTCCTAGGGATAAGAG
ACATAGGGCTGAAGAGAGAGCCAAAAAAGGATCTTTCGTGTATAATCCTGCATAATCTCG
AATGTTATCAGTTCCGGTACGTAGACCAAATGATACAATGCAAGCAAAAGTTCCTAGATT
CATGGAGATATAGAACAGCATATAAGTTATCATGCTTGCATATCCATCATTTGAGTCTCC
AACAATTATTCCAATAATTACATATCCGATTTGACCAATGGACGAATATGCAAGCATACG
TTTCATGCTTGTTTGAGTAATAGCAATGAGATTCCCCAATATCATGCTAAGAATAGCTAG
TATTTCCAAAAGAAGATGCCATTCGTTTGATGAGAAATAAAAAGGAATATCGAAAATTCG
CGTGGCTGAAGCTGAAGCAGCTACTTTCGAAGTAACAGAAAGAAAAGCAACGACTGGAGT
GGGAGAGTCAGAGTCGAAAAGAGGATTCCTCACTTCTTTCTCTCATTCAAAACCGTGCAT
GAGACTTTCATCTCGCACGGCTCCTAAGTGATAAAAGAAAGAAGATTAGTTCTTCTTTCT
TTTTTGATTACCTTCCTCGCGTATGTATAAGACCGAATCCATTCGATTTCTAAAAAGGAT
TACTAATCCTTAACTTTTCGAGGAATCCTTCATCAGTGGTTGTGAATGACTGACTTTTTC
AATCTTTCGACCTTGGTTCCGTAGGAGCAAGTCAGAAAGATTGAGAAATAGAACCATCTG
ATTTGATTCGTTCTCAATAGCCATGAGATGATCATCTTAGGGTGATCCTTTTGTCAACGG
ATGCCCCTATTACACTCGTAGTCTCTGAAGGATGAGAACCAACTATGTAGCATCTACATC
GATAATTCAAGTATTGTATACGTCATTAGTCCGATCCTTTGTAGGAACTACCCGTAATAA
CGAACTTGCAAAATGGATCTGTTTATCATAAAGAGATTCGTTGTTCCTGACCCTGCTTCA
CCTTAATTGTTATTTGAACAAAAAGATCACAAAAAACTTTTGGTAAAAGTTATGTCTTGG
TCCGAGTGGGGATAGCATTTCTCTTCTGCATGTCTATGGAGTTTTTCAAAATCCAAACAT
CTCAGAGATAGATATAGAGGTAGGAATTTGTTGAGCGAACCGCACTCCTTCGTATACGTC
AGGAGTCCATTGATGAAAAGGGGCTGGGGAAAGCTTGAACCCAATTCCTACAGTGATGGA
TATAAGCGCAATTGAAATTCCTGGGGAATTATACATTTGTGTATTGATAAGACCATTCAC
TATTTCTTGAAGCTCGATCTCCCCCCCAGATGAACCATATAGCCAAGAGAAACCATGAAC
CAGAATAGAAGAGCTTGCCCCACCCATGAGTAAATATTTCGTAGTAGCCTCATTAGACCG
TACATCTCTCTTGGTATATCCAGATAATAGGTAGGAACATAAACTGAAACATTCTGGAGC
TACAAAGATAGTTATGAAATCGTTAGCGCCACATAAAAACATTCCTCCTAGAGTAGCTGT
TAATACGAATAACAGAAACTCTGTTATAGCCATTTCTGTACATTCAATGTACTCTACGGA
TAGAGGAATACATAGAGTTGAACATAGTAAAATAAGAAATTGAAAGATTTCGTTGAAATT
GTTCGTTTGGAAATTTCCCGAAAAGCTAATTATAGGTTCTTCTTTCCATCGGAACAATAG
GGCCGTTATGCTCATTACTAAACTTGTTGAAGAGATAAAATAGAACCAAGGTCTATCTTT
TTGATCAGAGGTTGAATCGATCATCAGAAGAAGAATTAGGCCAAAAATGAGGATACATTC
TGGGAAAATGAAACTTCCATTGAAGAGAAGCAAATGAAACGCTTTCATAAAAATTCTCGT
AGAATCGAGAATGAAGTTTTCATTCTGTACATGCCAGATCATGAATTAGTAACTGCATCA
AATCTCCGAAAAAGTCCCAATTGTTTCGAACTTTCTATTTTTTGAATGGGATATTTACGG
AATCCCCATGAATAGGATCAAACCTTATTCCATGATATTTCCATAAGATTCCTCTTTCTT
ATTCTTAAGCAAGCCCTCGAGAGGGTTTAGTTGATCCATGATTTATGTTTCATCTTTCTT
TTTGTTTGTTTCGAGAAAGATATCGATCAATTCCGATTCTTTCTTTTTCGATTGATTCTT
TTCCGATCGAGATGTATGGATCCATGGATCTATGTGTCTATATAGATCCTGTTCATGGAT
TAACGAAAATGTGCAAAAGCTCTATTTGCCTCTGCCATTTTATGAGTCTCTTCCTTTTTG
CGTATGGCATCGCCACTCCCTTTGGCAGCATCTACTAATTCGGAACTTAATTTGAAAGCC
ATATTTCGACCCGGGCGTTTTCGGGATGCCCCTAATAACCAACGAATGGCAAGTGCTTTT
CCTTGTGTAGATCCTATTTCAATAGGAACTTGATGAGTCGACCCGCCCACACGTCTTGCT
TTTACTGCTATATCGGGAGTTACTCCACGTATTGCTTGACGTAAAACAGATAGTGGATTT
GTTTCTGTCTTTTGTTGAATCTTTTTCACGGCTCGATAGATAATTTGATAAGCCAATGAT
TTTTTTCCGTGTTTCAGAATACGGTTAACCAACATGTTAACTAATCGATTACGATAAATT
GGATCGGATTTTGCAGTTTTTTCTTCTGCAGTACCTCGACGTGACATGAGCGTGAAAGAG
GTTCAAAAATCAGTTTTCTTTTTATAAGGGCTAAAAACGAATCACTTATTTTGGCTTTTT
GACCCCATATTGTAGGGTGGATCTCGCAAGATATGAAAGATCTCCCTCCAAGCCGTACAT
ACGACTTTCATCGAATACGGCTTTCCACAGAATTCTATATGTATTATCTATGAGATCGAG
TATGGAATTCTGTTTACTCACTTTAAATTGAGTATCCGTTTCCCTCCTTTTCCTGCTAGG
ATCGGAAATCCTGTATTTTACATATCCATACGATCGAGTCCTTGGGTTTCCGAAATAGTG
TAATGTAAAAAGAAGTGCTTCGAATCATTGCTATTTGACTCGGACCTGTTCTGAAAAAGT
CGAGGTATTTCGAATTGTTTGTTGACACGGACAAAGTAAGGGAAAACCTCTGAAATGATT
TCAATATTGGACCTTGGACATATAATAGTTCCGAATCGAATCTCTTTTAGAAAGAAGATC
TTTTGTCTCATGGTAGCCTGCTCGAGTCCCCTTACGAAACTTTCGTTATTGGGTTAGCCA
TACACTTCACATGTTTCTAGCGATTCACATGGTATCATCAAATGATACAAGTCTTGGATA
AGAATCTACAACGCACTAGAACGCCCTTGTTGACGATCCTTTACTCCGACAGCATCTAGG
GTTCCTCGAACAATGTGATATCTTACACCAGGTAAATCCTTAACCCTTCCTCCTCTTACT
AATACTACAGAATGTTCTTGTGAATTGTGGCCAATACCAGGTATATAAGCAGTGATTTCA
AATCCAGAGGTTAATCGTACTCTAGCAACTTTACGTAAGGCAGAGTTTGGTTTTTTGGGG
GTGATAGTGGAAAAGTTGACAGACAAGTCACTCTACAGAACCGTACATGAGATTTTCACC
TCATACGGCTCCTCGTTCAATTCTTTCGAAGTAATTGGATCCTTTTCTTCGTTCGAGAAT
TTCTTCCCTTCTTCCACTCTGCCCCGAAGAGTAACTAAGACCAATCCATTCACGTTTTCA
TGTTCCAATTGAACACTTTCCATTTAGGATCAAAGGAGAAGATTCTTCTTTTTACCAAAC
ATATGCGGATCAAATCACGATCTTCTAATCTAATAAGAACAAGAGATCTTTCTTGATCCT
TTGCCCTTCATTCTTCGAGAATCAGAAAGATCCTTTTCGAGTTTGAATTTGTTCATTTGG
AATCTGGGCTCTTCTATTTTCTACTTCTTTTTTTTCTTTATTTCATTTCGATTTTCTTTC
CCTCTCTTTTCTTTTTATTCCCTTCCATCATTCCTTAAGTCCCATAGGTTTGCTGATCCT
GTAGAATCTGACCCATTTTCTCATCGAGCGAGGGGTACGAAATAAATCAGATTGATTTTT
CGATCAAAAGTACTATGTGAAATCTTCGGTTTTTTCCTCTTCCTCTATCCCATAGGTACA
GCGTTTGAATCAATAGAGAACCTTTTCTTCGGTATGAATCGATATTATTACATTCCAATT
CTTTCCCGATACCTCCCAAGTAAAATCCCGAATTGGATCCAAAATTGACGGGTTAGTGTG
AGCTTATCCATGCGGTTATGCACTTTTCAAATAGGAATCCATTTTCTGAAAGATCCTGGC
TTTCGTGCTTTGGTGAGTCGTCCGAGATCCTTTCGATGACCTATGTTGTGTTGAAGGGAT
ATCTATATGATCCGATCGATTGCGTAAGGCCCGCGGTAGCAACGGAATCGGGGTAAAGTA
TACAGAAAAGACAGTTCTTTTCTATTATATATATTAGTATTAGTTAGTGATCCCGGCTCG
GTGAGTCCCTTCCTCCGTGATGAACTGTTGGCACTAGTCCTACATTTTGTCTCTGTGGAC
CGAGGAGGCTCAGCGGGAAGAGTGTTGTACCATGAGAGAAGCAAGGGGGTCAACTGCTTC
AAATATACAACATGGATTCTGGCAATGCAATGGAGTTGGACCCTCATGTCGATCCGAATG
AATCAGTCTTTCCACAGAGGTCAATCTTTGCCCGCTAGGCAAGAGGATAGCAAGTTACAA
ATTCTGTCTCGGTAGGACATGTATTTCTATTACTATGAAATTCATAAATGAAAATGAAGT
AGTTAATGGTGGGGTTACCATTATCCTTCGGATTTTATGAAACCATGTGTTATGGCTCGA
ATCCGTAGTCAATCCAATTTCCGATAGGAGCAGTTGACAATTGAATCCAATTTTTCCCAT
TATTTTACTATCCATAATAGTGCGAAAAGAAGGCCCGGCTCCAAGTTGTTCAGGAATAGT
GGCGTTGAGTTTCTCGACCGTTTGCCTTAGGATTAGTTAGTTCTATTTCTCGATGGGGCC
GGGAAGGGATATAACTCAGCGGTAGAGTGTCACCTTGACGTGGTGGAAGTCATCAGTTCG
AGCCTGATTATCCCTAAACCCAATATGAGTTTTTCTATTTTGACTTGTTCCCCCGCAGCG
ATCGAACGAGAATGGATAAGAGGCTTGTGGGATTGACGTGATAGGGTAGGGATGGCTATA
TTGCTGGGAGCGAACTCGAGGCTAATATGAAGCGCATGGATCCAAGTTATGCTTGGAATG
CAAAAAATTCCGAATCTGCTTTGTCTACGAACAAGGAAGCTATAAGTAATGCAACTATGA
ATCTCATGGAGAGTTCGATCCTGGCTCAGGATGAACGCTAGCGGCATGCTTAACACATGC
AAGTCGGACGGGAAGTGGTGTTTCCAGTGGCGGACGGGTGAGTAACGCGTAAGAACCTGC
CCTTGGGAGGGGAACAACAACTGGAAACGGTTGCTAATACCCCGTAGGCTGAGGAGCAAA
AGGAGGAATCCGCCCGAGGAGGGGCTCGCGTCTGATTAGCTAGTTGGTGAGGCAATAGCT
TACCAAGGCGATGATCAGTAGCTGGTCCGAGAGGATGATCAGCCACACTGGGACTGAGAC
ACGGCCCAGACTCCTACGGGAGGCAGCAGTGGGGAATTTTCCGCAATGGGCGAAAGCCTG
ACGGAGCAATGCCGCGTGGAGGTAGAAGGCCCACGGGTCATGAACTTCTTTTCTCAGAGA
AGAAGCAATGACGGTATCTGAGGAATAAGCATCGGCTAACTCTGTGCCAGCAGCCGCGGT
AAGACAGAGGATGCAAGCGTTATCCGGAATGATTGGGCGTAAAGCGTCTGTAGGTGGCTT
TTCAAGTCCGCCGTCAAATCCCAGGGCTCAACCCTGGACAGGCGGTGGAAACTACCAAGC
TGGAGTACGGTAGGGGCAGAGGGAATTTCCGGTGGAGCGGTGAAATGCGTAGAGATCGGG
AAGAACACCAACGGCGAAAGCACTCTGCTGGGCCGACACTGACACTGAGAGACGAAAGCT
AGGGGAGCAAATGGGATTAGATACCCCAGTAGTCCTAGCCGTAAACGATGGATACTAGGC
GCTGTGCGTATCGACCCGTGCAGTGCTGTAGCTAACGCGTTAAGTATCCCGCCTGGGGAG
TACGTTCGCAAGAATGAAACTCAAAGGAATTGACGGGGGCCCGCACAAGCGGTGGAGCAT
GTGGTTTAATTCGATGCAAAGCGAAGAACCTTACCAGGGCTTGACATGCCGCGAATCCTC
TTGAAAGAGAGGGGTGCCTTCGGGAACGCGGACACAGGTGGTGCATGGCTGTCGTCAGCT
CGTGCCGTAAGGTGTTGGGTTAAGTCCCGCAACGAGCGCAACCCTCGTGTTTAGTTGCCA
CCATTGAGTGTGGAACCCTGAACAGACTGCCGGTGATAAGCCGGAGGAAGGTGAGGATGA
CGTCAAGTCATCATGCCCCTTATGCCCTGGGCGACACACGTGCTACAATGGGCGGGACAA
AGGGTCGCGATCCCGCGAGGGTGAGCTAACTCCAAAAACCCGTCCTCAGTTCGGATTGCA
GGCTGCAACTCGCCTGCATGAAGCCGGAATCGCTAGTAATCGCCGGTCAGCCATACGGCG
GTGAATTCGTTCCCGGGCCTTGTACACACCGCCCGTCACACTATGGGAGCTGGCCATGCC
CGAAGTCGTTACCTTAACCGCAAGGAGGGGGATGCCGAAGGCGGGGCTAGTGACTGGAGT
GAAGTCGTAACAAGGTAGCCGTACTGGAAGGTGCGGCTGGATCACCTCCTTTTCAGGGAG
AGCTAATGCTTATGCTTGTTGGGTATTTTGGTTTGACACTGCTTCACACCCAAAAAGAAG
CGAGCTACGTCTGAGCTAAGCTTAGATATTGAAGTCTTCTTTCGTTTCTCGACGGTGAAG
TAAGACCAAGCTCATGAGCTTATTATCCTAGGTCGGAACAAGTTGATAGGATCCTACTTT
TTACGTCCCCATGTCGCCCCACGGGAGGGACATGGGGCGCAAAAGGGAAAGAGAGGGATG
GGGTTTCTCTCGCTTTTGGCATAGCAGGCCTCCCGCTGGGAGGCCCGCACGAAGGGCTAT
TAGCTCAGTGGTAGAGCGCGCCCCTGATAATTGCGTCGTTGTGCCTGGGCTGTGAGGGCT
CTCAGCCACATGGATAGTTCAATGTGCTCATCAGCGCCTGACCGGGAGATGTGGATCATC
CAAGGCACATTAGCATGGCGTACTCCTCCTGTTCGAATCGGAGTTTGAAACCAAACTTAT
CCTCAGGAGGATAGATGGGGCGATTCAGGTGAGATCCAATGTAGATCTAACTTTCTATTC
ACTCGTGGGATCCGGGCGGTCCGGGGGGGACCACCGCGGCTCCTCTCTTCTCGAGAATCC
ATACATCCCTTATCAGTGTATGTACAGCTATCTCTCGAGCACAGGTTTAGGTTCGGCCTC
AATGGGAAAATGGAGCACCTAACAACGCATCTTCACAGACCAAGAACTACGAGATCGCCC
CTTTCATTCTGGGGTGACGGAGGGATCGTACCATTCGAGCCTTTTTTTTTCATGCTTTTC
CCGGAGGTCTGGAGAAAGCAGCAATCAATAGGATTTCCCTAATCCTCCCTTCCCGAAAGG
AAGAACGTGAAATTCTTTTTCCTTTCCGCAGGGACCAGGAGATTGGATCTAGCCATAAGA
AGAATGCTTGATATAAATAACTCACTTCTTGGTCTTCGACCCCCTCAGTCACTACGAGCG
CCCCCCGATCAGTGCAATGGGATGTGTCTATTTATCTATCTCTTGACTCGAAATGGGAGC
AGGTTTGAAAAAGGATCTTAGAGTGTCTAGGGTTAGGCCAGGAGGTCTCTTAACGCCTTC
TTTTTTCTTCCCATCAGAGTTCTTTCACAAAGACTTGCCATGGTAAGGGAGAAAAGGGGT
AACAAGCACACTTGAAGAGCGCAGTACAACGGAGAGTTGTATGCTGCGTTCGGGAAGGAT
GAATCGCTCCCGAAAAAGAATCTATTGATTCTCTCCCAATTGGTTGGATCGTAGGTGCGA
TGATTTACTTCACGGGCGAGGTCTCTGGTTCAAGTCCAGGATGGCCCAGCTGCGCCAGGG
AAAAAAATAGAAGAAGCATCTGACTCTTTCATGCATACTCCACTTGGCTCGGGGGGATAT
AGCTCAGTTGGTAGAGCTCCGCTCTTGCAATTGGGTCGTTGCGATTACGGGTTGGATGTC
TAATTGTCCAGGCGGTAATGATAGTATCTTGTACCTGAACCGGTGGCTCACTTTTTCTAA
GTAATGGGGAAGAGGACCGAAACATGCCACTGAAAGACTCTACTGAGACAAAAAGATGGG
CTGTCAAGAACGTAGAGGAGGTAGGATGGGCAGTTGGTCAGATCTAGTATGGATCGTACA
TGGACGATTGTTGGAGTCAGCGGCTCTCCTAGGGTTCCATCATCTGGGATCCCTGGGGAA
GAGGATCAAGTTGGCCCTTGCGAATAGCTTGATGCACTATCTCCCTTCAACCCTTTGCTT
TGAGCGAAATGTGGCAAAAGGAAGGAAAATCCATGGACCGACCCCATCGTCTCCACCCCG
TAGGAACTACGAGATCGCCCCAAGGACGCCTTCGGCATCCAGGGGTCACGGACCGACCAT
AGACCCTGTTCAATAAGTGGAACGCATTAGCTGTCCGCTCTTCGGTTGGGCAGTAAGGGT
CGGAGAAGGGCAATCACTCGTTCTTAAAATAAAACCGGCATTCTTAAGACCAAAGAGTCG
GGCGGAAAAAGGGAGAGAGCTCTCTGTTCCTGGTTCTCCTGTAGCTGGATTCTCCGGAAC
CACAAGAATCCTTAGAATGAATGGTATTCCAACTCAGCACCTTTTGAGATTTTGAGAAGA
GTTGCTCTTTGGAGAGCACAGTACGATGAAAGTTGTAAGCTGTGTTCGGGGGGGAGTTAT
TGTCTATCGTTGGCCTCTATGGTAGAATCAGCCGGGGAGGCCTGAGAGGCGGTGGTTTAC
CCTGTGGCGGATGTCAGCGGTTCGAGTCCGCTTATCTCCAGCCCGTGAACTTAGCTGATA
CTATGATAACACCCAATTTTTCCAATTCGGCAGTTCGATCTATGATTTATCATTCATGGA
CGTTGATAAGATCCTTCCATTTAGCAGCACCTTAGGATGGCATAGCCTTAACATTAATGG
CGAGGTTCAAACGAGGAAAGGCTTACGGTGGATACCTAGGCACCCAGAGACGAGGAAGGG
CGTAGCAAGCGACGAAATGCTTCGGGGAGTTGAAAATAAGCATAGATCCGGAGATTCCCG
AATAGGTCAACCTTTCGAACTGCTGCTGAATCCATGGGCAGGCAAGAGACAACCTGGCGA
ACTGAAACATCTTAGTAGCCAGAGGAAAAGAAAGCAAAAGCGATTCCCGTAGTAGCGGCG
AGCGAAATGGGAGCAGCCTAAACCGTGAAAACGGGGTTGTGGGAGAGCAATACAAGCGTC
GTGCTGCTAGGCGAAGCAGTGGAGTGCTGCACCCTAGATGGCGAGAGTCCAGTAGCCGAA
AGCATCACTAGCTTACGCTCTGACCCGAGTAGCATGGGGCACGTGGAATCCCGTGTGAAT
CAGCAAGGACCACCTTGCAAGGCTAAATACTCCTGGGTGACCGATAGCGAAGTAGTACCG
TGAGGGAAAGGTGAAAAGAACCCCCATCGGGGAGTGAAATAGAACATGAAACCGTGAGCT
CCCAAGCAGTGGGAGGAGAATGTGATCTCTGACCGCGTGCCTGTTGAAGAATGAGCCGGC
GACTCATAGGCAGTGGCTTGGTTAAGGGAACCCACCGGAGCCGTAGCGAAAGCGAGTCTT
CATAGGGCGATTGTCACTGCTTATGGACCCGAACCTGGGTGATCTATCCATGACCAGGAT
GAAGCTTGGGTGAAACTAAGTGGAGGTCCGAACCGACTGATGTTGAAGAATCAGCGGATG
AGTTGTGGTTAGGGGTGAAATGCCACTCGAACCCAGAGCTAGCTGGTTCTCCCCGAAATG
CGTTGAGGCGCAGCAGTTGACTGGACATCTAGGGGTAAAGCACTGTTTCGGTGCGGGCCG
CGAGAGCGGTACCAAATCGAGGCAAACTCTGAATACTAGATATGACCCCAAAATTACAGG
GGCCAAGGTCGGCCAGTGAGACGATGGGGGATAAGCTTCATCGTCGAGAGGGAAACAGCC
CGGATCACCAGCTAAGGCCCCTAAATGACCGCTCAGTGATAAAGGAGGTAGGGGTGCAGA
GACAGCCAGGAGGTTTGCCTAGAAGCAGCCACCCTTGAAAGAGTGCGTAATAGCTCACTG
ATCGAGCGCTCTTGCGCCGAAGATGAACGGGGCTAAGCGATCTGCCGAAGCTGTGGGATG
TCAAAATGCATCGGTAGGGGAGCGTTCCGCCTTAGAGGGAAGCGCCCGCGCAAGCAGGTG
TGGACGAAGCGGAAGCGAGAATGTCGGCTTGAGTAACGCAAACATTGGTGAGAATCCAAT
GCCCCGAAAACCTAAGGGTTCCTCCGCAAGGTTCGTCCACGGAGGGTGAGTCAGGGCCTA
AGATCAGGCCGAAAGGCGTAGTCGATGGACAACAGGTGAATATTCCTGTACTACCCCTTG
TTGGTCCCGAGGGACGGAGGAGGCTAGGTTAGCCGAAAGATGGTTATCGGTTCAAGGACG
CAAGGTGACCCTGCTTTTTCAGGGTAAGAAGGGGTAGAGGAAATGCCTCGAGCCAATGTC
CGAGTACCAGGCGCTACGTCGCTGAAGTAACCCATGCCATACTCCCAGGAAAAGCTCGAA
CGACCTTCAACAAAAGGGTACCTGTACCCGAAACCGACACAGGTGGGTAGGTAGAGAATA
CCTAGGGGCGCGAGACAACTCTCTCTAAGGAACTCGGCAAAATAGCCCCGTAACTTCGGG
AGAAGGGGTGCCTCCTCACAAAGGGGGTCGCAGTGACCAGGCCCGGGCGACTGTTTACCA
AAAACACAGGTCTCCGCAAAGTCGTAAGACCATGTATGGGGGCTGACGCCTGCCCAGTGC
CGGAAGGTCAAGGAAGTTGGTGACCTGATGACAGGGGAGCCGGCGACCGAAGCCCCGGTG
AACGGCGGCCGTAACTATAACGGTCCTAAGGTAGCGAAATTCCTTGTCGGGTAAGTTCCG
ACCCGCACGAAAGGCGTAACGATCTGGGCACTGTCTCGGAGAGAGGCTCGGTGAAATAGA
CATGTCTGTGAAGATGCGGACTACCTGCACCTGGACAGAAAGACCCTATGAAGCTTCACT
GTTCCCTGGGATTGGCTTTGGGCCTTTCCTGCGCAGCTTAGGTGGAAGGCGAAGAAGGCC
TCCTTCCGGGGGGGCCCGAGCCATCAGTGAGATACCACTCTGGAAGAGCTAGAATTCTAA
CCTTGTGTCAGGACCTACGGGCCAAGGGACAGTCTCAGGTAGACAGTTTCTATGGGGCGT
AGGCCTCCCAAAAGGTAACGGAGGCGTGCAAAGGTTTCCTCGGGCCGGACGGAGATTGGC
CCTCGAGTGCAAAGGCATAAGGGAGCTTGACTGCAAGACCCACCCGTCGAGCAGGGACGA
AAGTCGGCCTTAGTGATCCGACGGTGCCGAGTGGAAGGGCCGTCGCTCAACGGATAAAAG
TTACTCTAGGGATAACAGGCTGATCTTCCCCAAGAGTTCACATCGACGGGAAGGTTTGGC
ACCTCGATGTCGGCTCTTCGCCACCTGGGGCTGTAGTATGTTCCAAGGGTTGGGCTGTTC
GCCCATTAAAGCGGTACGTGAGCTGGGTTCAGAACGTCGTGAGACAGTTCGGTCCATATC
CGGTGCGGGCGTTAGAGCATTGAGAGGACCTTTCCCTAGTACGAGAGGACCGGGAAGGAC
GCACCTCTGGTGTACCAGTTATCGTGCCCACGGTAAACGCTGGGTAGCCAAGTGCGGAGC
GGATAACTGCTGAAAGCATCTAAGTAGTAAGCCCACCCCAAGATGAGTGCTCTCCTATTC
CGACTTCCCCAGAGCCTCCGGTAGCACAGCCGAGACAGCGATGGGTTCTCTGCCCCTTCG
GGGATGGAGCGACAGAAGTATTGAGAATCCAAGATAAGGTCACGGCGAGACGAGCCGTTT
ATCATTACGATAGGTGTCAAGTGGAAGTGCAGTGATGTATGCAGCTGAGGCATCCTAACA
GACCGAGAGATTTGAACCTTGTTACTACACGACCTGATCAATTCGATCAGGCACTCGCCA
TCTATTTTCATTGTTCAACTGTTTGACAACATGAAAAAACCAAAAGCTCTGCCCTTCCCT
ATCTATCCAAGGGAGGGAAGGGGCAGAGGCCTTTGGTGTACCTTTCAGTCAAGAATTGGG
GCCTCACAATCACTAACCCATATTTCTCTCATTCTCATGCCTTTCTTCGTTCATGGTTCG
ATATTCTGGTGTCCTAGGCGTAGAGGAACCACACCAATCCATCCCGAACTTGGTGGTTAA
ACTCTACTGCGGTGACGATACTGTAGGGGAGGCCCTGCGGAAAAATAGCTCGACGCCAGA
ATGATAAAAAGCTTAACACCTCTTATTTGACTTTTTAAATAGAAAAAAGAGAAAAATGAA
AAAAGCAAAGGTCCTCTTATTCAAAACCCCAATTATGACATCTCTTCGCTCCCCCTTCAC
ACCTCGGAACGCACTGTTCTTATAGAGAGAAACGCGCTTTCACATCTTCTTAACCCGAAA
CGAAATGGCTGAGGAGAGGCTCCTTTTTGAGGGTACTCCCGGGAACAGATCCAGTGGAGA
CGGGGTGGGGCCTGTAGCTCAGAGGATTAGAGCACGTGGCTACGAACCACGGTGTCGGGG
GTTCGAATCCCTCCTCGCCCACAACCGGCCCAAAAGGGAAGGACCTTTCCTTTACCTCTA
GGGGTAAGAAAATCATGATCGGGATAGCGGACGCAAAGCTATTGAACTTGGGTATGGTCT
TTTGTCGAAATGGAATGGCCTTACTTTTTCTTTTTTTTTTATCGTGAAGGGCTTTTTAAT
TACATATAGTAACCGACCGGAATCAGCATATTTTTGTTTTACTCCCCGTAACTCTTCCTC
AGCCAGGCTTGGGCGGAATAGCAGAGCAAGTACAAGTATTAGTAGCATAGCAAAAATGCG
TTCCTCGTCATTAATATGTTTGCTCGCGTTAATTGTGGCCTATCGGGAGAATCGATGACT
GCATCTTTGATGCACTGCTAGTACATCATCTGAGAATTCTTAATTAGCTAGTTGTAAATA
GCCCCAGGGCTTTTTACAAGGGATTAACCCGGATCTACGCCGAGGTATTGACGGTGATTC
TCAAATATCGTAGAACAGAATGTGATACGATGAGATAGAATGCAATAGAAACAAAGACAG
GGAACGGGTTACCTACCCCTAATGGTCAAAGCGAGCCCTTCAATTCTTCATTCTTTAATG
AAATTAAGAATCAATCAAATCTCCCCAAGTAGGATTCGAACCTACGACCAATCAGTTAAC
AGCCGACCGCTCTACCACTGAGCTACTGAGGAACAACGGGAGATTCGACCTCATAGAGTT
CAACTCCCGTTCTCAACCCACGAGTCCGAAGCTTCCTTCGTAACTCCCGGAACTTCTTCG
TAGTGGCTCCGTTCCATGCCTCATTTCATAGGGAACCTCAAAGTGGCTCTATTTCATTAT
ATTCCATCTATATCCCAATTTCATTCATTTAATATCCCTTTGGTGTCATTGACATAAGAG
ATGTCATTCAATCGAAGAAGATGGTATCGTTGACATAAGAGATGTCATTTATAGTCTATC
TCTTTCTATATATGGAAAGTTAAGAAATCATCATATAATAATCGAGAAATTGAAATAGAA
AAGAAAAAAGGGAGGTTTGTGATGATTTTGAAATCTTTTCTACTAGGTAATCTATTATCC
TTATGCATGAAGATAATAAATTCGGTCATTGTGGTCGGACTCTATTATGGATTTCTGACC
ACATTCTCCATAGGGCCCTCTTATCTCTTCCTTCTCCGAGCTCGGGTTATGGAAGAAGGA
ACCGAGAAGGAAGTATCAGCAACAACTGGTTTTATTACGGGGCAGCTCATGATGTTCATA
TCGATCTATTATGCGCCTCTGCATCTAGCATTGGGTAGGCCTCATACAATAACTGTCCTA
GTTCTACCGTATCTTTTGTTTCATTTCTTCTGGAACAATCACAAAAACTTTTTTGATTAT
MGGATCTAGTACCAGAAATTCAATGCGTAATCTCAGCATTCAATGTGTATTCCTGAATAA
TCTCATTTTTCAATTATTCAACCATTTCATTTTACCAAGTTCAACGTTAGCCAGATTAGT
CAACATTTATATGTTTCGATGCAACAACAAGATGTTATTTGTAACAAGTAGTTTTGTTGG
TTGGTTAATTGGTCACATTTTATTCATGAAATGGGTTGGATTGGTATTATTCTGGATACG
GCAAAATCATTCGATTCGATCTAATAAGTACCTTGTGTCAGAATTGCAAAATTCTATGGC
TCGAATCTTTAGTATTCTCTTATTTATCACCTGTGCCTACTATTTAGGCAGAATGCCATC
GCCTATTGTCACTAAGAAACTGAAAGAAACCTCAGAAACGGAAGAAAGGGGAGAAAGAAA
GGAAGAAAGCGATGTAGAAACAACTTACGAAACGAAGAAGACTAAACAGGAACAAGAGGG
ATCCACTGAAGAAGACAAAGATAGCCCAGTTTACGAAGATTCTTATCTTGATACCCATCA
AGATAATTGGGAATTGGAAAAACTTAAAGAAGAGAAAAATGAAAAAACTTTTTGGGGTTT
TTCAAAACCTATTGTAACTTTTGATAAAATAAAAAATTGAATAAAAGAATTGATACATAA
GATAAATACAAGAATAGATAAGATGAGATTCGGCCACCTCCAATATATTTGATCCCTTCA
CCTACAAAGAAACTGGCAACGCCAACCCCATTCGTAATTCCATCAATTATATGTCTATCA
AAAAACTGAATTAGTTTGGCTAATTCTCTTACACTCACACTAAAAATCTTAGTATAAAAA
ATATCTATATAACCACGATTATACGACCAATTGTATATCACATTTTTTACTCGGTCCAAG
AGAATTCTCTTGCGGCTCTTTTTCACAAATGAATTGACTAAGTTCAAATTCTGTAGAGAT
GAATAAACGGATCCATATAAAATGGATGCTATAAATAATCCAAAAAGGGCTATACTTACC
GAAAAAACTGCATTTTTCAAAAAATCATACCAATCCGAGGAATCGTTCGAATTTGAATGG
AAAAATTTTGTGGACGGAGTTAACCATTTTGACAACAAATCAAAATCTATTCGATCAAAA
TCAATTCCAATTGATCCAATGAATAAAGTAAATAGTACCAATACAAGTAGAGGAAACAGC
ATAGTATTGTCCGACTCGTGAGGATAGGTGTAAGTATATTTATTTCTAAAGTCAGTACTA
AGGTATCCGACTCTATTTCTTACATTATTATCAATTTGATATGTATCTTTTGAAAAAAAA
GATACCTTATTATTCATTGTTGATAAAAGGAAATTTCTAGTAATTGCTTTGGGTACTTCT
TTCCCCCATAAAGATATTGAATAAAAAGAACTATTTTTAGTGCTACTGTAATTTTGAAAA
TGAATACGCAAATGTCCATCAAAAGTAAGTAAATACATCCGAAACATATAAAATGCGGTT
AATCCCGCTGTGAAGGAAGCTATTATTGCGAAAATTGGTGAATATAACCAGCTATCATTA
AGAATTTCGTCTTTGGACCAAAAACAAGCAAGGGGTGGAATACCACAAAGAGAGAGTGTA
CCTAATAAAAAGGTAATTCTTGTAATCGGAATATATTTTGTTAACCCCCCCATAAGAACC
ATATTTTGACTTTTATCTGGTGAATATCCAACAATGGGCTCCATTGAATGAATAATGGAA
CCAGATCCCAAAAACAATAAAGCTTTCGAATAGGCATGAGTGATCAAATGAAATAAAGCA
GCTCGATAAGAACCTATACCCAGAGCTAACATAATATAACCCAATTGAGACATCGTAGAA
TAAGCTAAACTTTTTTTAATGTCTCTTTGAGCAACAGCCAAAGTAGCTCCCAATAATACT
GTTATTACGCCTATTAAGGAAATGAGATTCATTATATAAGGTATAACTATGAAAAGAGGA
AGAAGCCGAGCTACAAGAAAAATTCCCGCTGCTACCATAGTAGCAGCATGTATAAGAGCC
GAAATGGGAGTGGGTCCTTCCATAGCATCCGGTAACCATATGTGAAGGGGAAATTGAGCA
GATTTAGCAACTGCACCCAGGAATAAAAAAGAAGCACAAAGAGTAACAAATAAGGAATCT
ACTCCATTATTATGAACTAAGTTATTAACTATTTTGAACAAATCCCGAAATTCTAAACTA
CCTGTTATCCAATAAAGTCCTAAAATTCCTAATAATAAACCAAAATCCCCTATACGATTG
GTTACAAAAGCTTTTTGACAAGCACTTGCCGCAATTGGTCGTGTGAACCAAAAACCTATT
AATAAATACGAACACATTCCTACAAGTTCCCAAAAAATATAAATTTGTATCAAATTGGAA
CTAGTAACTAATCCCAACATAGAAGTAGTGAAAAAACTCATATAAGCAAAAAATCTTAAA
TATCCTTGATCATGAGACATATAATTATCACTATAAATAAGAACCAAAATTCCAACAGTA
GTTATTAATATTGACATAATAGAAGTAAGCGGATCGATCAAGTGTCCGAACTCTAAAGAA
AAATCAGTATTGACAGTCCAAGACCATAGATATTGATAGATAAAATTTCCGTTTATTTGC
TGAATAGACAGATTGGCAGAAAACACCATAGCTATAGTTAACATCAAAACACTTGGAAAA
GCCCACACACGTCGAATATTTTTTGTTGATGTGGGAATAAGCAGAAGTCCAAATCCTATT
AACATAGTAACAGGAAATGGAAGAAAAGGGATTATCCATGCATATTTATATGTATGTTCC
ATAAAAAAAACAAATTTTCATTTTTTTCTTATCTTATAATTAATTGTTTCCGATTCACCA
ATTATTATCGCTTTCGAAGGGAACAAAAAAAAAATGAACAAAAAAGATATAAAAACCTTA
AATATTTTTATTTTTCATTATTCTTACTTTTTTTCAGATATTGAAAAAACATTTGAAAGG
TTATAATTCGTTGCTTAAACGATATGACCAAATAGGAGGGTAAGAGTAATTTCTTAGTTA
TGCACTTTTTTAACTACAAAAATATTATTAATAATGTAAAATAATGTAAAAAAGGGAATA
TGAGATTTTGAATCATCCTACAACTATACTACGATTCTGTTCTAGTAATATGTAACCATA
TCATATACTTATCATATACTATAGTATAAGTGTATAGTAAGTATAAGTATAAGTATAGTA
AGCAAAAACAACTATACCACACCAGTAGAATATAGATCATAGTATGCATCAATAAATCAA
CTAAAAAAAAAAAAAAGACCTAATTCTTCTAGTGCATTTTTTTGTAGTAATTACCCAATT
CAATGCGGAACTGATTGATTGGATTCCAATCCAATAAGAAAGTATAAGAAATTTTATAAT
ACTTCTTACTTCATCATAATCATAGAACTGAAATAAAAATAAATAAAAATGAAAGTTCTG
TTTTTTAGTTAATGGAATATCTTGTTTAACATATTAATTACTATAATTTTTTTTTCCAAT
TTTTCCTTCTTTTCTTCTTTTTTTTCCTAGTGTATTATATATGTGACACACATGTATATA
TTTATTTATATTTATTTATACCCATGCGTCAGGATAAAGAGGGGCGAAGATCCCCACTCG
AACTGACTCGGGCAATCATCTATGTAAGAATTCTCAAAAAATCCAACAAACTACTAGGAG
AAGGCGTGAAAACCACTCCTAAGATAAACAGTTGGTGGAATATCCCAATGCCTTGGCTGT
GGCTAGTCAAGTCTGGTAAATATTCCGTAAAAAGCTCGTGACTGGACCGGGGCTCGCTAC
CTTTCCGGAACCTCACGTCACAAACACCATTGGATATCTGTCATCATAAAGATGAAAGAT
ACAATGGGTGTCTGTTCCGTGTTTGCAAGGAGGGACGAAGAGGTACCAAACCTCAGGAAG
CCCACGCAGCACACAATATAACTCAGAGTAGTTCAAATCCAACGGCTAACCCCAAGAGCA
AAATCGAAGGGGGCTAGATTGGAAGACTACCACAAACCGCGAATAAACGCTTGGGATCGC
TTCCTGGGGTTAATTATTGGCGTAGAAGTCGTTGAATCACTGCTCGAGGCCAGCCACCTC
TGAAGCAGGGAATTTACGCCACTCTAACGATAAGACGAAGGCCAATAAAATTAGTTGGTC
ACTAGTCTAACTAGAGTGAATGTGGGGATGATTTCAAGTGTTTTTGGATTTATCCTTAAC
ATGAAAACCCTTACCGAAAGAGAAATTGTAAGCTTCCTCGACGACATAAATATGTTTTGG
AACATAATAAATACGAAACAAACGAATGTTGCGGGAATTATTACAACTCATAAATTACAA
ATAAATGACAGGAAAAATTAGAAAAATTTGGGAAAGTTGTGCTTCAGCCGATTGGTTAAA
TAAGCGGCTGACAACTCCATCTCATACACCTGTCGCTCCAACGAAGCTATTCGGACGTCT
CGAACCAGGGATACGTCATTGGAGCTAGCCAAAATGTGTATCTTACGCCAAAGCGCGGAG
ATCTCAGCCTTTAAAGATGTCACCTTAGCCTTTAATTTACGGTTGGCCAAGACTATCGGT
GCCACTTTGGGGCTAGGTCGTTTGCCCTCGGGAGGACGATGAACAACAAGCCTCCAATCT
CTGAGACCCTGAAACTTCAAGTAAAGGTTTTCAGTCTTCCACCCTAGACTTGATTGGCAG
CATGGAGAGCCCGCGCTGTCAGGTTCAAGGTCCGAGATGGGAACAATGTTCGAGATCCAC
AGATTAAAGTCTTGTGTGTGTGTGTGCAAAGATATGGGAACAAGTACATACAACGTTATC
ACATCACATAGCAGAAATGAATAGCAGAAAGAGCAGTCACAGCAAAAATAACATGGATAC
CAAGTTCAAATAATAACAAATTTCTTACATCAAAAGTTTACTTGTTATGACCTCAACTTG
GGCCAACTCAGCAAAAATACTATAAAAGAAGATTCACTCATTCACCTTGCCGTTCTTCTT
GGCCCTCTCCTCATCTTCCCTTCGAAGCCTTTCCTTCTCCTCGTTTTCAATTCGAACTTT
TTCAATCGGATCACGAATAGAAGCTGGAGGAGTGACCCCCGTCACAGGAGCAGATGAAGT
AGATACATTCTCTTTTCCTGGAGCAGCAGTAGTAGTGGGAGGAACGGACACCATAGCAGT
AGCATCAGAAGTGGAAACAGTGATAGGATCCAAGGGGAGCTGAGTCAGATCCTCTACAAG
AGCATCACCTATCAATTCCAACTGAGACAAGTCAATATTACGCAAGAAAGATTCATTTTG
ATTTGAGCCGAATTCGTCTATGGATTCAATATCGACAAATTCGTCTTGACCTGTATGGAC
AAGGGAACTACCTCCCGGGAGATTTTCCTTACCAGCGGTGAACTCTCCCTCCTCAAGACA
ACCAGTAGCTGAAAGTTTCTTACCTTTATCTTGTTTGCCAAAGGGGTAAGGGGGCTCGGT
ATCTGAGTCATGGCCATCGGTGAAGTTGAACTTGTTGTCACAAAGATAATGGAGATGGGA
GACTTTTGCCTCAGGGTTCACTTCTTTGACGTCTGCAAGGGCATCGCGATAACCTGAGCG
GCAGTAGTATTCCGAGACCTTCCGACTGCAGTAGGTGGCGAACTCTTGACCTTCCAAGAA
TTCGTCAATGACCTGACGATTATTTCGAGCAAGTCTGGTCTCCAGATCCCTAATGTCCTC
GAGAAGCCTCTTGTTATCTCGCTGAGAATTTTCAAAGGATTTTGTGGTCCGCTCCAAATC
TCCCGTCGTCTTTCTGATTGTATCATTTTTGATGTCAAGAGTCTTCTTATACTCCTCTAT
AACATCGCGGTTCCGCTTGTCATCCTCCTCCGCGCGTTTTCTCAAAGACTTGTATTTCTC
CAAGAGCTTGTCATACGCTACTCTCAACATCTCATTCGCTGACATAGCTTGTGCATCCCT
TGTGCGAGAAAATTCAGAAAACCAAGAAAAGTTATTGCCGATATTTTTCTCCAAATCAGC
AGGCAATAAGGAAGCTTTGCTCATCTGTATGGCCACTTCAGGGGAGTTGAAGACGGAATC
CTTCACCGTAATATCCCATGGCGGAATGTAGGGTTCACCCCCCGGTCGCGTAGTTGGCTC
GTTAACGAACACAGAGCGAAAAGCGGTGCTAGGGGTAGCTTGCTTGGACGCTGCCAATTC
TGCAGCTTTTTTCCTCTTGGCGTCTTCAAGCCTCTGCGCCTCAGCATCTAGCCTTACTGA
ACGACCCCTGGTGATAGGTGCCCCTACAGGATCGGAAGAAGGTTTCAGCCTTTTCTCATG
GCCTTGACTGCTAGCACCAGTTGACTGCCGCTTCCTGTTCTCCTCTTCTTTTCGCCTCTT
GGCGATAACTCTGGGATCCTCGGTAGTAACACCACCTGCACAAAATTAAGAATGGGTCAG
ATCAAGCTAATGAAGATAGTAAGGACATAACAACATGTGTGTGAATCTAAGCGGTAAAGA
AGACAGCAGTTATTGATTGATGCGGGTAGACGTGTTCGAAACATGTAACAAAACACTAAC
GTGAACTCAGCCCATGATCGTGTTCTCCCATCGCGACATCAGTCGGGAGCTCTAAGTTCT
CAGAAGATGGGTGAGTCCCTCCTTCTGAAACATGGGTCTCTTCGACTACGGGTCCAGGAG
GTTGAACACTTGGTTGATTGCTAGAGCCACCCACGTTTGTTTGTTTTTCTTTTTCAGCTA
ACGCCGCTGCCACATAGTCATTCGCCTTCAAGGCGTCCCGGATGATCTCTTCATCAACTG
TCAGTTCCACCCCCTTAACATTGTTCAATGGAGTGATATCTTTACCACTAAGGGTTGCCC
ATTCGGTTAACACTGGCCACTCATGGGGGGCGATAACGGCAAAAAACTCCTGTTCCCAGC
CATGAGCTTTCGGGTCGCCTTTGGTAAATTGCACATTAACACGGGTGACGAACAAGATCC
AAGCATTATCGTCAGCTTTCAGATTGTTTGAAGAATATCTCTTGATAAGGACCAACGTCC
TGAAAGCTCCAAGTGATGGTTCTGGATGTTTACCAAGTTGCGCGCAGGCCTGGCCCCAAG
AACATAGAAAACAGAAGATTAACTTCCAAGCCGCGGGCGCAAGCTGACTGGGGCTTATTC
CATAATGTAGGCAGACATCCACAACAAAAGGTTGGAGAGGAATTCTAAGACCGTTGACGA
GTGCCTGATTGTAGAAAACCAAACCCCNNNNNNNNNNNNNNNNNNNNNNNNNNNNNNNNN
NNNNNNNNNNNNNNNNNNNNNNNNNNNNNNNNNNNNNNNNNNNNNNNNNNNNNNNNNNNN
NNNNNNNNNNNNNNNNNNNNNNNNNNNNNNNNNNNNNNNNNNNNNNNNNNNNNNNNNNNN
NNNNNNNNNNNNNNNNNNNNNNNNNNNNNNNNNNNNNNNNNNNNNNNNNNNNNNNNNNNN
NNNNNNNNNNNNNNNNNNNNNNNNNNNNNNNNNNNNNNNNNNNNNNNNNNNNNNNNNNNN
NNNNNNNNNNNNNNNNNNNNNNNNNNNNNNNNNNNNNNNNNNNNNNNNNNNNNNNNNNNN
NNNNNNNNNNNNNNNNNNNNNNNNNNNNNNNNNNNNNNNNNNNNNNNNNNNNNNNNNNNN
NNNNNNNNNNNNNNNNNNNNNNNNNNNNNNNNNNNNNNNNNNNNNNNNNNNNNNNNNNNN
NNNNNNNNNNNNNNNNNNNNNNNNNNNNNNNNNNNNNNNNNNNNNNNNNNNNNNNNNNNN
NNNNNNNNNNNNNNNNNNNNNNNNNNNNNNNNNNNNNNNNNNNNNNNNNNNNNNNNNNNN
NNNNNNNNNNNNNNNNNNNNNNNNNNNNNNNNNNNNNNNNNNNNNNNNNNNNNNNNNNNN
NNNNNNNNNNNNNNNNNNNNNNNNNNNNNNNNNNNNNNNNNNNNNNNNNNNNNNNNNNNN
NNNNNNNNNNNNNNNNNNNNNNNNNNNNNNNNNNNNNNNNNNNNNNNNNNNNNNNNNNNN
NNNNNNNNNNNNNNNNNNNNNNNNNNNNNNNNNNNNNNNNNNNNNNNNNNNNNNNNNNNN
NNNNNNNNNNNNNNNNNNNNNNNNNNNNNNNNNNNNNNNNNNNNNNNNNNNNNNNNNNNN
NNNNNNNNNNNNNNNNNNNNNNNNNNNNNNNNNNNNNNNNNNNNNNNNNNNNNNNNNNNN
NNNNNNNNNNNNNNNNNNNNNNNNNNNNNNNNNNNNNNNNNNNNNNNNNNNNNNNNNNNN
NNNNNNNNNNNNNNNNNNNNNNNNNNNNNNNNNNNNNNNNNNNNNNNNNNNNNNNNNNNN
NNNNNNNNNNNNNNNNNNNNNNNNNNNNNNNNNNNNNNNNNNNNNNNNNNNNNNNNNNNN
NNNNNNNNNNNNNNNNNNNNNNNNNNNNNNNNNNATGTCAAATTCACACTCAACCTCCCC
AAATTTGATAGCACAGTTGACTTTGCTGGCGTCTGCGACATTGACCATGAGCTCTCAGTC
GACCCTAAATTTGACCGTGGTGATGACTGTGCCTCACAGTCGACCCAAGGACAACTGTGC
CTCATAGTCGAGACTGCAACTATGTCTCACAAGGTTGACTGTGAGGGCGACTGTGGCAAT
TTTTGCTTGTTTTCTGCATTTTAATTCCTGTATTGTATTCCTATTGTTTTCTATACTTTT
TCTTAGTATCCTTATGCATGTTTAGTGTAGAAAACTGACATGTTTTGCTAGTACCCCTGC
ATGAACCAATGTGCACCATGTTTAATAAATTCTGTAGTTTATTTCTTATGCTATATGACT
GCGATAACTATTATCCTGAGGGTGTTTTCTCTCCTGAAAACATTCTCATGTCATGAGGAT
GTTGGTTTTGCAGGTTATCTTGAGATATTAGGTACCTAAAGGAACATCGACACTTTGTAA
TCACTTTATGGATCCTCTAGCTCTGTTTACTGCCCCTTACTCCTTTGTACCTGCCATATG
TTATGCTTATTTGTATTGTATATTTGTATTACAAAATATATTTTGTATTATATGTTATGA
AAAAACTATTATCGACGGAATTAAGTAAAGAAAATTACTAAAAAGAACAATCTATATTGA
GCAATATATGTCTTTCACATACAACAATAAAGATGAGTAACTCTTTTTTTGAATGGCAGT
TCCAAAAAAACGTACTTCTATAGCAAAAAAACGTATTCGTAGAAATATTTGGAAGAAAAA
GGGATATTTAGTTGCAATAAAAGCTTTTTCTTTAGCAAAGTCAATTTCTACCGGAAATTC
AAAAAGTTTTTTTGTGCGACAAACAAGTAAGAAAATTTTTGAATAATTTTGAATTCCGTG
GTTCAAAGAACTTCCAATTTTAGAATATGAAAAAGAATTTCTATTAACTAATGTATTGCA
CTCCTCAAGATTAGTTAGAACTAGCTGCTATGTTATGTAGAATACTAGCTTATCCGTCTG
CTGGTTTGGTTTTAAGTATCATTTTTTTTCTTTTCCCAATAGAAAATTTTTGTTTTTCTA
TATGGGAAAAGAAAAAAATGCAATTCCAATGGATATGAAAACTCTTTTGTTTTATTATAC
GCCTAACTCAAGATCAAATTAAATTGGTTTGATAAATACTATACTATCATATACATATAT
TGAAATTATGTATATAACAAACAACAAAGAGTATTCTAAAAGTTAATTAATACTTAATGA
CACTAAGAAAGGTATCGAAATTGTTAGAAAAATTCCTTTAATTGAGTACTTAAATTGTGA
TGCATATAAAATAAAATCCTATCTTTGCAATTTTCTTAACTGAGAAAAGAAATATCTTTG
ACAATTTTTTTGCATTTATCTGATTTCGCGGATTCAAAAAAAGAATAAAGAAAAAAAATA
GAAAAAGGGGGGAATTCTTATCTTAGTTTCTATCTCGACGGAAACAAAAACTTTCTAGTT
CAAAATGTTCCGGGAGAACTTAATATATATATAGTTTATAGTTAGTATATAGATAGTACA
TAAAAGTGTATTTTATTGTTAAATTTGAACCTACGATAATACTAACTAAGAATTATTGAA
AATTCAAAGATGACTTGAATTAAACTGAGCTTTTATTCGTCCGTTCTAATGTTTTCTAAA
TTCTAAACTATATTGAATTCTTGAATCTGGATCTAGACGATTCAACATGAATTGACTATT
ATTATTTCAAGTAAGCCGCTATGGTGAAATTGGTAGACACGCTGCTCTTAGGAAGCAGTG
CTAGAGCATCTCGGTTCGAGTCCGAGTGGCGGCATACTCTAAAAGAGATACAATGGCTCC
TATAATGGTATTTAATTCCCGATTTCAATTCTGTAATGGGACCCCTTTATGTATGATATT
TTCGACATTAGAACATATATTAACTCATCTCTCTTTTTCGATCATTTCAATTGTGATTAC
GATTCATTTGATGACCCTATTAGTCCACGAAATCATAGGGTTACGTGATTCGTTGGAAAA
AGGAATGATAGCTACTTTTTTCTCTATAACAGGATTATTAGTTACTCGTTGGATTTCTTC
GAGACATTTTCCATTAAGTAATTTATATGAGTCATTGATCTTCCTTTCGTGGAGTTTTTC
CATTATTCATATGATTTCCAAGATATGGAATCATAAAAGTGATTTAAGCGCAATAACCGC
GCCAAGTGCCATTTTTACCCAGGGTTTCGCCACATCAGGTCTTTCAGGTGAAATGCATCA
ATCAGCAATATTAGTACCTGCTCTACAATCTCAGTGGTTAATGATGCATGTAAGTATGAT
GTTATTGAGTTACGCGGCTCTTTTATGCGGGTCCTTATTATCAGTCGCTTTTTTAGTCAT
TACATTTCGAAAAAACATCGATATTTTTTGTAGAAGCAAAAATTTCTTAATTAAGTCATT
TTTCTTTTGGAAGATCGAATACTTGAACAAGAAAAGGCGTGTTTTTAAAAACACGCCTTT
TCTTTCATTTCCAAATTATTACAAATATCAATTAACTCGGCGTTTGGATTATTGGAGTTA
TCGTGTCATTAGTTTAGGCTTTGCCTTTTTAACCATAGGTATTCTTTCTGGAGCAGTATG
GGCTAACGAGGCATGGGGATCTTATTGGAATTGGGACCCTAAGGAAACTTGGGCATTTAT
TACTTGGACCATATTCGCGATTTATTTACATACTAGAACAAATCAAAATTTGCAAGGTAC
GAATTCGGCACTTGTAGCTTCTATAGGATTTCTTATAATTTGGATATGCTATTTTGGGAT
CAATTTATTAGGAATAGGTCTACATAGTTATGGTTCATTTACATGAACATCTAATTGAAT
AAATTCCATGAGAGGAATACATAAGACATATATAACGAAAGTTTGTGCGAGTTTTTGAGA
ACCATTTGAATTGAATGATTCTTTGATTCAAATGGTTCTCAAAAACTTGGGATACATCTT
ATTACAATTCTAATTCACTTTTTTGCGTTGTACAGCGAATTATTTCAAAGATCTTAAAAT
TTTAAATTCTAAAATTTTGCTTTCTATCTCATTAACGAAACCTATCTATGAAAATAATTA
GATAGGATAGCTTGTACCTTGTCAATTGATAGTGAAAGAACGAAATCGGGATAAATACCA
ATTCCTATTACAGGTAAAAAGATACAGATCGAAACAAATAGTTCTCGTGGTCCAGAATCC
ACGAAATTGGAGTTTAGCACATTAAAAAATGTGTATCCATAGAACATCTGACGTAACATA
GATAATAAATAAATAGGAGTTAATATTATTCCAATTGCCATTACAATAGTAATTACTATT
TTGGGCATTAAAAGATATTTTGGGCTGGTAATTATCCCCAAAAATACTACTAATTCCGCA
ACAAAACCACTCATTCCTGGCAATGCAAGAGAAGCCATCGAGAAACTACTAAACATGGTA
AATATTTTTGGCATTGGGATGGATATCCCCCCCATTTCGTCGAGATAAACAAGACGTATT
CTATCACAACTCGTTCCTACCAAGAAAAAAAGCGCAGCACCAATAAATCCATGAGAGAGT
ATTTGTAAAATGGCTCCGTTGAGCCCCATGTCGGTTATAGACCCAATTCCTATAATTGTG
AAACCCATGTGAGATACAGAAGAATAGGCTATTCTCTTTTTTAAATTGCGTTGACCAAGC
GAGGTTAAAGCTGCATAAATTATTTGAATTGCCCCTACTATCACCAACCAGGGGGAAAAT
ATAGAATGGGCGTGTGGTAATAATTCCATATTGATCCGAATCAATCCATATGCTCCCATT
TTTAATAAGATTCCGGCTAGAAGCATACATGTACTGTAATGTGCCTCTCCGTGGGTATCT
GGTAACCACGTATGTAGGGGTATAATCGGCGATTTGACAGCATAAGCAATAAGGAAGCCC
AAATAGAATATTATTTCTAATGTTACAGGATATGACTGATTAGCTAATCTTTCAAAATCC
AATGTAGGTTCATTGGAACCATATAAACCCATACCTAGAACTCCTATTAAGAGAAAAATG
GAACCCCCCGCAGTGTACAAAATAAACTTTGTAGCCGAGTACAAACGTTTCTTTCCTCCC
CACATGGATAAAAGTAAGTAAACAGGAATTAATTCTAACTCCCACATGATGAAAAAAAGT
AAAAGGTCTCTAGAAGAAAATAATCCTATTTGACCACTGTACATTGCTAACATCAGAAAA
TAGAACAATCGCGAATTTCGAGTAACAGGCCAAGCTGCTAAAGTGGCTAAAGTAGTGATA
AATCCTGTCAGTAAAATGGGTCCTATGGAAAGTCCATCGATTCCCAGTCTCCAATGTAAA
TCGAAAATATTTATCCATTTAGCATCCTCCTCCAATTGAATTAATGGATCATCCAGTTGG
AAATGATAACAGAATACATAAGTTGTTAGAAGGAGCTCTAACAAACAAATACATATAGTA
TACCACCTAAATACCTTATTCCCCTTATGAGGGAGAAAGAAAATTGAAGAACCCGCTAAT
ATCGGCAAAACTACAAGTATTGTTAACCAAGGGAAATAACTCGTGATAAAGACAAGATAC
GTTTTGACCAAAAAACCCGTGCTCGGAATAATATATTTTCTCGAGTACGGGCTTTTGTCG
GTAAAAAGGAATCAAATGATTCAAGTGGATTTTTTTATAACGTATCAATAAGATAGAGCC
ATGCTGCGAGTTGTTTCATGCCATAAATAAACACGAACACTCAAAAAATCTGTTGGACAA
GCGGATTCGCATCTCTTACAACCTACACAGTCCTCGGTTCTTGGCGCGGAAGCAATTTGC
TTAGCTTTACATCCGTCCCAAGGTATCATTTCCAATACATCTGTGGGGCAGGCTCGTACA
CATTGAGTACACCCTATACATGTATCATAAATTTTTACTGAATGTGACATTGGGTCTATA
AATTCCAGTTTTGAACATAAAAAATTTTCGATCTGGTAAAGTAAATAAAGAATATATTTA
TATATTTATATATATAATATTGTATTTATATGTAGACACCAGACGAATCAATGGTTTAGC
AAAAAAATCTTAAGAATCAATATTTTTCTAAATCTGTTCGTGACAAAGGACCAAGAGACT
TTGATTTATTTTTCTTTCAACAACCATGATCATATGAGCCACACGTGCGACTTCACATTG
ACTAAAAGAGCGTCAATATTTCTATATAAATAGATATCTAGAAATATATTTCCATATTAC
TATAAATAAATAAATAAATCAAAACGAAAGAATTCCCATTTTATAGAAATTTTTTTAATA
TATATATATATTATGACTTTAGTTATATGTATTTTTCTGATAATTATGACTAATTATTCA
ACAAATTCGACTGATTGATACGGGTTGATTTTCTGTTACGATAGATCGACGAAACAATAG
CTAGCCCAATAGCTGCTTCCGCCGCCGCAACGGCTATAATAAAGATTGAGAAAATCTCTC
CTTTTAATTGGCGACTATCAAATATATCAGAAAATGTTACGAGATTAATATTAACCGAAT
TTAGTATAAGCTCAAGACACATAAGTGCTCTAACCATGTTTCGACTTGTGATCAATCCAT
AGATACCGATCGAAAATAAATAGACACTCAAAAAAAGTACATGTTCGAACATCGTTGACT
AACTCCTCATCAACCTCGATTCATTTCAATATGAACAATAATTCAACCAATTTGATCGAG
CAATTACAGAAAAAAGAGGGTATTGACAGTAGATTAAACTTACCATTTTCCCTTTTTCAT
TGAATTTAGAATTTCTAAAAATTTTTTGTTAATTCTAAGTATTTATTATTGACGAGCCAT
AGTAATTGCGCCTATCAAAGAAATTAAAAGAATTATAGAAATGAGTTCAAACGGAAGATA
AAAATCTGTTGATAAATGAATTCCAATTTGTTGAACGTTACTTATAAGGTCCTGCTCTAT
AATCTGGTTTGATCTTGTAGTCCAAATAATTCCGTACCATGACGTATCTGGGATAGTAGT
AATTAGTGAAAAAAGAATACTTGTACAAACCACTGAAGTGACCCCATCTCCAACAGTCCA
AAGATAAGAATCGTTGGAATATTCTGAACCATTCATGAACATAACAGCAAATATAATTAA
GACGTTTATGGCTCCCACATAAATAAGGAGCTGCGCGGCAGCTACAAAATAAGAGTTTGA
TGGAATATAGAATAAGGAGATACAAACAAGAACCAATCCCAAGGAAAAAGCAGAAAAAAT
TGGATTGGTAAATAATACTACTCCTAGACCTCCTAATATAAGAAATGACCCCAGAAATAC
TACAAGTATATCATGTATTGGTCCAGGTAAATCCATTATGTTTAACAGAAAAATAAGTCG
AAATATTTCATGACTTTACTAAATAGTCCAGGAAAGAGAAGGGTGTTCCCCTTATTATTT
TTTTCTTATATATGATGAGTTCTAAATGGAATGAAATCTTAATGTGGATTAACGTAGATA
TAGATAAAGTTATTAGATAAAGTTATTAAAGTTATTGGACAATCCTACTTTTTTGTTTTT
TTCTTTCAGATAAAAAAAAAGATTGGAATTTTTTTCCATCTCAAAATCATTACAAAAACA
TATTAGCGGGTTAAATCAAAGAGTGATTCGCAACAATCAATACTTTTTAGTATTAGTTAT
TATTTATAGTTTCTGACCAACAAAAAAAACTTGTCTTTGTTATATCAAAAAAATGTTAGT
AATCGGTAATCGTTCTTGAATCAAGGGGTTTATCTTTGTCCATTTTGCTTTGCGTGGAAT
TCATAACTGTTTGAATTGTGTAATCTCCTATTATTGACATGGGTAACCGACCCAACGCAA
TTTGGTTATAATTTAATTCATGACGATCATAAGTGGAAAGCTCATATTCTTCAGTCATCG
ATAAACAGTTTGTTGGACAATACTCGACACAATTACCACAAAATATACAGACCCCAAAAT
CAATACTATAATTAAGTAATTGTTTCTTTTTAATATCTCTTTCAAAACTCCAATCAACAA
CAGGTAGATCTATGGGACATACACGAACACATACCTCACAAGCAATACATTTATCAAATT
CAAAGTGAATTCGACCACGGAAACGTTCTGATGTGATCGATTTTTCATAAGGATATTGAA
TAGTTACAGGTAAACGATTTGTATGAGATAGGGTAATTATGAAACTTTGACCAATATACC
TTGCAGCTCGTATTGTTTGTTGACCATAATTTATGAACCCGGTCACCATAGGGAACATAT
TGTAGATCTCCGTGAATAATTTGATGTTTCTTTCTCTTGTTTAAGATCAATTATGAATCT
AGAATATCGTTATCTTATTCTATTATTTATAGAGAAATAAGTTGGGAGGAGGTTGTCAAT
AATAGATTGCCCAAAGAAATAGGTAAAAGAAATTTCCATCCAAGATTTAAAAGTTGGTCT
ATTCTCAGCCTAGGTAAAGTCCATCTTGCTGTAATAGGAATGAACAAAAACAAATAAGCT
TTACCTAATGTAATAAATATACCAATTGTCATTCCAAAGACTCCAGCCATTTTATTTATT
CCAAAAGGTTCAGGAATAGATATATACGGAATAGACAAATTCCACCCACCTAAGTAAAGA
ACTGTTATAAATAATGAAGAAACTAATAAATTTAGGTAAGAAGCAAGGTAAAATAAAGCG
TATTTGATACCTGAATATTCTGTTTGATAACCCGCTACTAATTCCTCCTCTGCTTCTGGT
AAATCAAAAGGTAATCTCTCACATTCTGCTAGAGAAGAAATTAAAAAAACAACAAACCCT
ATAGGCTGACGCCACAGATTCCACCCCCAAAAACCATATTTTGACTGTGCCTCAACTATA
TCAACTGTACTTGAACTGTTAGATAATCATAGTCGATAATAACATCACTGTTCGTATCGC
TATTTCAAAACCGTACATGAGACCTCAGCTTCATACGGCTCCTCTATGGTCACAAATAAA
TGTAAGTACTTGTTCGGTATTATTGCCATCTTTAGTTAGATAGTAAATAGAATAAAGAAA
GATATACCGTGGAGTCTCAAATTAGACCAACGAAATTCCGTCTGCTAGAATAAAAAAGAC
GCTTCCGAATTGATCTTATCCATTAGAATTTCCATTTCTCTTTGTTCGGTAATAACTTAA
TCCTTAAATAGAATACTCGTTATATCAATAAATATGTTCTATCAATAACTATAATATAAA
GAAAGAATTAGAAAGAATTGGTCATTAATTCGAAATTCATGATAAGAATTCCGTGTGTAT
AGATATGAATATGAATGGGGAAAATAAATAATAAATAAATATCCTTTTTCTTTTTTTTTC
ATTCTATTTTTTTTTTCTGTTCTTCTTTCTCAGAGGAGGTACTCCGAAAAGAAAATAAAG
GATTAATTCGTTTTTGATAGTCATTTCTTTAATCAGTGAATAGGAGCATACTCTAGATCG
GAATCATGGGGAAGTACTGCTTGGTCGTTTCTACCAACTTAAAGTCCTCATTATGATTCG
TTTTTTCAAAAGTTTTATGAAAAAATACCCCTTTTTGATACCTTCCATTATCTCCATTAC
TAACCTTTTGCGTACCTTGGTGTTCCTAACTGTCCACTGATTTTTGATTGATCTCCGGTA
TGGTAATACATACAAGACAGTAGTAGAAACCCCATACGGTTGATCTTTTGTACCCGCTTC
AAGATATGTGATTAATCGGTCAAAGAATCTAAATCCTGGGGTAAACAGTTTACACTGCTT
ATGTTTATATTCTTGTACATAGGGAATGAGATTTTATCTTCTTACTGCAAATTTCTAAGC
AGTTTGCTTTTACTCATATAACTATCTAGCTTAATTCATCAACCCTAATGATGAATAAAA
AATGAAAATATCCATTCAATATATTCAACCTCTTTACTTTATTTCTAGAGAGTAGAGGAA
GGGAAAATAATAATGTCGAATCACACGTAGAGATATTGATAACACACATAGAGTTAATGG
TATTTCATAACTAATAGATTGAGCAGCAGCTCGTAGACCACCTGAAAAGGAATATTTATT
ATTCGATCCATATCCTGACATAAGAAGTCCAATAGGGGCAATACTTGAAATGGAGATCCA
TAAAAAAACACCTATACTGAGGTCGGCCAAAACAAGGCGATACCCAAAAGGAATTACTAA
ATAACTTAGTAGAACTGATATGACCGCTATAGACGGTCCCACGCTGAACAAACGAATATC
TCCTCGAGATGGGAGGAGGTCCTCTTTAAAAAGTAATTTGGTCCCATCCGCTAGAGCCTG
AAGAATTCCCAATGGCCCGGCATATTCAGGCCCAATACGCTGTTGTATTGCTGCGGATAT
TTCTCTTTCTAACCACACAATTACTAATACCCCTATTGTGATTCCTAATATAAGGGCGAA
AATAAGAACAAAGATCCATATGAGTCCATAGACTTCTTTTAAGGATTCTGATCTAGAAAA
AGAATTGATAGCTTGTACTTCTACTTCTGTCATATCAATTATCATTTCAACGATCAACTT
CTCCCATAATGATATCTATACTACCTAGTATCGTCATGATATCCGCCAATTTCATTCTTT
TAACTAGTTGAGGGAGAATTTGCAAATTGATGAAACCAGGTGGACGAATTTTCCATCTCC
AGGGAAAAACACTACTATCTCCTATCAAATAAATTCCTAATTCTCCTTTTGGGGCTTCTA
CTCTCACATAAAGTTCTTGTTTCGACAATTCAAAATTAGGTGAAAGTTTTTTAGTAATAA
ATCTATATTCAAAATTATTCCATTCGGAATTTTTTGCTCTATCAAAGCGTCGTACTTCTA
AATTCTCATAGGGTCCTCCAGGAATTACTTCTAGAGCCTGTTGAATAATTTTTATAGATT
CCTTCATTTCACCAATTCGTACTAAATAACGAGCTAGTGAATCTCCTTCTTTTTGCCATT
GGACTTCCCAATCAAATTTATTGTAACATTCATAACGATCAACTTTACGAAGATCCCATT
GGATCCCAGAAGCTCGTAACATCGGTCCTGATAAACCCCAATTTATTGCTTCCTCTCCAC
CAATAATGCCCACTCCTTCAACTCGTTCCAAAAAAATGGGATTTCGAGTAATAAGTTTTT
GATATTCAACAATTCCTGTTAAAGAATAATCGCAAAAATCCAAACATTTATCTATCCAGC
CATAAGGTAGGTCGGCAGCGACTCCCCCAATACGGAAATAATTATGCATCATTCGCATAC
CTGTAGCGGCTTCGAATAGATCATATAATAATTCCCTTTCTCTAAAAATATAGAAAAAGG
GAGTCTGTGCGCCGATATCTGCCATAAAAGGTCCAAGCCATAACAAATGAGAAGCTATAC
GACTCAGTTCTAGCATAATTACTCTAATGGAACTGGCTCTTTTAGGTACTTGAACACTTT
CTAATCGTTCTGGTGCATTTACTGTTATTGCTTCTGTGAACATAGTGGCTAAATAATCCC
ACCGTGTTACATAAGGCAAATATTGTATAATTGTTCTATTTTCCGCTATTTTTTCCATCC
CTCTGTGTAAATAACCCAATATGGGTTCACAGTTAATAACATCTTCACCATCGAGAGTAA
CGATCAGTCGAAGAACACCATGCATTGATGGGTGGTGAGGACCCATATTAACTATCATGA
GGTCTTTTCTTGTAGCTGGTACAGTCATATCTTTTCTTCCTTAATTCAATTCATTATTCC
ATGAATTTATCAAAATGAGGTTCATAAAAATGAAAAATCTAATAACTACTATTAACTAAT
AACTAAAGAAAAAATGCAAACTAATCTTAAAATTAACGAGTTTTTGACTCCCGAATACCT
AACTGGCTAATCAATTTCTTATAACGTACTCTATTTTTCTTTGACAAATAATCCAACAGC
CGTTGACGTTTTCCCAGAATTTTTCGTAGACCCCTTTGCGATAAAAAATCTTTTTTATGT
AATTCCAAATGTGAAGTAAGTCTCCGTATCTTATCAGTGAAACTGAATACTTGAAATTCA
ACAGATCCACAGTTTTTTTCTTTTTCTTGTCGAATCGCGGAGATGAATGAATTTTTGACC
ATAAAAACCAATTTTTCTATTTTTTTCTTTTCCTTCCGTGATTTTACTGATCAGGAAAAA
TAATAATTTTTATTATATCAGTTATTTTCAGTTATTTAAATCTAGTACACAAAAATTGAA
TTTCTTCATATACAATATATATTTTTTTTTATTTTATCCAAATCAAATTGTAAATTTGAT
TTGGATAGAAAAGAATGATACATTTTTGTATTCAGAAAAGAGAATCCTTTTTTATCTAAA
AAAAGGATTCTGTCAATAGATCCAATAAATACTTAATGGAATTGGTATCATGTACCAGAA
CGTCGCATAGCATATATGTATATCTTTCGGCTTTTATCTACAAAATATGTTATGTGATAG
AATAGATATATAGAAAATATACTATTAAGGAATTCTGAATCGTGGATACATATGTATTCT
TGAAATACTGAAATGACTGCCGTTATTGATATCAAACCAATAACGATTCATACAAGCTAA
ATCTTCTAATCGATAATTGGGCCAAAGAAATAATTTGAATTTAATTAATTTATTTGCATC
TGTATTAAGATACTTTTCCTCGTTCAAAAATTGTCCACAGTTTTTTATGTTGTTTTGATT
ACAAAATATTGGATTTTTATCCACAATATTCCAATTACGGGAATTGAAACAAATGAAAAC
TCTCAATTCTCTACGACGTCTGGGAGAGAGAATATTTTCAGGAACAAGTAAATCATAAGA
ATTTTTGTTTCTATTTACAAGTGTATTGCTGCGTCGTACAACGGATCCATAAAAATGCTT
TTTATCAACATATCTTTTTTTTTTTATAAATTTTCCATCAGTTTGGTGTTTATTCTTATC
AACCAATGAAATATCTATGGTTTGGTATATAATATATTTTCCGTCCCTTTTCATAGATAG
ACGAATTGGTTCGATAATAAATATGCCCTTTTTTATCAATTCTGTAAGAGTTAAGTCTTT
CTGAATCAACATTACATCTAGATGCATCTCTCCTCTTTGAATTGAGGATATAGCTATTTC
CCTTGGATCTATCAGTCTAAGTAGAAGACAATATACCTTGATATTATTGAGCATTCTTTC
ATTCAAGGGATTATCCCATCTTAATTGAAAAAGAAAATATTTTTTCAAGAAGAAATTGAG
TTCTGCTTCTTTCTTACTCTTAGGTTGTTTTTTCTTTCTACCTTTTTTAATGTCTGTTCC
CGTATAATCTGCTTCAGCATCTTTTTTTTTGTTTTGTTTTCGTAGATCTGATACAAGACC
CTCTTGACCTTGTTGTTCGTTTTTTTTTTTGTTGGAATTTTCTAATTCAAGATATTCTTT
TTTATTTTTATTAGTTAATATAGGAAGATCTTTTTTTTTTTTTACGTCGATCTTTTCACC
TTGACTAATATTTTCATAGAAATGAAAATGCAAAATAAGTGATTTGGTTGGTATGATCCA
CGGTTTTTTTTTATACGCATTAAAAAGTAGTACAAATTCTGGGAAAAACCAAGGTTCTAG
ATTTGATATGGTACGATATAATCTTTTTTTATTCATTCCCATCCAATCAAAAAAAATACT
TTTTTGATTGGATGGGTTCATTTTGTTATGAATCGTAAAAGAAAAAAGAGCTTTTTTCTT
AAATTTTTGAGAATTTCGAGTTTTAGTATTTTTATGAATCTTGGTGTCGATATGTGTATT
GGTCCAGGTTTCAATATCAATATTTTTTCGAATATAGAAATGGAGAATTTTATAATCAAA
AAATTTTCTATCCATATTTTTGTTCGTATCAATGATAGATCTTTTTTCTAGATAATTACT
AATAGCTATACTTATTAATCCATAAAATGATTCGGGTTTCTGTGTATTGAAATTATGTGG
AGTTTTTTTGTCCTTTACTTCTTGTAATTGTAATGTTGATCCATAAATATATGAGTCCTT
ATTATTCCCATAATTTATATATTTACATGATAAAAGATCGTATCCGTAATGCCTTTTGCA
TTTTTCTTTTTGACTCATCAATGAATCCACTGCATAGTAATTTTCTTTAATATAATGAAT
TAATGGATCTTTTTCTTTTTTATTTTTATATAAATCCGATTTCATTGAGTCTTTCTTTTG
AATCATACGACATTGATTGATTCTATTTCGCCATTTTTTCGGTACTAAATAAGACCATTT
AGTCTGAGATAAATTGTATTGATAATGACCCCTTAACCAAATTTTCCATTTATTCGTTCC
ATACTTATGAATTTTCTTATGCCTTGGTTTGGAATCAAATATTCCCCGTGTCGTACAATA
ATTCTTGATTATATCCGTAAGAAAAAGATAGGTGCCGTGATATTGAAGTACAGATCTCAA
ATGATACTTGTTAAGTAATTGATTTTGTGATAATTTGTAAAATACATATGCTTGAGATAA
AGAAGATAGGTCCCAATAAATATTCGAATTTTTTTTGCTAATATTAGTATTAGAAAACGA
CTGTTTTATAGTCGAAAAAAAATGCATTGTATTTTGATTTGTGTTCTCAATTCTTTCTTG
ATTTGTTTCATCGTTGTAAATGGATTTAGTGATAATTTTTTTTGTTGATTCAAAGAAAAG
TTGTGCATTGATCTTTGGAATCTTAATTATACATAGTAATATATCCGTGTATATTTTTTC
AATGAAGGATTTTATAAAATAATTCGATTTACGTATTAATCGAATATTTTTTTTTTTTAA
TATTTGCAAAATATTCTTCTGTGATTCCGATCTTTTATCATCATAAATTAGAACCATTTT
TTTCTTGTCTTTTGTGATTCTTTCTATTTGACTCCTAATTGTAATTGTCTTATTAGCAAG
ATCTTTCGTTTTTGTTTCTATGAGTGAATAATTTTCATTTACACAATTTATGGATTGAAT
TCCAATGGTCGATTCACGAATAATCTTATTATTTATATTGGAATCTCTTCCGTTTTTATT
CGGTTCATATACTTTCACCCCCCTCGATTTTAATAAGAGAACGGGGTTTACTTTTTCAAG
TTCTTTCATTATTAGGTCTATAAATAGAACTATTTTGATAACCCATCTTGTTTTTTTTTT
TGAAATTTGTAGAAAGCTTTTTTTTCTTTCTTTGAAAATTCTTATAACTTGAAAAATTTT
CTTTTTCGCTTTTATCATTTTTTTTTCGAGTTCTTTGAAAACGGGTTCAAAGAAAGAAGG
TCGTTTTCGGGGCGACCCGAAAGGTAGCTCCGCTTCCCTTCCCCAGACTGTTAAAAAACA
AAAATTCTCTTTTTTCCTCATTTGCTGATTTTTATGATCAGATCGTATCTTAGATCTCCG
CCAAGGTTTAAGACAGAAAGGAAATAGAATCTTTATTTGAATACCGTCTGTTAACCAATT
TTGGGGAAATTCCGTTTCTGATAATTGAACACCATTATAGGTACATTTAACATGCATTTC
TCTATTCCATTCCATCAAATCTTCATACCACTCGGGGAATTGCAATAATAACATACGGCC
AATATTTTTAGCTATTATCAATAAGGGTAATATAACATATTTTCTAAGAAAAGATTGGGT
TACTAACATTAAACCTCTTATTGCTTGACTAAATATAAAGGTATCCCAAGCTTCTGATAT
TGCTATTCGTTCATTTTCCTCTTCTTTCTCCTCGTTTATTTTCTCCTTTTCTTTTGTATC
CTCCTGTTCAAAATAAGAAATTCGAGATTCTGGGTTTTTTCCTACCCAATTCCTAAAAAT
GAGATTCATCATTTCAGAGATATCAAAAAACGAAAAAAAAAATGTTTTGTCTATTCGATC
CAAAAAAAGTGGAGAATGCACATTTGCTTGAAACATTTCCCAGATAACTGTTTTACGTCT
TTGAGCACGCATGGATCCTTTGATTATACCACGGCGAAAATCTGATTGTTGTGAATAACG
TATCAAAGCCACCTCATCTTCTTCATCACTAGTACTAGTACTAGGATTACTAGTAGTATT
ATTATTTTCACTGGGATTAATACTCTGATCGTTATCAGTATAAATTACTACGCGTTTGCC
TTTTCTTGAACGAATTTCGGGGTCTTCCGTTGATTCTTCTTCATTTTCTTCTTCCTCTTC
TTCCAAATCATCTGTCAATTTGTATGACCATCGAGAAACCCCTTTACTTATTTCTTCCAT
TCCAATGGATTTGTTTCTAATTGTTGTTAGATAATTTGGATCGGTTGTACTTACATCGAA
TACAAATTTCAAAGATTTTTCTTGACTTTCTGAATCGATTCCTTGCGCACGTTCAAAAGA
AAATTCATCGATTGGGGTTAAAGAATTCTCAATTGGATTTAATAAGAATTCTTCGCTAAA
GCAAAATGTATTCTTTTTATGTTCAAATTCTTGAGAATTTTTATGAAATAGACCATGAAT
TTTATTTATCCAAAGCATTTCTATGGAGTCTGCTGTTGAAGTTATTAAATCAGTCATGAT
TACATGCGAATCTAATTTTTTTTTTGTTCCTCGATAGGGTCCATTCAAAAAAGGATCGTA
CATTTTTGGCAAGTATTCTTGTTCATTTTCATCAGCGCAGAATCTGGTTCTTTTTTCTAG
TATATTTAAAGCAAAAGATCCTTTTTCTTTTTCTAGAATGTTTATTCGACTTATCATTTC
ATGGTTCAAGTTGTATTTTTTTTGTTCATTAGTATAAACCCAATAATTATATAGATTCTC
GTGGGATAGTTTTTCTTTCGTGTACAAAGAAATTTTACGTTCTATCATTTCTGAAAAAGT
TGATAAACTGGGTGGATACGTAAAAGATATTATTTGTTTTCCATCACTTGGGCATATATA
AAAAAAATATTGTGACATTTCATTTCGTACAGCATTTTCAAATCGATCATTTTCTATATA
TCTCAATGGGCGGTTCCATCGTTTATAATCGAAAAGAAAAGTTACAATAGGTTTTGAAAA
ACCCCAAAAAGTTTTTTCATTTTTCTCTTCTTTAAGTTTTTCCAATTCCCAATTATCTTG
ATGGGTATCAAGATAAGAATCTTCGTAAACTGGGCTATCTTTGTCTTCTTCAGTGGATCC
CTCTTGTTCCTGTTTAGTCTTCTTCGTTTCGTAAGTTGTTTCTACATCGCTTTCTTCCTT
TCTTTCTCCCCTTTCTTCCGTTTCTGAGGTTTCTTTCAGTTTCTTAGTGACAATAGGCGA
TGGCATTCTGCCTAAATAGTAGGCACAGGTGATAAATAAGAGAATACTAAAGATTCGAGC
CATAGAATTTTGCAATTCTGACACAAGGTACTTATTAGATCGAATCGAATGATTTTGCCG
TATCCAGAATAATACCAATCCAACCCATTTCATGAATAAAATGTGACCAATTAACCAACC
AACAAAACTACTTGTTACAAATAACATCTTGTTGTTGCATCGAAACATATAAATGTTGAC
TAATCTGGCTAACGTTGAACTTGGTAAAATGAAATGGTTGAATAATTGAAAAATGAGATT
ATTCAGGAATACACATTGAATGCTGAGATTACGCATTGAATTTCTGGTACTAGATCCATA
ATCAAAAAAGTTTTTGTGATTGTTCCAGAAGAAATGAAACAAAAGATACGGTAGAACTAG
GACAGTTATTGTATGAGGCCTACCCAATGCTAGATGCAGAGGCGCATAATAGATCGATAT
GAACATCATGAGCTGCCCCGTAATAAAACCAGTTGTTGCTGATACTTCCTTCTCGGTTCC
TTCTTCCATAACCCGAGCTCGGAGAAGGAAGAGATAAGAGGGCCCTATGGAGAATGTGGT
CAGAAATCCATAATAGAGTCCGACCACAATGACCGAATTTATTATCTTCATGCATAAGGA
TAATAGATTACCTAGTAGAAAAGATTTCAAAATCATCACAAACCTCCCTTTTTTCTTTTC
TATTTCAATTTCTCGATTATTATATGATGATTTCTTAACTTTCCATATATAGAAAGAGAT
AGACTATAAATGACATCTCTTATGTCAACGATACCATCTTCTTCGATTGAATGACATCTC
TTATGTCAATGACACCAAAGGGATATTAAATGAATGAAATTGGGATATAGATGGAATATA
ATGAAATAGAGCCACTTTGAGGTTCCCTATGAAATGAGGCATGGAACGGAGCCACTACGA
AGAAGTTCCGGGAGTTACGAAGGAAGCTTCGGACTCGTGGGTTGAGAACGGGAGTTGAAC
TCTATGAGGTCGAATCTCCCGTTGTTCCTCAGTAGCTCAGTGGTAGAGCGGTCGGCTGTT
AACTGATTGGTCGTAGGTTCGAATCCTACTTGGGGAGATTTGATTGATTCTTAATTTCAT
TAAAGAATGAAGAATTGAAGGGCTCGCTTTGACCATTAGGGGTAGGTAACCCGTTCCCTG
TCTTTGTTTCTATTGCATTCTATCTCATCGTATCACATTCTGTTCTACGATATTTGAGAA
TCACCGTCAATACCTCGGCGTAGATCCGGGTTAATCCCTTGTAAAAAGCCCTGGGGCTAT
TTACAACTAGCTAATTAAGAATTCTCAGATGATGTACTAGCAGTGCATCAAAGATGCAGT
CATCGATTCTCCCGATAGGCCACAATTAACGCGAGCAAACATATTAATGACGAGGAACGC
ATTTTTGCTATGCTACTAATACTTGTACTTGCTCTGCTATTCCGCCCAAGCCTGGCTGAG
GAAGAGTTACGGGGAGTAAAACAAAAATATGCTGATTCCGGTCGGTTACTATATGTAATT
AAAAAGCCCTTCACGATAAAAAAAAAAGAAAAAGTAAGGCCATTCCATTTCGACAAAAGA
CCATACCCAAGTTCAATAGCTTTGCGTCCGCTATCCCGATCATGATTTTCTTACCCCTAG
AGGTAAAGGAAAGGTCCTTCCCTTTTGGGCCGGTTGTGGGCGAGGAGGGATTCGAACCCC
CGACACCGTGGTTCGTAGCCACGTGCTCTAATCCTCTGAGCTACAGGCCCCACCCCGTCT
CCACTGGATCTGTTCCCGGGAGTACCCTCAAAAAGGAGCCTCTCCTCAGCCATTTCGTTT
CGGGTTAAGAAGATGTGAAAGCGCGTTTCTCTCTATAAGAACAGTGCGTTCCGAGGTGTG
AAGGGGGAGCGAAGAGATGTCATAATTGGGGTTTTGAATAAGAGGACCTTTGCTTTTTTC
ATTTTTCTCTTTTTTCTATTTAAAAAGTCAAATAAGAGGTGTTAAGCTTTTTATCATTCT
GGCGTCGAGCTATTTTTCCGCAGGGCCTCCCCTACAGTATCGTCACCGCAGTAGAGTTTA
ACCACCAAGTTCGGGATGGATTGGTGTGGTTCCTCTACGCCTAGGACACCAGAATATCGA
ACCATGAACGAAGAAAGGCATGAGAATGAGAGAAATATGGGTTAGTGATTGTGAGGCCCC
AATTCTTGACTGAAAGGTACACCAAAGGCCTCTGCCCCTTCCCTCCCTTGGATAGATAGG
GAAGGGCAGAGCTTTTGGTTTTTTCATGTTGTCAAACAGTTGAACAATGAAAATAGATGG
CGAGTGCCTGATCGAATTGATCAGGTCGTGTAGTAACAAGGTTCAAATCTCTCGGTCTGT
TAGGATGCCTCAGCTGCATACATCACTGCACTTCCACTTGACACCTATCGTAATGATAAA
CGGCTCGTCTCGCCGTGACCTTATCTTGGATTCTCAATACTTCTGTCGCTCCATCCCCGA
AGGGGCAGAGAACCCATCGCTGTCTCGGCTGTGCTACCGGAGGCTCTGGGGAAGTCGGAA
TAGGAGAGCACTCATCTTGGGGTGGGCTTACTACTTAGATGCTTTCAGCAGTTATCCGCT
CCGCACTTGGCTACCCAGCGTTTACCGTGGGCACGATAACTGGTACACCAGAGGTGCGTC
CTTCCCGGTCCTCTCGTACTAGGGAAAGGTCCTCTCAATGCTCTAACGCCCGCACCGGAT
ATGGACCGAACTGTCTCACGACGTTCTGAACCCAGCTCACGTACCGCTTTAATGGGCGAA
CAGCCCAACCCTTGGAACATACTACAGCCCCAGGTGGCGAAGAGCCGACATCGAGGTGCC
AAACCTTCCCGTCGATGTGAACTCTTGGGGAAGATCAGCCTGTTATCCCTAGAGTAACTT
TTATCCGTTGAGCGACGGCCCTTCCACTCGGCACCGTCGGATCACTAAGGCCGACTTTCG
TCCCTGCTCGACGGGTGGGTCTTGCAGTCAAGCTCCCTTATGCCTTTGCACTCGAGGGCC
AATCTCCGTCCGGCCCGAGGAAACCTTTGCACGCCTCCGTTACCTTTTGGGAGGCCTACG
CCCCATAGAAACTGTCTACCTGAGACTGTCCCTTGGCCCGTAGGTCCTGACACAAGGTTA
GAATTCTAGCTCTTCCAGAGTGGTATCTCACTGATGGCTCGGGCCCCCCCGGAAGGAGGC
CTTCTTCGCCTTCCACCTAAGCTGCGCAGGAAAGGCCCAAAGCCAATCCCAGGGAACAGT
GAAGCTTCATAGGGTCTTTCTGTCCAGGTGCAGGTAGTCCGCATCTTCACAGACATGTCT
ATTTCACCGAGCCTCTCTCCGAGACAGTGCCCAGATCGTTACGCCTTTCGTGCGGGTCGG
AACTTACCCGACAAGGAATTTCGCTACCTTAGGACCGTTATAGTTACGGCCGCCGTTCAC
CGGGGCTTCGGTCGCCGGCTCCCCTGTCATCAGGTCACCAACTTCCTTGACCTTCCGGCA
CTGGGCAGGCGTCAGCCCCCATACATGGTCTTACGACTTTGCGGAGACCTGTGTTTTTGG
TAAACAGTCGCCCGGGCCTGGTCACTGCGACCCCCTTTGTGAGGAGGCACCCCTTCTCCC
GAAGTTACGGGGCTATTTTGCCGAGTTCCTTAGAGAGAGTTGTCTCGCGCCCCTAGGTAT
TCTCTACCTACCCACCTGTGTCGGTTTCGGGTACAGGTACCCTTTTGTTGAAGGTCGTTC
GAGCTTTTCCTGGGAGTATGGCATGGGTTACTTCAGCGACGTAGCGCCTGGTACTCGGAC
ATTGGCTCGAGGCATTTCCTCTACCCCTTCTTACCCTGAAAAAGCAGGGTCACCTTGCGT
CCTTGAACCGATAACCATCTTTCGGCTAACCTAGCCTCCTCCGTCCCTCGGGACCAACAA
GGGGTAGTACAGGAATATTCACCTGTTGTCCATCGACTACGCCTTTCGGCCTGATCTTAG
GCCCTGACTCACCCTCCGTGGACGAACCTTGCGGAGGAACCCTTAGGTTTTCGGGGCATT
GGATTCTCACCAATGTTTGCGTTACTCAAGCCGACATTCTCGCTTCCGCTTCGTCCACAC
CTGCTTGCGCGGGCGCTTCCCTCTAAGGCGGAACGCTCCCCTACCGATGCATTTTGACAT
CCCACAGCTTCGGCAGATCGCTTAGCCCCGTTCATCTTCGGCGCAAGAGCGCTCGATCAG
TGAGCTATTACGCACTCTTTCAAGGGTGGCTGCTTCTAGGCAAACCTCCTGGCTGTCTCT
GCACCCCTACCTCCTTTATCACTGAGCGGTCATTTAGGGGCCTTAGCTGGTGATCCGGGC
TGTTTCCCTCTCGACGATGAAGCTTATCCCCCATCGTCTCACTGGCCGACCTTGGCCCCT
GTAATTTTGGGGTCATATCTAGTATTCAGAGTTTGCCTCGATTTGGTACCGCTCTCGCGG
CCCGCACCGAAACAGTGCTTTACCCCTAGATGTCCAGTCAACTGCTGCGCCTCAACGCAT
TTCGGGGAGAACCAGCTAGCTCTGGGTTCGAGTGGCATTTCACCCCTAACCACAACTCAT
CCGCTGATTCTTCAACATCAGTCGGTTCGGACCTCCACTTAGTTTCACCCAAGCTTCATC
CTGGTCATGGATAGATCACCCAGGTTCGGGTCCATAAGCAGTGACAATCGCCCTATGAAG
ACTCGCTTTCGCTACGGCTCCGGTGGGTTCCCTTAACCAAGCCACTGCCTATGAGTCGCC
GGCTCATTCTTCAACAGGCACGCGGTCAGAGATCACATTCTCCTCCCACTGCTTGGGAGC
TCACGGTTTCATGTTCTATTTCACTCCCCGATGGGGGTTCTTTTCACCTTTCCCTCACGG
TACTACTTCGCTATCGGTCACCCAGGAGTATTTAGCCTTGCAAGGTGGTCCTTGCTGATT
CACACGGGATTCCACGTGCCCCATGCTACTCGGGTCAGAGCGTAAGCTAGTGATGCTTTC
GGCTACTGGACTCTCGCCATCTAGGGTGCAGCACTCCACTGCTTCGCCTAGCAGCACGAC
GCTTGTATTGCTCTCCCACAACCCCGTTTTCACGGTTTAGGCTGCTCCCATTTCGCTCGC
CGCTACTACGGGAATCGCTTTTGCTTTCTTTTCCTCTGGCTACTAAGATGTTTCAGTTCG
CCAGGTTGTCTCTTGCCTGCCCATGGATTCAGCAGCAGTTCGAAAGGTTGACCTATTCGG
GAATCTCCGGATCTATGCTTATTTTCAACTCCCCGAAGCATTTCGTCGCTTGCTACGCCC
TTCCTCGTCTCTGGGTGCCTAGGTATCCACCGTAAGCCTTTCCTCGTTTGAACCTCGCCA
TTAATGTTAAGGCTATGCCATCCTAAGGTGCTGCTAAATGGAAGGATCTTATCAACGTCC
ATGAATGATAAATCATAGATCGAACTGCCGAATTGGAAAAATTGGGTGTTATCATAGTAT
CAGCTAAGTTCACGGGCTGGAGATAAGCGGACTCGAACCGCTGACATCCGCCACAGGGTA
AACCACCGCCTCTCAGGCCTCCCCGGCTGATTCTACCATAGAGGCCAACGATAGACAATA
ACTCCCCCCCGAACACAGCTTACAACTTTCATCGTACTGTGCTCTCCAAAGAGCAACTCT
TCTCAAAATCTCAAAAGGTGCTGAGTTGGAATACCATTCATTCTAAGGATTCTTGTGGTT
CCGGAGAATCCAGCTACAGGAGAACCAGGAACAGAGAGCTCTCTCCCTTTTTCCGCCCGA
CTCTTTGGTCTTAAGAATGCCGGTTTTATTTTAAGAACGAGTGATTGCCCTTCTCCGACC
CTTACTGCCCAACCGAAGAGCGGACAGCTAATGCGTTCCACTTATTGAACAGGGTCTATG
GTCGGTCCGTGACCCCTGGATGCCGAAGGCGTCCTTGGGGCGATCTCGTAGTTCCTACGG
GGTGGAGACGATGGGGTCGGTCCATGGATTTTCCTTCCTTTTGCCACATTTCGCTCAAAG
CAAAGGGTTGAAGGGAGATAGTGCATCAAGCTATTCGCAAGGGCCAACTTGATCCTCTTC
CCCAGGGATCCCAGATGATGGAACCCTAGGAGAGCCGCTGACTCCAACAATCGTCCATGT
ACGATCCATACTAGATCTGACCAACTGCCCATCCTACCTCCTCTACGTTCTTGACAGCCC
ATCTTTTTGTCTCAGTAGAGTCTTTCAGTGGCATGTTTCGGTCCTCTTCCCCATTACTTA
GAAAAAGTGAGCCACCGGTTCAGGTACAAGATACTATCATTACCGCCTGGACAATTAGAC
ATCCAACCCGTAATCGCAACGACCCAATTGCAAGAGCGGAGCTCTACCAACTGAGCTATA
TCCCCCCGAGCCAAGTGGAGTATGCATGAAAGAGTCAGATGCTTCTTCTATTTTTTTCCC
TGGCGCAGCTGGGCCATCCTGGACTTGAACCAGAGACCTCGCCCGTGAAGTAAATCATCG
CACCTACGATCCAACCAATTGGGAGAGAATCAATAGATTCTTTTTCGGGAGCGATTCATC
CTTCCCGAACGCAGCATACAACTCTCCGTTGTACTGCGCTCTTCAAGTGTGCTTGTTACC
CCTTTTCTCCCTTACCATGGCAAGTCTTTGTGAAAGAACTCTGATGGGAAGAAAAAAGAA
GGCGTTAAGAGACCTCCTGGCCTAACCCTAGACACTCTAAGATCCTTTTTCAAACCTGCT
CCCATTTCGAGTCAAGAGATAGATAAATAGACACATCCCATTGCACTGATCGGGGGGCGC
TCGTAGTGACTGAGGGGGTCGAAGACCAAGAAGTGAGTTATTTATATCAAGCATTCTTCT
TATGGCTAGATCCAATCTCCTGGTCCCTGCGGAAAGGAAAAAGAATTTCACGTTCTTCCT
TTCGGGAAGGGAGGATTAGGGAAATCCTATTGATTGCTGCTTTCTCCAGACCTCCGGGAA
AAGCATGAAAAAAAAAGGCTCGAATGGTACGATCCCTCCGTCACCCCAGAATGAAAGGGG
CGATCTCGTAGTTCTTGGTCTGTGAAGATGCGTTGTTAGGTGCTCCATTTTCCCATTGAG
GCCGAACCTAAACCTGTGCTCGAGAGATAGCTGTACATACACTGATAAGGGATGTATGGA
TTCTCGAGAAGAGAGGAGCCGCGGTGGTCCCCCCCGGACCGCCCGGATCCCACGAGTGAA
TAGAAAGTTAGATCTACATTGGATCTCACCTGAATCGCCCCATCTATCCTCCTGAGGATA
AGTTTGGTTTCAAACTCCGATTCGAACAGGAGGAGTACGCCATGCTAATGTGCCTTGGAT
GATCCACATCTCCCGGTCAGGCGCTGATGAGCACATTGAACTATCCATGTGGCTGAGAGC
CCTCACAGCCCAGGCACAACGACGCAATTATCAGGGGCGCGCTCTACCACTGAGCTAATA
GCCCTTCGTGCGGGCCTCCCAGCGGGAGGCCTGCTATGCCAAAAGCGAGAGAAACCCCAT
CCCTCTCTTTCCCTTTTGCGCCCCATGTCCCTCCCGTGGGGCGACATGGGGACGTAAAAA
GTAGGATCCTATCAACTTGTTCCGACCTAGGATAATAAGCTCATGAGCTTGGTCTTACTT
CACCGTCGAGAAACGAAAGAAGACTTCAATATCTAAGCTTAGCTCAGACGTAGCTCGCTT
CTTTTTGGGTGTGAAGCAGTGTCAAACCAAAATACCCAACAAGCATAAGCATTAGCTCTC
CCTGAAAAGGAGGTGATCCAGCCGCACCTTCCAGTACGGCTACCTTGTTACGACTTCACT
CCAGTCACTAGCCCCGCCTTCGGCATCCCCCTCCTTGCGGTTAAGGTAACGACTTCGGGC
ATGGCCAGCTCCCATAGTGTGACGGGCGGTGTGTACAAGGCCCGGGAACGAATTCACCGC
CGTATGGCTGACCGGCGATTACTAGCGATTCCGGCTTCATGCAGGCGAGTTGCAGCCTGC
AATCCGAACTGAGGACGGGTTTTTGGAGTTAGCTCACCCTCGCGGGATCGCGACCCTTTG
TCCCGCCCATTGTAGCACGTGTGTCGCCCAGGGCATAAGGGGCATGATGACTTGACGTCA
TCCTCACCTTCCTCCGGCTTATCACCGGCAGTCTGTTCAGGGTTCCACACTCAATGGTGG
CAACTAAACACGAGGGTTGCGCTCGTTGCGGGACTTAACCCAACACCTTACGGCACGAGC
TGACGACAGCCATGCACCACCTGTGTCCGCGTTCCCGAAGGCACCCCTCTCTTTCAAGAG
GATTCGCGGCATGTCAAGCCCTGGTAAGGTTCTTCGCTTTGCATCGAATTAAACCACATG
CTCCACCGCTTGTGCGGGCCCCCGTCAATTCCTTTGAGTTTCATTCTTGCGAACGTACTC
CCCAGGCGGGATACTTAACGCGTTAGCTACAGCACTGCACGGGTCGATACGCACAGCGCC
TAGTATCCATCGTTTACGGCTAGGACTACTGGGGTATCTAATCCCATTTGCTCCCCTAGC
TTTCGTCTCTCAGTGTCAGTGTCGGCCCAGCAGAGTGCTTTCGCCGTTGGTGTTCTTCCC
GATCTCTACGCATTTCACCGCTCCACCGGAAATTCCCTCTGCCCCTACCGTACTCCAGCT
TGGTAGTTTCCACCGCCTGTCCAGGGTTGAGCCCTGGGATTTGACGGCGGACTTGAAAAG
CCACCTACAGACGCTTTACGCCCAATCATTCCGGATAACGCTTGCATCCTCTGTCTTACC
GCGGCTGCTGGCACAGAGTTAGCCGATGCTTATTCCTCAGATACCGTCATTGCTTCTTCT
CTGAGAAAAGAAGTTCATGACCCGTGGGCCTTCTACCTCCACGCGGCATTGCTCCGTCAG
GCTTTCGCCCATTGCGGAAAATTCCCCACTGCTGCCTCCCGTAGGAGTCTGGGCCGTGTC
TCAGTCCCAGTGTGGCTGATCATCCTCTCGGACCAGCTACTGATCATCGCCTTGGTAAGC
TATTGCCTCACCAACTAGCTAATCAGACGCGAGCCCCTCCTCGGGCGGATTCCTCCTTTT
GCTCCTCAGCCTACGGGGTATTAGCAACCGTTTCCAGTTGTTGTTCCCCTCCCAAGGGCA
GGTTCTTACGCGTTACTCACCCGTCCGCCACTGGAAACACCACTTCCCGTCCGACTTGCA
TGTGTTAAGCATGCCGCTAGCGTTCATCCTGAGCCAGGATCGAACTCTCCATGAGATTCA
TAGTTGCATTACTTATAGCTTCCTTGTTCGTAGACAAAGCAGATTCGGAATTTTTTGCAT
TCCAAGCATAACTTGGATCCATGCGCTTCATATTAGCCTCGAGTTCGCTCCCAGCAATAT
AGCCATCCCTACCCTATCACGTCAATCCCACAAGCCTCTTATCCATTCTCGTTCGATCGC
TGCGGGGGAACAAGTCAAAATAGAAAAACTCATATTGGGTTTAGGGATAATCAGGCTCGA
ACTGATGACTTCCACCACGTCAAGGTGACACTCTACCGCTGAGTTATATCCCTTCCCGGC
CCCATCGAGAAATAGAACTAACTAATCCTAAGGCAAACGGTCGAGAAACTCAACGCCACT
ATTCCTGAACAACTTGGAGCCGGGCCTTCTTTTCGCACTATTATGGATAGTAAAATAATG
GGAAAAATTGGATTCAATTGTCAACTGCTCCTATCGGAAATTGGATTGACTACGGATTCG
AGCCATAACACATGGTTTCATAAAATCCGAAGGATAATGGTAACCCCACCATTAACTACT
TCATTTTCATTTATGAATTTCATAGTAATAGAAATACATGTCCTACCGAGACAGAATTTG
TAACTTGCTATCCTCTTGCCTAGCGGGCAAAGATTGACCTCTGTGGAAAGACTGATTCAT
TCGGATCGACATGAGGGTCCAACTCCATTGCATTGCCAGAATCCATGTTGTATATTTGAA
GCAGTTGACCCCCTTGCTTCTCTCATGGTACAACACTCTTCCCGCTGAGCCTCCTCGGTC
CACAGAGACAAAATGTAGGACTAGTGCCAACAGTTCATCACGGAGGAAGGGACTCACCGA
GCCGGGATCACTAACTAATACTAATATATATAATAGAAAAGAACTGTCTTTTCTGTATAC
TTTACCCCGATTCCGTTGCTACCGCGGGCCTTACGCAATCGATCGGATCATATAGATATC
CCTTCAACACAACATAGGTCATCGAAAGGATCTCGGACGACTCACCAAAGCACGAAAGCC
AGGATCTTTCAGAAAATGGATTCCTATTTGAAAAGTGCATAACCGCATGGATAAGCTCAC
ACTAACCCGTCAATTTTGGATCCAATTCGGGATTTTACTTGGGAGGTATCGGGAAAGAAT
TGGAATGTAATAATATCGATTCATACCGAAGAAAAGGTTCTCTATTGATTCAAACGCTGT
ACCTATGGGATAGAGGAAGAGGAAAAAACCGAAGATTTCACATAGTACTTTTGATCGAAA
AATCAATCTGATTTATTTCGTACCCCTCGCTCGATGAGAAAATGGGTCAGATTCTACAGG
ATCAGCAAACCTATGGGACTTAAGGAATGATGGAAGGGAATAAAAAGAAAAGAGAGGGAA
AGAAAATCGAAATGAAATAAAGAAAAAAAAGAAGTAGAAAATAGAAGAGCCCAGATTCCA
AATGAACAAATTCAAACTCGAAAAGGATCTTTCTGATTCTCGAAGAATGAAGGGCAAAGG
ATCAAGAAAGATCTCTTGTTCTTATTAGATTAGAAGATCGTGATTTGATCCGCATATGTT
TGGTAAAAAGAAGAATCTTCTCCTTTGATCCTAAATGGAAAGTGTTCAATTGGAACATGA
AAACGTGAATGGATTGGTCTTAGTTACTCTTCGGGGCAGAGTGGAAGAAGGGAAGAAATT
CTCGAACGAAGAAAAGGATCCAATTACTTCGAAAGAATTGAACGAGGAGCCGTATGAGGT
GAAAATCTCATGTACGGTTCTGTAGAGTGACTTGTCTGTCAACTTTTCCACTATCACCCC
CAAAAAACCAAACTCTGCCTTACGTAAAGTTGCTAGAGTACGATTAACCTCTGGATTTGA
AATCACTGCTTATATACCTGGTATTGGCCACAATTCACAAGAACATTCTGTAGTATTAGT
AAGAGGAGGAAGGGTTAAGGATTTACCTGGTGTAAGATATCACATTGTTCGAGGAACCCT
AGATGCTGTCGGAGTAAAGGATCGTCAACAAGGGCGTTCTAGTGCGTTGTAGATTCTTAT
CCAAGACTTGTATCATTTGATGATACCATGTGAATCGCTAGAAACATGTGAAGTGTATGG
CTAACCCAATAACGAAAGTTTCGTAAGGGGACTCGAGCAGGCTACCATGAGACAAAAGAT
CTTCTTTCTAAAAGAGATTCGATTCGGAACTATTATATGTCCAAGGTCCAATATTGAAAT
CATTTCAGAGGTTTTCCCTTACTTTGTCCGTGTCAACAAACAATTCGAAATACCTCGACT
TTTTCAGAACAGGTCCGAGTCAAATAGCAATGATTCGAAGCACTTCTTTTTACATTACAC
TATTTCGGAAACCCAAGGACTCGATCGTATGGATATGTAAAATACAGGATTTCCGATCCT
AGCAGGAAAAGGAGGGAAACGGATACTCAATTTAAAGTGAGTAAACAGAATTCCATACTC
GATCTCATAGATAATACATATAGAATTCTGTGGAAAGCCGTATTCGATGAAAGTCGTATG
TACGGCTTGGAGGGAGATCTTTCATATCTTGCGAGATCCACCCTACAATATGGGGTCAAA
AAGCCAAAATAAGTGATTCGTTTTTAGCCCTTATAAAAAGAAAACTGATTTTTGAACCTC
TTTCACGCTCATGTCACGTCGAGGTACTGCAGAAGAAAAAACTGCAAAATCCGATCCAAT
TTATCGTAATCGATTAGTTAACATGTTGGTTAACCGTATTCTGAAACACGGAAAAAAATC
ATTGGCTTATCAAATTATCTATCGAGCCGTGAAAAAGATTCAACAAAAGACAGAAACAAA
TCCACTATCTGTTTTACGTCAAGCAATACGTGGAGTAACTCCCGATATAGCAGTAAAAGC
AAGACGTGTGGGCGGGTCGACTCATCAAGTTCCTATTGAAATAGGATCTACACAAGGAAA
AGCACTTGCCATTCGTTGGTTATTAGGGGCATCCCGAAAACGCCCGGGTCGAAATATGGC
TTTCAAATTAAGTTCCGAATTAGTAGATGCTGCCAAAGGGAGTGGCGATGCCATACGCAA
AAAGGAAGAGACTCATAAAATGGCAGAGGCAAATAGAGCTTTTGCACATTTTCGTTAATC
CATGAACAGGATCTATATAGACACATAGATCCATGGATCCATACATCTCGATCGGAAAAG
AATCAATCGAAAAAGAAAGAATCGGAATTGATCGATATCTTTCTCGAAACAAACAAAAAG
AAAGATGAAACATAAATCATGGATCAACTAAACCCTCTCGAGGGCTTGCTTAAGAATAAG
AAAGAGGAATCTTATGGAAATATCATGGAATAAGGTTTGATCCTATTCATGGGGATTCCG
TAAATATCCCATTCAAAAAATAGAAAGTTCGAAACAATTGGGACTTTTTCGGAGATTTGA
TGCAGTTACTAATTCATGATCTGGCATGTACAGAATGAAAACTTCATTCTCGATTCTACG
AGAATTTTTATGAAAGCGTTTCATTTGCTTCTCTTCAATGGAAGTTTCATTTTCCCAGAA
TGTATCCTCATTTTTGGCCTAATTCTTCTTCTGATGATCGATTCAACCTCTGATCAAAAA
GATAGACCTTGGTTCTATTTTATCTCTTCAACAAGTTTAGTAATGAGCATAACGGCCCTA
TTGTTCCGATGGAAAGAAGAACCTATAATTAGCTTTTCGGGAAATTTCCAAACGAACAAT
TTCAACGAAATCTTTCAATTTCTTATTTTACTATGTTCAACTCTATGTATTCCTCTATCC
GTAGAGTACATTGAATGTACAGAAATGGCTATAACAGAGTTTCTGTTATTCGTATTAACA
GCTACTCTAGGAGGAATGTTTTTATGTGGCGCTAACGATTTCATAACTATCTTTGTAGCT
CCAGAATGTTTCAGTTTATGTTCCTACCTATTATCTGGATATACCAAGAGAGATGTACGG
TCTAATGAGGCTACTACGAAATATTTACTCATGGGTGGGGCAAGCTCTTCTATTCTGGTT
CATGGTTTCTCTTGGCTATATGGTTCATCTGGGGGGGAGATCGAGCTTCAAGAAATAGTG
AATGGTCTTATCAATACACAAATGTATAATTCCCCAGGAATTTCAATTGCGCTTATATCC
ATCACTGTAGGAATTGGGTTCAAGCTTTCCCCAGCCCCTTTTCATCAATGGACTCCTGAC
GTATACGAAGGAGTGCGGTTCGCTCAACAAATTCCTACCTCTATATCTATCTCTGAGATG
TTTGGATTTTGAAAAACTCCATAGACATGCAGAAGAGAAATGCTATCCCCACTCGGACCA
AGACATAACTTTTACCAAAAGTTTTTTGTGATCTTTTTGTTCAAATAACAATTAAGGTGA
AGCAGGGTCAGGAACAACGAATCTCTTTATGATAAACAGATCCATTTTGCAAGTTCGTTA
TTACGGGTAGTTCCTACAAAGGATCGGACTAATGACGTATACAATACTTGAATTATCGAT
GTAGATGCTACATAGTTGGTTCTCATCCTTCAGAGACTACGAGTGTAATAGGGGCATCCG
TTGACAAAAGGATCACCCTAAGATGATCATCTCATGGCTATTGAGAACGAATCAAATCAG
ATGGTTCTATTTCTCAATCTTTCTGACTTGCTCCTACGGAACCAAGGTCGAAAGATTGAA
AAAGTCAGTCATTCACAACCACTGATGAAGGATTCCTCGAAAAGTTAAGGATTAGTAATC
CTTTTTAGAAATCGAATGGATTCGGTCTTATACATACGCGAGGAAGGTAATCAAAAAAGA
AAGAAGAACTAATCTTCTTTCTTTTATCACTTAGGAGCCGTGCGAGATGAAAGTCTCATG
CACGGTTTTGAATGAGAGAAAGAAGTGAGGAATCCTCTTTTCGACTCTGACTCTCCCACT
CCAGTCGTTGCTTTTCTTTCTGTTACTTCGAAAGTAGCTGCTTCAGCTTCAGCCACGCGA
ATTTTCGATATTCCTTTTTATTTCTCATCAAACGAATGGCATCTTCTTTTGGAAATACTA
GCTATTCTTAGCATGATATTGGGGAATCTCATTGCTATTACTCAAACAAGCATGAAACGT
ATGCTTGCATATTCGTCCATTGGTCAAATCGGATATGTAATTATTGGAATAATTGTTGGA
GACTCAAATGATGGATATGCAAGCATGATAACTTATATGCTGTTCTATATCTCCATGAAT
CTAGGAACTTTTGCTTGCATTGTATCATTTGGTCTACGTACCGGAACTGATAACATTCGA
GATTATGCAGGATTATACACGAAAGATCCTTTTTTGGCTCTCTCTTCAGCCCTATGTCTC
TTATCCCTAGGAGGTCTTCCTCCACTAGCAGGTTTTTTCGGAAAACTCCATCTATTCTGG
TGTGGATGGCAGGCAGGCCTATATTTCTTGGTTTCAATAGGACTCCTTACGAGCGTTGTT
TCCATCTACTATTATCTAAAAATAATCAAGTTATTAATGACTGGACGAAACCAAGAAATA
ACCCCTCACGTGCGAAATTATAGAAGATCCCCTTTAAGATCAAACAATTCCATCGAATGG
AGTATGACTGTATGTGTGATAGCATCTACTATACCAGGAATATCAATGAACCCAATTCTT
GCAATTGCTCAGGATACCCTCTTTTAGCTTCTAGGCCTATTTCTTAGTTCAAGATCCCTC
TTACTAACTGGAATAAAAGAATTAGTAGATTTGTTCCGCCCAAAATGGGCTGGGGTTATG
AACTTATAATCATGGAATCGACTCGATCATCAGATTATAAGTTCATTCCATACCGGACCG
GACCAGACCGGAATAGGGTTATGTACATTCTTATTATGAGAAGGGGTCATTCGAGCGTAT
GTAAATAGATACTATGTTTCCATATGGATCCCTACGTCGTTACATTCTATTTAGGATTAG
GAATAGGCGTAATCGGACCTGCTTTTGACATATCTATCGTTATTTGGGTACCATATTCAC
TTCTTTGGGCTTCTATTGAATCGAGAAATAGGTTTGATTGTACATCTTTTTGATATATAG
GGTATCCTACGGATAATTCAAATCGAAGCAATTTGATGTCTGACTCGGGCCTATATGACA
TGACCGATCGATAGAAATACTCCAACACTCCATCCGCCTTTGTCATATATTCCATATATC
ACACTAGATAGATATCATATTCATAGATATCATATTCATGGAATACGATTCACTTTCAAG
ATGCCTTGATGGTGAAATGGTAGACACGCGAGACTCAAAATCTCGTGCTAAAGAGCGTGG
AGGTTCGAGTCCTCTTCAAGGCATAATATTGAGAATGCTCGTTGAATGAGCAATTCAATA
ACAGATTTCGGATCTAATCAATATTGATATACCGAGTATCTTATCCGTTGATACGAAGTA
TTCCGGCGATCCCCACGATCCGAGTCCGAGCTGTTGGAATTGGAACAGGTTCGGCAGCGG
ACCACGAAATCTTGGCGATCTTCTCTATCTAATGAATGAGGAGTCCGTTTGGAAATCGTC
CGCCCCGCGCCACCCCCGAGTATATGATTCAACAGGAATCACACAGGGGTAGATTGATAG
AAACCTCTAGTAAAATACCCACCAGTACCCGCAACCCAGCGGATAAAGTACATTACATAG
TACGTTTTAGGGATTGGCGACTTACCCATTCAGTGACTTTGGCACTGGACATTCCCAAAA
TGGGTACTATCGGGTCGGGTGAATTAGAGAATAGACAGACGCCTGTTGGCATTCCAGCTT
TCCTTCTCTTTTCAGGGCCTATCCGAAAGAGAATCCAGTACCTCTTGGTCGTGAATAGGA
CGAACCGCCTCCATGGATATCTTTGCTTCGGAACAAAACAATTAGAATTAGGCTCGGTCA
ACCGGAATATGTATTATCCATATGGGAGATCTTCCAATTGAGAAGATCCATCGACCTGAG
ACGAAGAGAAAGGTCTATCTATTTTCTTTAGTTATTCAGTTAAACCAATGATTCGTTATT
GGAGCAGATAGCAACAACCATTTCATTGGACATGCGTATTTTTGATTTTCCGACGGATTT
CCATGGTTTCATTAATGGAAATTGTTTGATGTAGTGAGTAATAGGCTCTGGTTGTTCACC
GTTCAAGAATTCTTGTTTAGGCAGTTCATATCATCCATACATAGTGTTTTGATCTAATAT
TTCAATTCTTCCATGCTTCAGCAGTAGCATATTGCTCCATGGAGCTAAGGTCCAAAATAT
GGAATAAACAAGTGTTTCCACGACTCTACCACCCGGCCAATTCTGTTCCACTTATCTTTT
TACGGCTAAGGAATGGGAAATCTTTCCCCTGTTACATGAATCAAATGTTTCATTTCATCC
GGGAAAAGCCATCTCTTTCTCAACAATGTCTTTGCCATTTGATCCAATAGCGTTCCGTTA
GATAGGAAGAGATTTGATAAATACTGATAACTCTCGGATGGAGTATTAGAACGGAAAGAT
CCATTAGATAATGAACTGTTGGTTCTAAGCCATCTCTGGCGATGAATCAACAATTCGAAG
TGCTTTTCTTGCGTATTCTTGATGAACCAGCGTTTATATATAGATGTAGGAGGATTTGTT
TGGGAAGTAATAAGCCCCTTTGACATCTCTTCATCTGCAAAGAATTCTCGACGTGAAAAC
ACAGAGACAAAAGGCTGATCTTTGAATAGGAAAAAGAATGGATCCGCAGGGTCCCAAATG
AATTGGCTTATTCGAAAAAAGCCTTGTTCTTTGGAAGATCTATCTCGTGTCTGGTACTGC
ATGGTTCCACTCTGCAAGAACTCCGAATCATTCTTTTGAAGCTCATCCTTTTTATGATAA
ATGATCCGCTTGCCCCGAAATGACCCGGCCCAATAGGGAAATCCCAATTCAGTGGGCCTT
TCGATACAATCAAATAGATTGCCACAAGGGCGCCATATTCTAGGAGCCCAAACTATGTGA
TTGAATAAATCCTCCTCTATCTGTTGCGGGTCGGGGGCCCCTTCTTCAAGCTCCGATTCG
TATTTTTCATAGAAAAATCTCTGATCAACGATAGAAAAAGATCCATTTTGCATCATATCT
AACGGATTCCTTGGTTCGGACCGAAGAAGTAATGTCACTCGATTATTATCAAACTGACTG
CAATCCTTTTCTGTCCGTGAGGATCCCGCCAGAGCGTCTTCTACTTCTAATAGGCCATGA
ACTAGATCAGAATCATTCTCAACGAATCCATAAGAAGTGATCCTATGTTTTTCACCGGAT
CCGGGTGAAGACCAAAGATCTTGAGCGACCGATCCGGCAGAACAACTCAAAAGATAAAGA
AGTATCGTTAATTTCTTCATGCTCGTTCCAAGTTCGAAGTACCATTTGTACAAATAGGGA
TCTCCTTCCTTACATGATTTCTTCTTCATATAGATAGATATAGGATCTATGGGGCAATTA
CTTAGAAGTACATTTTGTGCAACAGCCCTTCCTATCTGATAGAAAAGGGCCCCATGATCC
TGAACCGATCTTATCTGGGATCGCAAATCCCAAGTTTGTCTATGAAGAGCTGATCTAATT
GTATTAGTTTCTATAATTGATTTCTTCTGTGTAATACTAATTGATAGGGCCTCATTGATA
AGTGCTACAAGATCTCGTGCATTGGAACCCATGGTTATGGACCCGAATCCATTAGTATGG
AACATTTTCTTTTCCAAGTGAAATCCCCTAGTATATGAAAGAATGAAAAAGTGCTTTCGT
TGTTGTGGAATAAGAAGCCTTCGTATCTTAATGCATGTATTTAATTTATTCGGAGCTATT
AGAGCGGGATCCACTTTTTGGGGAATATGAGTCGAAGCAATAACAAGAATATTTCTAGTG
GAACATCTTTCACAATCCCTGGAGAGATAGTTCTCTAATAGACCGAGGGATAAGTAATTC
GACTCATTCACATACAGATCATGAATGTTTGGAATCCATATTATGCAAGGAGACATTGCT
TTTGCTAATTCGAATTGAAGGGTGATATCAAATCGGTCTATTTTCGGCGTCATATACATA
GTTAGCACATTCGTCATAGTTAGCAGCTCCGTATCAAGGTCATCATCAATATCGTCACTA
TCATCAATATGGATATCGTCACTATCATCAATATCGATATCATCAATAAGATAATCTTTA
GACTTGTCATCCAGGAACTTGTTCGGAAATACCGTAATGAAAGGAACATAGGAGTTTGTC
GCTAGGTATTTGACCAAACGGGATCGTCCAGTTCCTATAGAACCTATCACTAAAATACCC
CTAGAAGGGGATAGGGCTAAGCGGAGCGAAAAGGGTTTTCCATGAGATGGGAAATGAAAA
CTATTAGCCCCACACGAGGTTTGTGAATAAGTGATTGTCTGATAATGAGCAAGGAATATC
CGTCTTTCTGCTAAACAGGATCTATTGAACTCATAATTCATTAGATACTTTTTCTGAATG
TCAACTAAGTATCGTAAGTAAATTGATCCCGGTTGTTCAATCATTTGATAACCAGAGTCA
TTCTTTGATAAAGGATCACTATGAGTCAGACTCATTAGAATTTGATCAATCCTTTTTTCT
GTCATTAAGGTGGAGAACTGAACCAAGAATTCTCTTTCTTCATCATCAATCGAATAACTG
TTCGCGACCCAGGATTCCATTTTATCATCAATCCAATCACCGTTCACGTTTTTTCTTTTT
CTTATCAATGAATAGATCTCTTTACTTGTACGACTTAGATGTCTCGTATTTCTCGAAAAA
GTGATTCGATTGATGGGATTTGGTATGATACTTATGAGATCGATGAGATTGATATTCAAA
TATTTCTTCTTAGAACGTATTGATTTGGCCCCATAAGCGGGACCATCACCCAATAGCATG
TTGCCACCAGAAGCAGAACCCCGTATCTCTTCCAGAGAATCTCCTAATTGTTCCAGAGCA
ACTAGAAAGAGATTCTTTAACCAGAAAGAATTCCGTTCAGATGTAGGATACCTATCCAGA
AGTTTTCGCAACTCAATCATGTATGATGGAATCATCAAAGATTTGATCTTTTCTAACTCT
GTCTGTAACTCACTAGAGGCTCGGGAAAAAAAGAGAAGATGGATACGAACGAGATACCCA
GCAACAAGAAGAAGGAAAAGGATTGAATAGAGGAACTCCCGAGCATTTCTTGATCTCAGA
TGTGCCCATATCAATGGAACGGATGACTCATTATTTCGATGAATCATTTCTTCGGACAGA
AGAAGATTCTGTAAACACTTATTCGAAATCTCACTTATCAGAGTCCATTGTGGAAGAATC
TTCTGAGGAATTGGCCATGATATATCTGATCCATACATAATATCATGAAAAATGGATACA
AATTTTTGACTGCTACTTAGTATTGGCAATGGATCTGAAAAAGTATCTAAAAGGGTGAAA
TTTAGATATTTGCACCCTGTCGAAGTAAGGAACCATGGCATATATGTTTGGAACAGATTC
CATTTTGAGAGATTTGAAAAAGCACTATTTCGTTGAAAGGTTCCATAAATCTGCCCTTTC
TCAACGTATTTCTTTAGACAAAGACTCCGTTTTTTCCTCTTTCCGGATGGTAAATATTTC
TCAGAACATGGAGTGTGAATCAAACCCATGTTTGAATTGAAACTGAGATACTGATGCAAG
TTCTTCCCTTCTGAATCAGATAGATTCATATCTGAAAGAGGCTGACAATAAGTTCTTTCA
AAATTGACTATTTGTTCCTCTCTTAGAAATGTTGCAGAAATGTCTGCGATCGAGTAAATA
GCTCTACGAACGAATGGATCGGATCGAATTGGAAAATGGAAAGATTTGTACAAGTTATAC
GTTTCATCACCACTTTGTAGAAAATAGTTAGGTATGAATATGTCAGATACCTGTGACTCG
ATTGGTGAAATAGTCTCTCTCCCCCAAAAAATCTGTTTTTTTTTACCTACGCACAAAGAA
AATATTTTGTTGCGAATGAACAAGATATTGAGGAATTGTCCATATGTAAGATCATCATTA
TGGATACGGGTCTTTTCCACAGAAAAAGGGAATCTTTTGTTACAATAGAACCAGAAGTGA
TGTGGATCATTCAAGAATCGAAGTCGATTTGCTTTATAAAAAGAAGATATCAATGAACTT
CTATGAAATGGTTTCACGGGATTCAGCCAATTGTCTCGATCGTGGGATATCATTGAGAAA
TAGGAATCCGTGTTATCAAAGGATTTCCCACAATTATTTCTAGTATGGAATGAGTCAATC
ATCCACTTTGGTATCTTTTTGAACAAAAATGGTAATATTGTTCCTCCATTGATCAAGAAT
TTCGGTCTTTGGGAAGTATCACGATCATCCAATAAGAAGGGTTTCAATTTATTCAAATGA
ACGATTTGAACACCTATTGATTCTAACAACTGATTGCAGGGTTGATCATTCGGACCTTTC
AATTCATAGATGTGGATCTCGGACCTATGAATGGGGGTATTCCCGATACTCACAAAGAAA
AAGGGAAGTGACTTGGACAAAAAGGGAAGTGACTTGGACAAAAAGAGAAGTGACTTGGAC
AAAAAGAAACGAAGTGACTTAGACAAATCTTGTTTGTCGATAGCCTCGGACCAATCAATC
GAATATTGATTCATACGTAATCGATCGAACACTACTTGAAAACGGTTCCTCTGTTCAGAA
ACGAAATGTTCCAAATATTCCTGGAAATTCTTGCTCCCATTGGACCATTTGTATCTATAT
GCATCAGGATCCCGATTCATGGATCTCTCGGTTCGAGAAATAAGAGGATCAAACCATTTC
TTCTGACTCTTTTTCAAATTCGATAAATGTTGGTTGATCGTATATTTCATTATAGTTATA
TGATTCAGAGTATCATTTCCTATTTGATCCCTTTGAATTCCATATTCGAAGTTGCGATCG
GATCTATTCATTAAAAAGAATCTATTTGGTACATTTCTTATGTACCCATAGATGCTATAT
TGGATTTGAATCAGATTTCGGATCAATCTATATTGATTGACTGCCTCCATGATGTTGTTG
CTAGCAAATACCGCTGTTTTTCGTTTTGGATCTTCCAAATCATTCCCGCAGTAGATCCGG
ACCGATTTTTTTCTGATCCTTCGATAAAAAGATTCATTCTCCTCATAAAAAAGAGGAGGT
AGAACCAATAAAGATTTCTTTTTCGATTCATCTCTGGAGTTGGAGTTGAATACCTCATTC
AAGAATTTTTTTTGATCCAACCCGTAGGAATCAATAGAAAAGGCAAATCCCCTATGATAC
ACCAGATCCGGCTCGGTTATTGATAGAGTGAATAGATCTGCCATTTCTTGAAATCTCTCT
TCTGATTCAAAATCGTGGTGTAACGTGTAGCCCCCTTTGTTCCGGTCATGGAATAGATGA
AATAAATCCAAAAATCGATTTATTTTCAAGAATGAAATCTTATTGGAACTGTCCATATCT
GGTTCATCCTTCGGAACCATATCACATCCCGGATCTGATGAAATAGGATGAATTGAGACG
GTATTTTGTAAATACGTAATTATCTTGAATATATCAACCATTTCTTTATTTTCCGATCGC
CTGGAAGGGACAAAAGAAACATCTTGTTTTTTCTTCAAAAATTTCTGATCTCTAGTGGAC
CTCTCAGTAGGATTCGAACCCAGATGAAGTTCTGACCATCTGTCAGAGAAAAAAGAACGA
ATTGATCTTGTAGGATTCCCAAGAAATTCTTCGATTTCTTTCGGAAGCAGATGATTATTC
ATCTGCTTCTCACGTTTCGTGAATAGCCGGGACATTGAGGAAGATCCAAAAAGGCATTTC
GGGAATTGATCTGATTCTATCTCTGTTCGTTCCGTTTGAAGAAAGGAAGGATCCCAAAGA
ATCGATCTTTCTTTTAGTTGCTGAATCTCTGTTTGATCGATCAATGTGTGATATTCTGAA
TCCGCATTTCTAATGGAATCGAAATGATCTCTGGATTGATCAGAAGATCCTTTCGATTGG
CTAGAATCCGTTACTTGAACGAAAATAGATCTTGTGGAATCATATTGAATATTTGACAAT
ACATTCCGTACCCTGCTAAAAAACCGATCCTTGTTTACCAACCACACATTGTCTAACCAA
ATCCAATTCTCTCTCGATACGTTCCTCAAAAAATCCGATTCGTGCCGATTCTTCCCCCAA
CTAACGAAGAGATCTTGGCGGAATTGCCACATATGAAATTGAGCACAATTTTTCAAAGAA
ATACCCCACTTGTTTCTCGAGAAGAGATGGGAAACGTGCTCAATATCATTTGATTGAATA
GTTGCCTCAGCTCCTTGTTGTTTGAAGAAACCCTCGCCTTCAATTGGTCTTTTTTCACGA
AAAGCAGACATGAGATAACAAATCAAGTCTTTCCCTAAGATTTCGAATAGCTGTCCCGAA
TTCAAGTTGATTATGTTTCGCTTCTTCCTCGGAGAAAGACGATCAAACAATTCCCAATCA
TGGTCCTTGCGGATCGGATCATCCGTATAGGATAAAAAAAGAAACTCCAGATATTTGCTA
TCTTTCTCTTTGAATGAGATCTCAATTCCAGCTACGGTTTCATTAGCTATCTTACAACTA
GAATCCCTCTTTTTTCCGATCCGGTTCCTCCACCACCGCGAACCCCGGTTCGATTCAGGC
ATGATACACTTTTTATTTATTGGCAGAACCCAAGTACTCTCTTGCGGATCCATGAAACAA
CTCTCAGAAATCTTTTTCCCTTTTGGAAGATACAGGAGCGAAACAATCAACCTATTGATA
TTGGAAGACCAAAAAGATTCTTCCAATGTCTCATTTCTGGGTCCAATGGAATTCATAGGT
ATAGGAAGAAGCCCCATCAAATAGAGATTTTTTCTTTCGACCATCTTTCGATTGGTAATA
CGAGATATAAGGACCACTACTACAAGCAGTACTACACCTTTGATCGTGAAATATCGATTG
CTTGTTGAACCCTGTGAATCACGTGAAAGTAGGATACTCCAAATTCGGGGGTCAAAGAGT
TTCATAAAACGTTCTTGGTGGAAAAAAATATGAGTGAAAGATCCCACTGAATCGAATTTG
ATCCATGAATCTAAGAAATAGTGAGAATTCTTGATCTCTCTCAATATCTCTCTCAATTCC
AAGATCCAGGATTTGAATTGATGTCGTTTCATTGATTCCTCCTAAAGATTTTCATTGATT
CCTCCTAAAGATTTCATTTCAATTGGAATTTGGTTATTCACGATGTACGATGAGCCCTGT
TAAGCATCCATGGCTGAATGGTTAAAGCGCCCAACTCATAATTGGCAAATTCGTAGGTTC
AATTCCTGCTGGATGCACGCCAATGGGAACGTTCAATAAGTCTATTGGAATTGGCTCTGT
ATCAATGGAATCTCATCATCCATACATAACGAATTGGTATGGTATATTCATACCATAACA
TATGAACAGTAAGAACTAGAATTCTTATCGATACTGGAACTCATAGGGAAGAAAATGGAG
TTATGGATGGAATCAAATATGCAGTATTTACAGAAAAAAGTATTCGGTTATTGGGGAACA
ATCAATATACTTCTAATGTCGAATCAGGATCAACTAGGACAGAAATAAAGCATTGGGTCG
AACTCTTCTTTGGTGTCAAGGTAATAGCTATGAATAGTCATCGACTCCCGAGAAAGGGTA
GAAGAATGGGACCTATTATGGGACATACAATGCATTACAGACGTATGATCATTACGCTTC
AACCGGGTTATTCTATTCCACCTCTTATAGAGAAAAGAACTTAAAGCAAAATACTTAATA
ACACGGCGATACATTTATACAAAACTTCTACCCCGAGCACACGTAATGGAGCCGCAGACA
GTCAAATGAAATCCAATCTACGAAATAATTTGATCTGTGGACAGCATCATTGTGGTAAAG
GTCGTAATGCCAGAGGAATTATTACCGCAAGACATAGAGGGGGAGGTCATAAGCGTCTAT
ACCGTAAAATCGATTTTCGACGGAATGAAAAAGACATATCTGGTAGAATCGTAACCATAG
AATACGACCCTAATCGAAATGCATACATTTGTCTCATACATTATGGGGATGGCGAGAAAA
GATATATTTTACATCCCAGAGGGGCTCTAATTGGAGATACCATTGTTTCTGGTACAGAAG
TCCCTATATCAATGGGAAATGCCCTACCTTTGAGTGCGGTTTGAACTATTGATTTACGTA
ATTGGAAGTAACCAATTAGGTTTACGACGAAACCTAGAAATCAATCACTGATCCAATTTG
AGTACCTCTATGGGATAGACCTCAACAGAAAACTGTTGAGTAACGGCAGCAAGTGATTGA
GTTCAGTAGTTCCTCATAGAAAATTATTGACTCTAGAGATATGGTAATATGGAGAAGACA
AAATTGTTTGAAGCACGCACAGAACCGGAAGCGCCCCTTGTTTCAAAGAGAGGAGGACGG
GTTATTCACATTTAATTTGATGGTCAGAGGCGAATTGAAAGCTAAGCAGTGGTAATTATA
AAGATCCCCCCGGGAAAAAATAGAGATGTCTCCTACGTTACCCGTAATATGTGGAAGTAT
CGACGTAATTTCATAGAGTCATTCGGTCTGAATGCTACATGAAGAACATAAGCCAGATGA
CGGAACGGGGAGACCTAGGATGTAGAAGATCATACATGAGTGATTCGGCAGATTTGGATT
CCTATATACCCACTCGTGTGGTACTTCATCATACGATTCATATAAGATCCATCTGTCTAG
ATAGCATCATATACATCTAGAAAGCCGTATGCTTTGGAAGAAGCTTGTACAGTTTGGGAA
GGGGTTTTTATTGATAAAAAAGAAGAATCTACTTCAACCGATATGCCCTTAGGCACAGCC
ATACATAACATAGAAATCACACTTGGAAAGGGCGGACAATTAGCTAGAGCAGCAGGCGCT
GTAGCGAAGCTGATTGCAAAAGAGGGCAAATCCGCCACATTAAGATTACCATCTGGGGAG
GTCCGTTTGATATCCAAAAACTGCTTAGCAACAGTCGGACAAGTGGGTAATGTTGGGGTG
AATCAAAAAAGTTTGGGTAGAGCCGGATCGAAGTGTTGGCTAGGTAAGCGTCCTGTAGTA
AGAGGAGTAGTTATGAACCCTGTAGACCATCCCCATGGAGGCGGGGAAGGGAGAGCCCCA
ATTGGTAGAAAAAAACCCACAACCCCCTGGGGTTATCCTGCGCTTGGAAGAAGAAGTAGG
AAAAGGAAAAAATATAGTGATAGTTTTATTCTTCGTCGCCGTAAATAGGAATATTGAAAA
TAGCATTTTTTGAATTTGAAATAATGTGATGGGCGAACGACGGGAATTGAACCCGCGCGT
GGTGGATTCACAATCCACTGCCTTGATCCACTTGGCTACATCCGCCCCTTATCTAGCTAA
AGGATTTTCTCTTTTTTCCATTCATCATTATTG
