# Supplementary material for: Gene Loss, Pseudogenization in Plastomes of Genus Allium (Amaryllidaceae), and Putative Selection for Adaptation to Environmental Conditions
Source: Front Genet. 2021 Jul 8;12:674783. doi: 10.3389/fgene.2021.674783 (PMC8296844; doi:10.3389/fgene.2021.674783)
Supplement: Supplementary file 6 [file Table_1.XLSX]

## Sheet: Лист1
ID	Name	Center	Type	Seq	Site	Unique	Infor	Invar	Const	Model	GC_estimate	Rate	Variable_perc	dnds_MEME
14	ndhB	95072	DNA	52	1533	53	20	1471	1471	TPM3+F+I	0.380468	0.191	0.965427	0.2145
72	rps7	96733	DNA	53	468	23	11	449	449	HKY+F+I	0.411645	0.2035	0.950855	0.1601
56	rpl23	84945	DNA	52	282	27	5	267	267	F81+F	0.374068	0.2307	0.904255	0.7066
47	psbN	73046	DNA	53	132	15	6	122	122	K2P	0.464531	0.3025	0.886364	0.173
75	ycf2	88855.5	DNA	52	6882	403	218	6395	6395	K3Pu+F+R2	0.37884	0.3521	0.941441	0.9953
65	rps12		DNA	53	360	29	18	333	333	K2P+I	0.437081	0.3558	0.919444	0.067
29	petN	28506	DNA	53	90	14	2	83	83	K2P	0.416884	0.3591	0.844444	0.053
53	rpl2	84041.5	DNA	53	816	57	35	752	752	K3Pu+F+I	0.43691	0.377	0.930147	0.1686
45	psbL	63439.5	DNA	52	117	14	1	107	107	HKY+F	0.306343	0.3812	0.880342	0.04
39	psbE	63783	DNA	53	252	27	9	229	229	K2P	0.408426	0.4085	0.892857	0.0585
40	psbF	63580	DNA	53	120	17	8	108	108	K2P	0.412837	0.4674	0.858333	0.0753
11	lhbA	35960.5	DNA	53	189	23	10	171	171	TN+F+I	0.336681	0.4867	0.878307	0.2335
37	psbC	34575	DNA	52	1422	115	68	1286	1286	HKY+F+I	0.437902	0.5057	0.919128	0.0296
38	psbD	33386	DNA	53	1062	88	62	962	962	K3Pu+F+I	0.425072	0.511	0.917137	0.0191
6	atpH	13391	DNA	53	246	26	12	224	224	K2P+I	0.448016	0.5118	0.894309	0
25	petB	74692.5	DNA	53	657	74	37	598	598	HKY+F+I	0.39572	0.5188	0.887367	0.0522
30	psaA	40707.5	DNA	53	2253	174	116	2039	2039	TIM+F+I	0.4258	0.5265	0.92277	0.0388
48	psbT	72858	DNA	53	102	17	5	90	90	HKY+F	0.343625	0.5525	0.833333	0.0258
31	psaB	38453.5	DNA	52	2205	182	109	1985	1985	K3Pu+F+I	0.403298	0.5615	0.91746	0.0537
69	rps18	66888	DNA	53	306	43	14	275	275	HKY+F+I	0.351284	0.5695	0.859477	0.1965
35	psbA	604	DNA	53	1062	104	50	956	956	HKY+F+R2	0.417411	0.6147	0.902072	0.0202
77	ycf4	59553.5	DNA	53	555	62	31	488	488	HKY+F+G4	0.390251	0.6207	0.888288	0.1738
41	psbH	73338	DNA	53	222	28	16	199	199	HKY+F+I	0.393555	0.6274	0.873874	0.1691
7	atpI	14375	DNA	53	744	81	44	662	662	K3Pu+F+R2	0.373262	0.6319	0.891129	0.072
51	rpl14	79700.5	DNA	53	369	47	21	322	322	HKY+F+G4	0.381173	0.633	0.872629	0.1138
43	psbJ	63194.5	DNA	53	123	17	8	110	110	HKY+F+I	0.429245	0.6646	0.861789	0.2701
10	clpP	69686	DNA	53	618	88	36	538	538	HKY+F+G4	0.418487	0.6762	0.857605	0.1175
24	petA	61503.5	DNA	53	963	111	59	836	836	K3Pu+F+G4	0.392295	0.6845	0.884735	0.1394
46	psbM	29520.5	DNA	53	105	24	12	90	90	HKY+F	0.321839	0.6919	0.771429	0.3805
36	psbB	71860.5	DNA	53	1527	165	99	1338	1338	TPM3+F+R2	0.435872	0.7045	0.891945	0.0468
15	ndhC	50303.5	DNA	53	363	53	21	315	315	K3Pu+F+G4	0.384421	0.7079	0.853994	0.2107
3	atpB	53186.5	DNA	53	1497	190	109	1291	1291	K3Pu+F+G4	0.42528	0.7196	0.873079	0.0994
26	petD	76222	DNA	50	564	70	34	493	493	HKY+F+G4	0.385609	0.7211	0.875887	0.0957
71	rps4	45625	DNA	53	606	87	43	527	527	K3Pu+F+G4	0.378915	0.7242	0.856436	0.2239
76	ycf3	43449	DNA	53	507	67	38	438	438	HKY+F+G4	0.383274	0.7356	0.86785	0.094
22	ndhJ	49036.5	DNA	53	477	84	28	409	409	HKY+F+G4	0.394503	0.7578	0.823899	0.167
62	rpoC1	21572.5	DNA	52	2052	236	144	1765	1765	K3Pu+F+R2	0.389815	0.7836	0.88499	0.1887
50	rbcL	55465	DNA	53	1440	148	88	1284	1284	TPM3+F+R2	0.429358	0.7838	0.897222	0.1665
61	rpoB	24604.5	DNA	53	3213	353	240	2746	2746	K3Pu+F+G4	0.385857	0.7862	0.890134	0.2115
32	psaC	116178	DNA	52	249	36	12	220	220	K2P+R2	0.419298	0.8011	0.855422	0.0218
2	atpA	10673	DNA	53	1524	161	122	1328	1328	K3Pu+F+R2	0.398025	0.803	0.894357	0.0766
4	atpE	52239.5	DNA	53	405	69	31	340	340	K3P+G4	0.41662	0.8105	0.82963	0.161
27	petG	65049	DNA	53	114	21	5	95	95	HKY+F	0.366513	0.8131	0.815789	0.15
73	rps8	79067.5	DNA	53	399	71	31	333	333	K3Pu+F+G4	0.338338	0.8327	0.822055	0.3161
58	rpl33	66467.5	DNA	53	201	44	14	166	166	K3Pu+F	0.380175	0.8332	0.781095	0.5888
66	rps14	37069.5	DNA	53	303	55	24	249	248	K2P	0.403962	0.8359	0.818482	0.2635
42	psbI	7688.5	DNA	53	111	23	15	93	93	K3P+I	0.383822	0.8882	0.792793	0.0501
34	psaJ	65968.5	DNA	53	129	23	9	114	114	K2P+I	0.393939	0.9279	0.821705	0.0942
28	petL	64762	DNA	53	96	23	9	78	78	HKY+F	0.335565	0.929	0.760417	0.4035
64	rps11	77943.5	DNA	53	417	75	32	355	355	K2P+R2	0.445601	0.9477	0.820144	0.1253
33	psaI	58907.5	DNA	52	111	23	7	93	93	HKY+F+R2	0.350774	0.9558	0.792793	0.393
9	cemA	60474	DNA	52	690	113	51	569	569	K3Pu+F+G4	0.318156	0.958	0.836232	0.383
20	ndhH	121531	DNA	52	1182	171	93	995	995	K3Pu+F+G4	0.365463	0.9732	0.85533	0.1039
44	psbK	7091	DNA	53	186	43	13	149	149	TN+F+G4	0.366852	1.021	0.768817	0.5135
5	atpF	12182	DNA	53	555	96	52	460	460	TIM+F+G4	0.378656	1.0217	0.827027	n/a
23	ndhK	49758.5	DNA	53	747	131	68	623	623	K3Pu+F+G4	0.369729	1.0217	0.824632	0.2109
60	rpoA	77158	DNA	51	1023	164	98	838	838	K3Pu+F+G4	0.364876	1.0469	0.839687	0.4608
21	ndhI	118366	DNA	52	543	97	52	451	451	K3Pu+F+I	0.339531	1.0513	0.821363	0.095
17	ndhE	116900	DNA	52	306	73	30	246	246	HKY+F+G4	0.336066	1.1693	0.761438	0.1592
59	rpl36	78333	DNA	53	114	36	6	92	92	TIM2e+I	0.396406	1.1876	0.684211	0.1937
52	rpl16	80216.5	DNA	53	411	90	51	335	335	K2P+I	0.435307	1.1997	0.781022	0.103
63	rpoC2	17926.5	DNA	51	4089	534	439	3248	3248	TVM+F+R2	0.368282	1.2051	0.869406	0.3301
19	ndhG	117464	DNA	52	549	106	62	446	446	TPM3+F+G4	0.337669	1.2344	0.806922	0.191
70	rps3	81951.5	DNA	53	663	119	69	534	534	K3Pu+F+G4	0.345797	1.2432	0.820513	0.1267
13	ndhA	119832	DNA	52	1098	198	124	889	889	TVM+F+G4	0.349272	1.2991	0.819672	0.1554
54	rpl20	67521	DNA	53	354	72	34	286	286	K3Pu+F+R3	0.375128	1.3353	0.79661	0.6463
1	accD	57682	DNA	53	1440	303	171	1082	1082	TPM3+F+G4	0.34646	1.389	0.789583	0.4006
55	rpl22	82525.5	DNA	53	402	84	46	315	315	K3Pu+F+G4	0.327378	1.4052	0.791045	0.1697
8	ccsA	113717	DNA	26	990	84	31	897	897	HKY+F+G4	0.330153	1.4866	0.915152	0.3097
16	ndhD	115185	DNA	52	1521	260	169	1221	1221	TVM+F+R2	0.355371	1.5009	0.82906	0.2171
68	rps16		DNA	48	249	64	27	199	199	TN+F+R2	0.358089	1.5203	0.742972	0.3878
67	rps15	122370	DNA	53	270	66	36	207	207	TVM+F+R2	0.318625	1.6697	0.755556	0.2094
12	matK	2447.5	DNA	51	1563	372	267	1099	1099	TVM+F+R3	0.298681	1.9856	0.761996	0.5195
18	ndhF	110249	DNA	52	2202	464	345	1627	1627	TIM+F+I+G4	0.310239	2.0223	0.789282	0.2859
49	psbZ		DNA	52	192	59	22	146	146	TVMe+R2	0.389236	2.0671	0.692708	1.2596
74	ycf1	125466	DNA	50	5283	1180	993	3617	3617	TVM+F+R4	0.294825	2.5781	0.776642	0.6831
57	rpl32	112339	DNA	52	174	70	26	84	84	TPM2+F	0.301879	3.1695	0.597701	0.2511
