# Supplementary material for: Gene Loss, Pseudogenization in Plastomes of Genus Allium (Amaryllidaceae), and Putative Selection for Adaptation to Environmental Conditions
Source: Front Genet. 2021 Jul 8;12:674783. doi: 10.3389/fgene.2021.674783 (PMC8296844; doi:10.3389/fgene.2021.674783)
Supplement: Supplementary file 7 [file Table_2.XLSX]

## Sheet: all_GeSeq
	Allium	ursinum	MH157875	complete	Allium	paradoxum	MH053150	complete	Allium	moly	MZ019477	complete	Allium	zebdanense	MZ019480	complete	Allium	victorialis	LT699702.1	complete	Allium	macleanii	LT699703.1	complete	Allium	fistulosum	LT674586.1	complete	Allium	schoenoprasum	LT699700.1	complete	Allium	pskemense		complete	Allium	platyspathum	LT673892.1	complete	Allium	semenovii	MZ019479	complete	Allium	obliquum	MZ019478	complete	Allium
	Start	End	Feature	Strand	Start	End	Feature	Strand	Start	End	Feature	Strand	Start	End	Feature	Strand	Start	End	Feature	Strand	Start	End	Feature	Strand	Start	End	Feature	Strand	Start	End	Feature	Strand	Start	End	Feature	Strand	Start	End	Feature	Strand	Start	End	Feature	Strand	Start	End	Feature	Strand	Start
LSC	11	1072	psbA	-	11	1072	psbA	-	11	1072	psbA	-	11	1072	psbA	-	11	1072	psbA	-	11	1072	psbA	-	11	1072	psbA	-	11	1072	psbA	-	11	1072	psbA	-	11	1072	psbA	-	11	1072	psbA	-	11	1072	psbA	-	11
IR	1328	3993	trnK-UUU	-	1322	4013	trnK-UUU	-	1316	3999	trnK-UUU	-	1310	3969	trnK-UUU	-	1319	3969	trnK-UUU	-	1319	3962	trnK-UUU	-	1319	3942	trnK-UUU	-	1335	3950	trnK-UUU	-	1319	3936	trnK-UUU	-	1319	3938	trnK-UUU	-	1319	3937	trnK-UUU	-	1319	3939	trnK-UUU	-	1319
SSC	1652	3214	matK	-	1660	3228	matK	-	1665	2735	matK	-	1636	3198	matK	-	1659	3221	matK	-	1650	3210	matK	-	1604	3166	matK	-	1620	3182	matK	-	1604	3166	matK	-	1606	3168	matK	-	1604	3166	matK	-	1602	3164	matK	-	1605
pseudogene	4522	5571	rps16	-	4537	5612	rps16	-	4524	5628	rps16	-	4511	5609	rps16	-	4546	5651	rps16	-	4526	5614	rps16	-	4530	5393	rps16	-	5132	5181	rps16	-	4524	5387	rps16	-					4628	5626	rps16	-	4181	5073	rps16	-	4531
	6747	6817	trnQ-UUG	-	6696	6766	trnQ-UUG	-	6990	7061	trnQ-UUG	-	6926	6997	trnQ-UUG	-	6961	7031	trnQ-UUG	-	7079	7150	trnQ-UUG	-	6262	6332	trnQ-UUG	-	6051	6121	trnQ-UUG	-	6182	6252	trnQ-UUG	-	5223	5293	trnQ-UUG	-	6494	6565	trnQ-UUG	-	5959	6030	trnQ-UUG	-	6486
	7144	7329	psbK	+	7093	7278	psbK	+	7394	7579	psbK	+	7325	7510	psbK	+	7366	7551	psbK	+	7492	7677	psbK	+	6667	6852	psbK	+	6456	6641	psbK	+	6587	6772	psbK	+	5687	5872	psbK	+	6900	7085	psbK	+	6365	6550	psbK	+	6891
	7786	7896	psbI	+	7733	7843	psbI	+	7996	8106	psbI	+	7932	8042	psbI	+	7998	8108	psbI	+	8119	8229	psbI	+	7305	7415	psbI	+	7090	7200	psbI	+	7225	7335	psbI	+	6329	6439	psbI	+	7538	7648	psbI	+	6992	7102	psbI	+	7530
	7935	8022	trnS-GCU	-	7882	7969	trnS-GCU	-	8145	8232	trnS-GCU	-	8081	8168	trnS-GCU	-	8147	8234	trnS-GCU	-	8268	8355	trnS-GCU	-	7461	7548	trnS-GCU	-	7240	7327	trnS-GCU	-	7381	7468	trnS-GCU	-	6481	6568	trnS-GCU	-	7688	7775	trnS-GCU	-	7142	7229	trnS-GCU	-	7678
	9169	9931	trnG-UCC	+	8915	9692	trnG-UCC	+	9373	10149	trnG-UCC	+	9382	10142	trnG-UCC	+	9346	10115	trnG-UCC	+	9517	10279	trnG-UCC	+	8459	9223	trnG-UCC	+	8205	8970	trnG-UCC	+	8402	9166	trnG-UCC	+	7470	8238	trnG-UCC	+	8719	9483	trnG-UCC	+	8126	8892	trnG-UCC	+	8697
	10059	10130	trnR-UCU	+	9819	9890	trnR-UCU	+	10278	10349	trnR-UCU	+	10271	10342	trnR-UCU	+	10251	10322	trnR-UCU	+	10410	10481	trnR-UCU	+	9360	9431	trnR-UCU	+	9105	9176	trnR-UCU	+	9310	9381	trnR-UCU	+	8375	8446	trnR-UCU	+	9620	9691	trnR-UCU	+	9020	9091	trnR-UCU	+	9592
	10254	11777	atpA	-	10011	11534	atpA	-	10470	11993	atpA	-	10463	11986	atpA	-	10443	11966	atpA	-	10592	12115	atpA	-	9551	11074	atpA	-	9296	10819	atpA	-	9501	11024	atpA	-	8566	10089	atpA	-	9811	11334	atpA	-	9211	10734	atpA	-	9783
	11858	13179	atpF	-	11627	12990	atpF	-	12073	13443	atpF	-	12066	13441	atpF	-	12045	13382	atpF	-	12194	13529	atpF	-	11155	12481	atpF	-	10900	12218	atpF	-	11105	12431	atpF	-	10170	11547	atpF	-	11415	12741	atpF	-	10815	12134	atpF	-	11387
	13600	13845	atpH	-	13410	13655	atpH	-	13863	14108	atpH	-	13864	14109	atpH	-	13802	14047	atpH	-	13920	14165	atpH	-	12901	13146	atpH	-	12645	12890	atpH	-	12851	13096	atpH	-	12000	12245	atpH	-	13161	13406	atpH	-	12551	12796	atpH	-	13150
	14324	15067	atpI	-	14133	14876	atpI	-	14572	15315	atpI	-	14583	15326	atpI	-	14526	15269	atpI	-	14653	15396	atpI	-	13635	14378	atpI	-	13379	14122	atpI	-	13585	14328	atpI	-	12731	13474	atpI	-	13896	14639	atpI	-	13283	14026	atpI	-	13881
	15297	15950	rps2	-	15464	15625	rps2	-	15564	15737	rps2	-	15611	15883	rps2	-	15504	16213	rps2	-	15634	16344	rps2	-	14610	15313	rps2	-	14352	15055	rps2	-	14560	15263	rps2	-	13704	14437	rps2	-	14869	15363	rps2	-	14227	14628	rps2	-	14855
	16163	20272	rpoC2	-	15838	19947	rpoC2	-	15945	20045	rpoC2	-	16459	20568	rpoC2	-	16381	20535	rpoC2	-	16516	20656	rpoC2	-	15480	19613	rpoC2	-	15220	19353	rpoC2	-	15430	19563	rpoC2	-	14623	18762	rpoC2	-	15743	19882	rpoC2	-	15091	19260	rpoC2	-	15728
	20480	23287	rpoC1	-	20119	22909	rpoC1	-	20217	23019	rpoC1	-	20758	23562	rpoC1	-	20707	23519	rpoC1	-	20828	23630	rpoC1	-	19798	22595	rpoC1	-	19525	22322	rpoC1	-	19748	22546	rpoC1	-	18965	21756	rpoC1	-	20081	22881	rpoC1	-	19456	22250	rpoC1	-	20070
	23314	26526	rpoB	-	22936	26142	rpoB	-	23046	26258	rpoB	-	23589	26801	rpoB	-	23546	26758	rpoB	-	23657	26869	rpoB	-	22622	25834	rpoB	-	22349	25561	rpoB	-	22573	25785	rpoB	-	21783	24995	rpoB	-	22908	26120	rpoB	-	22277	25489	rpoB	-	22904
	27724	27794	trnC-GCA	+	27375	27445	trnC-GCA	+	27468	27538	trnC-GCA	+	28005	28075	trnC-GCA	+	28011	28081	trnC-GCA	+	28102	28181	trnC-GCA	+	27078	27148	trnC-GCA	+	26849	26919	trnC-GCA	+	27029	27099	trnC-GCA	+	26259	26329	trnC-GCA	+	27362	27432	trnC-GCA	+	26736	26806	trnC-GCA	+	27359
	28751	28840	petN	+	28406	28495	petN	+	28488	28577	petN	+	29042	29131	petN	+	29053	29142	petN	+	28850	28939	petN	+	28089	28178	petN	+	27858	27947	petN	+	28040	28129	petN	+	27280	27369	petN	+	28365	28454	petN	+	27711	27800	petN	+	28379
	29582	29686	psbM	-	29292	29396	psbM	-	29373	29477	psbM	-	29913	30017	psbM	-	29983	30087	psbM	-	29783	29887	psbM	-	29037	29141	psbM	-	28808	28912	psbM	-	28988	29092	psbM	-	28237	28341	psbM	-	29310	29414	psbM	-	28654	28758	psbM	-	29318
	30749	30822	trnD-GUC	-	30478	30551	trnD-GUC	-	30567	30640	trnD-GUC	-	31108	31181	trnD-GUC	-	31192	31265	trnD-GUC	-	30981	31054	trnD-GUC	-	30232	30305	trnD-GUC	-	29850	29923	trnD-GUC	-	30193	30266	trnD-GUC	-	29428	29501	trnD-GUC	-	30508	30581	trnD-GUC	-	29852	29925	trnD-GUC	-	30538
	31020	31102	trnY-GUA	-	30769	30851	trnY-GUA	-	30867	30949	trnY-GUA	-	31428	31510	trnY-GUA	-	31598	31680	trnY-GUA	-	31379	31461	trnY-GUA	-	30619	30701	trnY-GUA	-	30236	30318	trnY-GUA	-	30580	30662	trnY-GUA	-	29815	29897	trnY-GUA	-	30894	30976	trnY-GUA	-	30237	30319	trnY-GUA	-	30923
	31162	31234	trnE-UUC	-	30911	30983	trnE-UUC	-	31009	31081	trnE-UUC	-	31570	31642	trnE-UUC	-	31740	31812	trnE-UUC	-	31521	31593	trnE-UUC	-	30761	30833	trnE-UUC	-	30378	30450	trnE-UUC	-	30722	30794	trnE-UUC	-	29957	30029	trnE-UUC	-	31036	31108	trnE-UUC	-	30379	30451	trnE-UUC	-	31065
	31585	31656	trnT-GGU	+	31337	31408	trnT-GGU	+	31433	31504	trnT-GGU	+	31994	32065	trnT-GGU	+	32078	32149	trnT-GGU	+	31848	31919	trnT-GGU	+	31209	31280	trnT-GGU	+	30814	30885	trnT-GGU	+	31170	31241	trnT-GGU	+	30381	30452	trnT-GGU	+	31472	31543	trnT-GGU	+	30805	30876	trnT-GGU	+	31505
	32523	33584	psbD	+	32273	33334	psbD	+	32390	33451	psbD	+	32783	33844	psbD	+	33172	34233	psbD	+	33009	34070	psbD	+	32249	33310	psbD	+	32004	33065	psbD	+	32210	33271	psbD	+	31594	32655	psbD	+	32651	33712	psbD	+	32023	33084	psbD	+	32719
	33532	34953	psbC	+	33282	34703	psbC	+	33435	34820	psbC	+	33828	35213	psbC	+	34181	35602	psbC	+	34018	35439	psbC	+	33258	34679	psbC	+	33013	34434	psbC	+	33219	34640	psbC	+	32603	34024	psbC	+	33696	35081	psbC	+	33068	34453	psbC	+	33728
	35100	35186	trnS-UGA	-	34861	34947	trnS-UGA	-	34967	35053	trnS-UGA	-	35372	35458	trnS-UGA	-	35749	35835	trnS-UGA	-	35586	35672	trnS-UGA	-	34846	34932	trnS-UGA	-	34576	34662	trnS-UGA	-	34807	34893	trnS-UGA	-	34166	34252	trnS-UGA	-	35223	35309	trnS-UGA	-	34595	34681	trnS-UGA	-	35291
	35563	35751	psbZ	+	35295	35483	psbZ	+	35405	35593	psbZ	+	35810	35998	psbZ	+	36183	36371	psbZ	+	36028	36216	psbZ	+	35291	35479	psbZ	+	35015	35203	psbZ	+	35252	35440	psbZ	+	34605	34793	psbZ	+	35661	35849	psbZ	+	35025	35213	psbZ	+	35738
	35966	36036	trnG-GCC	+	35771	35841	trnG-GCC	+	35879	35949	trnG-GCC	+	36274	36344	trnG-GCC	+	36655	36725	trnG-GCC	+	36504	36574	trnG-GCC	+	35759	35829	trnG-GCC	+	35480	35550	trnG-GCC	+	35720	35790	trnG-GCC	+	35034	35104	trnG-GCC	+	36129	36199	trnG-GCC	+	35486	35556	trnG-GCC	+	36206
	36317	36390	trnfM-CAU	-	36025	36098	trnfM-CAU	-	36236	36309	trnfM-CAU	-	36642	36715	trnfM-CAU	-	37010	37083	trnfM-CAU	-	36801	36874	trnfM-CAU	-	36100	36173	trnfM-CAU	-	35833	35906	trnfM-CAU	-	36060	36133	trnfM-CAU	-	35387	35460	trnfM-CAU	-	36491	36564	trnfM-CAU	-	35836	35909	trnfM-CAU	-	36614
	36553	36855	rps14	-	36256	36558	rps14	-	36467	36769	rps14	-	36873	37175	rps14	-	37241	37543	rps14	-	37032	37334	rps14	-	36331	36633	rps14	-	36064	36366	rps14	-	36291	36593	rps14	-	35618	35920	rps14	-	36722	37024	rps14	-	36067	36369	rps14	-	36845
	36982	39186	psaB	-	36686	38890	psaB	-	36897	39101	psaB	-	37303	39507	psaB	-	37671	39875	psaB	-	37462	39666	psaB	-	36760	38964	psaB	-	36493	38697	psaB	-	36720	38924	psaB	-	36047	38251	psaB	-	37151	39355	psaB	-	36496	38700	psaB	-	37274
	39212	41464	psaA	-	38916	41168	psaA	-	39127	41379	psaA	-	39533	41785	psaA	-	39901	42153	psaA	-	39692	41944	psaA	-	38990	41242	psaA	-	38723	40975	psaA	-	38950	41202	psaA	-	38277	40529	psaA	-	39381	41633	psaA	-	38726	40978	psaA	-	39504
	41962	43932	ycf3	-	41790	43766	ycf3	-	42030	43979	ycf3	-	42430	44402	ycf3	-	42800	44768	ycf3	-	42590	44559	ycf3	-	41884	43849	ycf3	-	41618	43584	ycf3	-	41844	43814	ycf3	-	41173	43157	ycf3	-	42280	44248	ycf3	-	41556	43524	ycf3	-	42411
	44434	44521	trnS-GGA	+	44275	44362	trnS-GGA	+	44490	44577	trnS-GGA	+	44909	44996	trnS-GGA	+	45284	45371	trnS-GGA	+	44954	45041	trnS-GGA	+	44358	44445	trnS-GGA	+	44088	44175	trnS-GGA	+	44342	44429	trnS-GGA	+	43579	43666	trnS-GGA	+	44763	44850	trnS-GGA	+	44039	44126	trnS-GGA	+	44895
	44808	45413	rps4	-	44641	45246	rps4	-	44869	45474	rps4	-	45277	45882	rps4	-	45664	46269	rps4	-	45334	45939	rps4	-	44740	45345	rps4	-	44460	45065	rps4	-	44724	45329	rps4	-	43956	44561	rps4	-	45140	45745	rps4	-	44418	45023	rps4	-	45276
	45695	45767	trnT-UGU	-	45631	45703	trnT-UGU	-	45811	45883	trnT-UGU	-	46233	46305	trnT-UGU	-	46600	46672	trnT-UGU	-	46272	46344	trnT-UGU	-	45704	45776	trnT-UGU	-	45370	45442	trnT-UGU	-	45688	45760	trnT-UGU	-	44895	44967	trnT-UGU	-	46099	46171	trnT-UGU	-	45345	45417	trnT-UGU	-	46217
	46715	47099	trnL-UAA	+	46735	47122	trnL-UAA	+	46897	47281	trnL-UAA	+	47076	47456	trnL-UAA	+	47666	48059	trnL-UAA	+	47301	47695	trnL-UAA	+	46514	46903	trnL-UAA	+	46504	46893	trnL-UAA	+	46771	47160	trnL-UAA	+	46007	46396	trnL-UAA	+	47303	47692	trnL-UAA	+	46439	46836	trnL-UAA	+	47207
	47368	47440	trnF-GAA	+	47411	47483	trnF-GAA	+	47541	47613	trnF-GAA	+	47727	47799	trnF-GAA	+	48323	48392	trnF-GAA	+	47864	47933	trnF-GAA	+	47176	47245	trnF-GAA	+	47167	47236	trnF-GAA	+	47434	47503	trnF-GAA	+	46669	46738	trnF-GAA	+	47988	48060	trnF-GAA	+	47130	47202	trnF-GAA	+	47874
	48116	48592	ndhJ	-	48152	48544	ndhJ	-	48338	48814	ndhJ	-	48461	48937	ndhJ	-	49079	49555	ndhJ	-	48616	49092	ndhJ	-	47817	48293	ndhJ	-	47804	48280	ndhJ	-	48075	48551	ndhJ	-	47309	47785	ndhJ	-	48631	49107	ndhJ	-	47777	48253	ndhJ	-	48516
	48703	49470	ndhK	-	48625	48738	ndhK	-	48925	49671	ndhK	-	49048	49794	ndhK	-	49666	50433	ndhK	-	49202	49969	ndhK	-	48404	49171	ndhK	-	48391	49158	ndhK	-	48662	49429	ndhK	-	47896	48663	ndhK	-	49212	49958	ndhK	-	48360	49106	ndhK	-	49103
	49440	49802	ndhC	-	48711	49028	ndhC	-	49662	50024	ndhC	-	49785	50147	ndhC	-	50403	50765	ndhC	-	49939	50301	ndhC	-	49141	49503	ndhC	-	49128	49490	ndhC	-	49399	49761	ndhC	-	48633	48995	ndhC	-	49949	50311	ndhC	-	49097	49459	ndhC	-	49840
	50316	50987	trnV-UAC	-	49390	50061	trnV-UAC	-	50560	51231	trnV-UAC	-	50593	51264	trnV-UAC	-	51244	51915	trnV-UAC	-	50752	51423	trnV-UAC	-	49988	50659	trnV-UAC	-	49975	50646	trnV-UAC	-	50245	50916	trnV-UAC	-	49499	50179	trnV-UAC	-	50801	51477	trnV-UAC	-	49945	50616	trnV-UAC	-	50693
	51147	51219	trnM-CAU	+	50221	50293	trnM-CAU	+	51391	51463	trnM-CAU	+	51424	51496	trnM-CAU	+	52076	52147	trnM-CAU	+	51584	51655	trnM-CAU	+	50816	50887	trnM-CAU	+	50803	50874	trnM-CAU	+	51073	51144	trnM-CAU	+	50340	50411	trnM-CAU	+	51637	51709	trnM-CAU	+	50776	50848	trnM-CAU	+	51524
	51387	51791	atpE	-	50462	50866	atpE	-	51632	52036	atpE	-	51665	52069	atpE	-	52321	52725	atpE	-	51836	52240	atpE	-	51061	51465	atpE	-	51046	51450	atpE	-	51317	51721	atpE	-	50593	50997	atpE	-	51882	52286	atpE	-	51021	51425	atpE	-	51768
	51788	53284	atpB	-	50863	52359	atpB	-	52033	53529	atpB	-	52066	53562	atpB	-	52722	54218	atpB	-	52237	53733	atpB	-	51462	52958	atpB	-	51447	52943	atpB	-	51718	53214	atpB	-	50994	52490	atpB	-	52283	53779	atpB	-	51422	52918	atpB	-	52169
	53913	55352	rbcL	+	53175	54617	rbcL	+	54368	55807	rbcL	+	54381	55820	rbcL	+	55001	56461	rbcL	+	54519	55979	rbcL	+	53780	55236	rbcL	+	53753	55209	rbcL	+	54036	55492	rbcL	+	53299	54755	rbcL	+	54593	56032	rbcL	+	53724	55163	rbcL	+	54482
	56146	57627	accD	+	55393	56880	accD	+	56621	58102	accD	+	56581	58101	accD	+	57126	58598	accD	+	56770	58247	accD	+	56008	57480	accD	+	55964	57436	accD	+	56247	57719	accD	+	55528	57000	accD	+	56799	58226	accD	+	55935	57407	accD	+	56693
	58077	58193	psaI	+	57314	57424	psaI	+	58531	58641	psaI	+	58486	58596	psaI	+	59021	59131	psaI	+	58682	58792	psaI	+	57959	58069	psaI	+	57873	57983	psaI	+	58222	58332	psaI	+	57450	57560	psaI	+	58677	58787	psaI	+	57889	57999	psaI	+	58619
	58549	59103	ycf4	+	57772	58326	ycf4	+	58997	59551	ycf4	+	58936	59490	ycf4	+	59488	60042	ycf4	+	59143	59697	ycf4	+	58389	58943	ycf4	+	58312	58866	ycf4	+	58652	59206	ycf4	+	57891	58445	ycf4	+	59112	59666	ycf4	+	58330	58884	ycf4	+	59053
	59452	60150	cemA	+	58617	59306	cemA	+	59844	60533	cemA	+	59782	60471	cemA	+	60341	61030	cemA	+	60001	60690	cemA	+	59236	59925	cemA	+	59168	59857	cemA	+	59499	60188	cemA	+	58739	59428	cemA	+	59959	60648	cemA	+	59037	59726	cemA	+	59898
	60374	61336	petA	+	59521	60483	petA	+	60757	61719	petA	+	60641	61603	petA	+	61238	62200	petA	+	60912	61874	petA	+	60130	61092	petA	+	60060	61028	petA	+	60394	61356	petA	+	59635	60597	petA	+	60856	61818	petA	+	59937	60899	petA	+	60808
	62342	62464	psbJ	-	61614	61736	psbJ	-	62836	62958	psbJ	-	62695	62817	psbJ	-	63372	63494	psbJ	-	63014	63136	psbJ	-	62243	62365	psbJ	-	62185	62307	psbJ	-	62507	62629	psbJ	-	61795	61917	psbJ	-	62978	63100	psbJ	-	62070	62192	psbJ	-	62835
	62590	62706	psbL	-	61862	61978	psbL	-	63084	63200	psbL	-	62943	63059	psbL	-	63620	63736	psbL	-	63262	63378	psbL	-	62491	62607	psbL	-	62433	62549	psbL	-	62755	62871	psbL	-	62043	62159	psbL	-	63226	63342	psbL	-	62310	62426	psbL	-	63083
	62729	62848	psbF	-	62001	62120	psbF	-	63223	63342	psbF	-	63082	63201	psbF	-	63759	63878	psbF	-	63401	63520	psbF	-	62630	62749	psbF	-	62572	62691	psbF	-	62894	63013	psbF	-	62182	62301	psbF	-	63365	63484	psbF	-	62449	62568	psbF	-	63222
	62866	63117	psbE	-	62138	62389	psbE	-	63360	63611	psbE	-	63219	63470	psbE	-	63896	64147	psbE	-	63538	63789	psbE	-	62767	63018	psbE	-	62709	62960	psbE	-	63031	63282	psbE	-	62319	62570	psbE	-	63502	63753	psbE	-	62586	62837	psbE	-	63359
	64080	64175	petL	+	63363	63458	petL	+	64571	64666	petL	+	64435	64530	petL	+	65081	65176	petL	+	64765	64860	petL	+	63831	63926	petL	+	63779	63874	petL	+	64096	64191	petL	+	63397	63492	petL	+	64565	64660	petL	+	63642	63737	petL	+	64432
	64370	64483	petG	+	63647	63760	petG	+	64861	64974	petG	+	64725	64838	petG	+	65365	65478	petG	+	65049	65162	petG	+	64115	64228	petG	+	64063	64176	petG	+	64380	64493	petG	+	63681	63794	petG	+	64849	64962	petG	+	63919	64032	petG	+	64716
	64602	64675	trnW-CCA	-	63878	63951	trnW-CCA	-	65093	65166	trnW-CCA	-	64957	65030	trnW-CCA	-	65597	65670	trnW-CCA	-	65282	65355	trnW-CCA	-	64348	64421	trnW-CCA	-	64296	64369	trnW-CCA	-	64613	64686	trnW-CCA	-	63914	63987	trnW-CCA	-	65082	65155	trnW-CCA	-	64173	64246	trnW-CCA	-	64950
	64849	64922	trnP-UGG	-	64125	64198	trnP-UGG	-	65339	65412	trnP-UGG	-	65193	65266	trnP-UGG	-	65848	65921	trnP-UGG	-	65531	65604	trnP-UGG	-	64603	64676	trnP-UGG	-	64549	64622	trnP-UGG	-	64867	64940	trnP-UGG	-	64174	64247	trnP-UGG	-	65335	65408	trnP-UGG	-	64426	64499	trnP-UGG	-	65205
	65310	65438	psaJ	+	64569	64697	psaJ	+	65796	65924	psaJ	+	65650	65778	psaJ	+	66285	66413	psaJ	+	65944	66072	psaJ	+	65027	65155	psaJ	+	64962	65090	psaJ	+	65291	65419	psaJ	+	64599	64727	psaJ	+	65760	65888	psaJ	+	64879	65007	psaJ	+	65614
	65769	65969	rpl33	+	65033	65233	rpl33	+	66250	66450	rpl33	+	66112	66312	rpl33	+	66747	66947	rpl33	+	66398	66598	rpl33	+	65488	65688	rpl33	+	65430	65630	rpl33	+	65752	65952	rpl33	+	65064	65264	rpl33	+	66225	66425	rpl33	+	65337	65537	rpl33	+	66120
	66142	66447	rps18	+	65399	65704	rps18	+	66626	66931	rps18	+	66485	66790	rps18	+	67115	67420	rps18	+	66764	67069	rps18	+	65856	66161	rps18	+	65798	66103	rps18	+	66120	66425	rps18	+	65526	65831	rps18	+	66588	66893	rps18	+	65697	66002	rps18	+	66488
	66744	67097	rpl20	-	66017	66370	rpl20	-	67228	67581	rpl20	-	67082	67435	rpl20	-	67686	68039	rpl20	-	67358	67711	rpl20	-	66464	66817	rpl20	-	66409	66762	rpl20	-	66728	67081	rpl20	-	66139	66492	rpl20	-	67196	67549	rpl20	-	66309	66662	rpl20	-	67120
	67851	67976	rps12*	-	67130	67255	rps12*	-	68338	68451	rps12*	-	68201	68314	rps12*	-	68790	68903	rps12*	-	68530	68643	rps12*	-	68790	68903	rps12*	-	67579	67692	rps12*	-	67886	67999	rps12*	-	67300	67413	rps12*	-	68285	68398	rps12*	-	67406	67519	rps12*	-	68279
	68102	70127	clpP	-	67382	69411	clpP	-	68578	70624	clpP1	-	68441	70464	clpP1	-	69030	71094	clpP1	-	68708	70779	clpP1	-	67796	69847	clpP1	-	67756	69794	clpP1	-	68063	70118	clpP1	-	67476	69511	clpP1	-	68526	70557	clpP1	-	67646	69695	clpP1	-	68457
	70576	72102	psbB	+	69863	71389	psbB	+	71080	72606	psbB	+	70915	72441	psbB	+	71557	73083	psbB	+	71242	72768	psbB	+	70248	71774	psbB	+	70187	71713	psbB	+	70519	72045	psbB	+	69913	71439	psbB	+	70958	72484	psbB	+	70096	71622	psbB	+	70904
	72217	72318	psbT	+	71573	71674	psbT	+	72789	72890	psbT	+	72628	72729	psbT	+	73268	73369	psbT	+	72953	73054	psbT	+	71958	72059	psbT	+	71897	71998	psbT	+	72229	72330	psbT	+	71628	71729	psbT	+	72673	72774	psbT	+	71812	71913	psbT	+	72619
	72390	72521	pbf1	-	71746	71877	pbf1	-	72962	73093	pbf1	-	72801	72932	pbf1	-	73441	73572	pbf1	-	73126	73257	pbf1	-	72131	72262	pbf1	-	72070	72201	pbf1	-	72402	72533	pbf1	-	71801	71932	pbf1	-	72846	72977	pbf1	-	71985	72116	pbf1	-	72792
	72637	72858	psbH	+	71993	72214	psbH	+	73209	73430	psbH	+	73049	73270	psbH	+	73688	73909	psbH	+	73373	73594	psbH	+	72378	72599	psbH	+	72317	72538	psbH	+	72649	72870	psbH	+	72048	72269	psbH	+	73093	73314	psbH	+	72232	72453	psbH	+	73039
	72976	74440	petB	+	72334	73784	petB	+	73549	75005	petB	+	73389	74839	petB	+	74029	75473	petB	+	73714	75158	petB	+	72718	74181	petB	+	72657	74105	petB	+	72989	74452	petB	+	72389	73839	petB	+	73434	74883	petB	+	72572	74017	petB	+	73383
	74670	75943	petD	+	73996	75257	petD	+	75237	76504	petD	+	75073	76326	petD	+	75690	76956	petD	+	75381	76648	petD	+	74397	75664	petD	+	74321	75584	petD	+	74668	75935	petD	+	74055	75322	petD	+	75099	76366	petD	+	74233	75417	petD	+	75050
	76054	77067	rpoA	-	75387	76406	rpoA	-	76648	77661	rpoA	-	76490	77509	rpoA	-	77090	78109	rpoA	-	76781	77800	rpoA	-	75804	76823	rpoA	-	75724	76743	rpoA	-	76075	77094	rpoA	-	75423	76457	rpoA	-	76496	77515	rpoA	-	75557	76576	rpoA	-	76456
	77131	77547	rps11	-	76474	76890	rps11	-	77737	78153	rps11	-	77586	78002	rps11	-	78178	78594	rps11	-	77869	78285	rps11	-	76892	77308	rps11	-	76817	77233	rps11	-	77163	77579	rps11	-	76529	76945	rps11	-	77584	78000	rps11	-	76645	77061	rps11	-	77544
	77666	77779	rpl36	-	77009	77122	rpl36	-	78272	78385	rpl36	-	78121	78234	rpl36	-	78713	78826	rpl36	-	78409	78522	rpl36	-	77433	77546	rpl36	-	77352	77465	rpl36	-	77704	77817	rpl36	-	77064	77177	rpl36	-	78119	78232	rpl36	-	77180	77293	rpl36	-	78073
	77897	78106	infA	-	77268	77399	infA	-	78500	78613	infA	-	78447	78559	infA	-	78944	79164	infA	-					77668	77904	infA	-	77589	77819	infA	-	77940	78176	infA	-	77296	77525	infA	-	78378	78581	infA	-	77441	77644	infA	-	78305
	78231	78629	rps8	-	77562	77960	rps8	-	78834	79232	rps8	-	78673	79071	rps8	-	79291	79689	rps8	-	78706	79104	rps8	-	78033	78431	rps8	-	77947	78345	rps8	-	78305	78703	rps8	-	77652	78050	rps8	-	78708	79106	rps8	-	77768	78166	rps8	-	78662
	78847	79215	rpl14	-	78168	78536	rpl14	-	79444	79812	rpl14	-	79287	79655	rpl14	-	79906	80274	rpl14	-	79309	79677	rpl14	-	78674	79042	rpl14	-	78601	78969	rpl14	-	78946	79314	rpl14	-	78298	78666	rpl14	-	79346	79714	rpl14	-	78385	78753	rpl14	-	79282
	79342	79752	rpl16	-	78656	79066	rpl16	-	79939	81401	rpl16	-	79781	81238	rpl16	-	80402	80812	rpl16	-	79805	80215	rpl16	-	79169	79579	rpl16	-	79096	79506	rpl16	-	79441	79851	rpl16	-	78807	79217	rpl16	-	79841	81288	rpl16	-	78880	80321	rpl16	-	79777
	80957	81619	rps3	-	80237	80899	rps3	-	81578	82240	rps3	-	81400	82062	rps3	-	82020	82682	rps3	-	81405	82067	rps3	-	80796	81458	rps3	-	80714	81376	rps3	-	81065	81727	rps3	-	80437	81099	rps3	-	81452	82114	rps3	-	80483	81145	rps3	-	81395
	81657	82046	rpl22	-					82288	82674	rpl22	-	82105	82491	rpl22	-	82730	83122	rpl22	-	82116	82508	rpl22	-	81506	81898	rpl22	-	81424	81816	rpl22	-	81775	82167	rpl22	-	81147	81536	rpl22	-	82162	82554	rpl22	-	81204	81584	rpl22	-	82100
	82097	82375	rps19	-	80942	81220	rps19	-	82724	83002	rps19	-	82542	82820	rps19	-	83171	83449	rps19	-	82559	82837	rps19	-	81946	82224	rps19	-	81865	82143	rps19	-	82215	82493	rps19	-	81584	81862	rps19	-	82604	82882	rps19	-	81634	81912	rps19	-	82541
	82518	82591	trnH-GUG	+	81358	81431	trnH-GUG	+	83139	83213	trnH-GUG	+	82957	83031	trnH-GUG	+	83587	83660	trnH-GUG	+	82975	83048	trnH-GUG	+	82362	82435	trnH-GUG	+	82281	82354	trnH-GUG	+	82631	82704	trnH-GUG	+	82000	82073	trnH-GUG	+	83019	83093	trnH-GUG	+	82049	82123	trnH-GUG	+	82957
	82635	84111	rpl2	-	81475	82951	rpl2	-	83257	84733	rpl2	-	83075	84551	rpl2	-	83704	85124	rpl2	-	83092	84512	rpl2	-	82479	83898	rpl2	-	82398	83817	rpl2	-	82748	84167	rpl2	-	82117	83537	rpl2	-	83137	84614	rpl2	-	82167	83644	rpl2	-	83074
	84136	84417	rpl23	-	82976	83245	rpl23	-	84758	85039	rpl23	-	84576	84710	rpl23	-	85206	85487	rpl23	-	84594	84875	rpl23	-	83980	84267	rpl23	-	83899	84180	rpl23	-	84249	84536	rpl23	-	83619	83900	rpl23	-	84639	84920	rpl23	-	83669	83950	rpl23	-	84576
	84564	84637	trnI-CAU	-	83416	83489	trnI-CAU	-	85187	85260	trnI-CAU	-	84998	85071	trnI-CAU	-	85653	85726	trnI-CAU	-	85041	85114	trnI-CAU	-	84433	84506	trnI-CAU	-	84346	84419	trnI-CAU	-	84702	84775	trnI-CAU	-	84066	84139	trnI-CAU	-	85086	85159	trnI-CAU	-	84116	84189	trnI-CAU	-	85023
	84729	91568	ycf2	+	83581	90375	ycf2	+	85352	92176	ycf2	+	85163	91975	ycf2	+	85818	92690	ycf2	+	85206	92072	ycf2	+	84598	91470	ycf2	+	84511	91383	ycf2	+	84867	91739	ycf2	+	84231	91097	ycf2	+	85251	92117	ycf2	+	84281	91153	ycf2	+	85188
	91684	91915	ycf15	+	90435	90713	ycf15	+	92291	92523	ycf15	+	92091	92322	ycf15	+	92806	93037	ycf15	+	92188	92419	ycf15	+	91586	91817	ycf15	+	91499	91730	ycf15	+	91855	92086	ycf15	+	91213	91444	ycf15	+	92233	92464	ycf15	+	91269	91500	ycf15	+	92170
	92592	92672	trnL-CAA	-	91404	91484	trnL-CAA	-	93200	93280	trnL-CAA	-	92987	93067	trnL-CAA	-	93714	93794	trnL-CAA	-	93096	93176	trnL-CAA	-	92494	92574	trnL-CAA	-	92407	92487	trnL-CAA	-	92763	92843	trnL-CAA	-	92121	92201	trnL-CAA	-	93141	93221	trnL-CAA	-	92060	92140	trnL-CAA	-	93068
	93240	95473	ndhB	-	92033	94072	ndhB	-	93836	96069	ndhB	-	93612	95845	ndhB	-	94350	96583	ndhB	-	93732	95960	ndhB	-	93131	95364	ndhB	-	93044	95277	ndhB	-	93400	95633	ndhB	-	92758	94992	ndhB	-	93778	96011	ndhB	-	92688	94921	ndhB	-	93700
	95793	96260	rps7	-	94391	94858	rps7	-	96386	96853	rps7	-	96166	96633	rps7	-	96903	97370	rps7	-	96235	96702	rps7	-	95675	96142	rps7	-	95588	96055	rps7	-	95944	96411	rps7	-	95303	95770	rps7	-	96322	96789	rps7	-	95232	95699	rps7	-	96244
	96317	97113	rps12*	-	94914	95710	rps12*	-	96910	97709	rps12*	-	96689	97488	rps12*	-	97429	98228	rps12*	-	96822	97621	rps12*	-	97429	98228	rps12*	-	96176	96975	rps12*	-	96532	97331	rps12*	-	95893	96692	rps12*	-	96847	97646	rps12*	-	95758	96547	rps12*	-	96832
	98585	98656	trnV-GAC	+	97180	97251	trnV-GAC	+	99182	99253	trnV-GAC	+	98953	99024	trnV-GAC	+	99684	99755	trnV-GAC	+	98989	99060	trnV-GAC	+	98448	98519	trnV-GAC	+	98366	98437	trnV-GAC	+	98717	98788	trnV-GAC	+	98084	98155	trnV-GAC	+	99100	99171	trnV-GAC	+	97988	98059	trnV-GAC	+	99025
	98882	100372	rrn16	+	97477	98967	rrn16	+	99479	100969	rrn16	+	99250	100740	rrn16	+	99981	101471	rrn16	+	99281	100771	rrn16	+	98744	100234	rrn16	+	98662	100152	rrn16	+	99013	100503	rrn16	+	98380	99870	rrn16	+	99396	100888	rrn16	+	98284	99774	rrn16	+	99321
	100674	101683	trnI-GAU	+	99269	100275	trnI-GAU	+	101271	102281	trnI-GAU	+	101042	102052	trnI-GAU	+	101773	102778	trnI-GAU	+	101073	102078	trnI-GAU	+	100536	101541	trnI-GAU	+	100454	101458	trnI-GAU	+	100805	101810	trnI-GAU	+	100172	101177	trnI-GAU	+	101188	102188	trnI-GAU	+	100076	101081	trnI-GAU	+	101113
	101748	102635	trnA-UGC	+	100340	101227	trnA-UGC	+	102346	103233	trnA-UGC	+	102117	103004	trnA-UGC	+	102843	103730	trnA-UGC	+	102143	103030	trnA-UGC	+	101606	102493	trnA-UGC	+	101523	102410	trnA-UGC	+	101875	102762	trnA-UGC	+	101242	102129	trnA-UGC	+	102253	103140	trnA-UGC	+	101146	102033	trnA-UGC	+	102183
	102781	105590	rrn23	+	101373	104182	rrn23	+	103379	106188	rrn23	+	103150	105959	rrn23	+	103876	106685	rrn23	+	103176	105986	rrn23	+	102639	105449	rrn23	+	102556	105366	rrn23	+	102908	105718	rrn23	+	102275	105085	rrn23	+	103286	106079	rrn23	+	102179	104989	rrn23	+	103216
	105689	105791	rrn4.5	+	104281	104383	rrn4.5	+	106287	106389	rrn4.5	+	106058	106160	rrn4.5	+	106785	106887	rrn4.5	+	106085	106187	rrn4.5	+	105548	105650	rrn4.5	+	105465	105567	rrn4.5	+	105817	105919	rrn4.5	+	105184	105286	rrn4.5	+	106178	106280	rrn4.5	+	105088	105190	rrn4.5	+	106125
	106015	106135	rrn5	+	104608	104728	rrn5	+	106614	106734	rrn5	+	106384	106504	rrn5	+	107111	107231	rrn5	+	106411	106531	rrn5	+	105874	105994	rrn5	+	105791	105911	rrn5	+	106143	106263	rrn5	+	105510	105630	rrn5	+	106504	106624	rrn5	+	105414	105534	rrn5	+	106451
	106360	106433	trnR-ACG	+	104948	105021	trnR-ACG	+	106953	107026	trnR-ACG	+	106729	106802	trnR-ACG	+	107461	107534	trnR-ACG	+	106754	106827	trnR-ACG	+	106217	106290	trnR-ACG	+	106134	106207	trnR-ACG	+	106486	106559	trnR-ACG	+	105848	105921	trnR-ACG	+	106847	106920	trnR-ACG	+	105764	105837	trnR-ACG	+	106794
	107026	107097	trnN-GUU	-	105622	105693	trnN-GUU	-	107619	107690	trnN-GUU	-	107395	107466	trnN-GUU	-	108138	108209	trnN-GUU	-	107438	107509	trnN-GUU	-	106889	106960	trnN-GUU	-	106806	106877	trnN-GUU	-	107158	107229	trnN-GUU	-	106520	106591	trnN-GUU	-	107519	107590	trnN-GUU	-	106442	106513	trnN-GUU	-	107467
	107447	108921	ycf1	+	106037	106558	ycf1	+	108040	109575	ycf1	+	107775	108833	ycf1	+	108559	109641	ycf1	+	107859	109097	ycf1	+	107310	108372	ycf1	+	107227	108278	ycf1	+	107579	108641	ycf1	+	106941	108003	ycf1	+	107940	109025	ycf1	+	106863	107954	ycf1	+	107888
	108867	111092	ndhF	-					109448	111676	ndhF	-	108971	111184	ndhF	-	109584	111797	ndhF	-	109134	111335	ndhF	-	108335	110574	ndhF	-	108252	110491	ndhF	-	108604	110843	ndhF	-	107967	110221	ndhF	-	108878	111160	ndhF	-	107945	110155	ndhF	-	108913
	111952	112125	rpl32	+	106542	106583	ndhG	+	112425	112598	rpl32	+	111995	112168	rpl32	+	112673	112846	rpl32	+	111709	111882	rpl32	+	111492	111665	rpl32	+	111415	111588	rpl32	+	111755	111928	rpl32	+	111135	111308	rpl32	+	112059	112232	rpl32	+	111163	111336	rpl32	+	112048
	112917	112996	trnL-UAG	+	106702	107002	ndhE	+	113363	113442	trnL-UAG	+	112936	113015	trnL-UAG	+	113579	113658	trnL-UAG	+	112540	112619	trnL-UAG	+	112313	112392	trnL-UAG	+	112236	112315	trnL-UAG	+	112576	112655	trnL-UAG	+	111990	112069	trnL-UAG	+	112913	112992	trnL-UAG	+	112063	112142	trnL-UAG	+	112955
	113080	114045	ccsA	+	107430	107675	psaC	+	113526	114479	ccsA	+	113094	114047	ccsA	+	113737	114690	ccsA	+	112698	113651	ccsA	+	112471	113430	ccsA	+	112394	113353	ccsA	+	112734	113693	ccsA	+	112148	113107	ccsA	+	113071	114030	ccsA	+	112221	113180	ccsA	+	113113
	114275	115780	ndhD	-	107793	108766	ndhD	+	114709	116214	ndhD	-	114246	115751	ndhD	-	114914	116416	ndhD	-	113877	115379	ndhD	-	113658	115160	ndhD	-	113583	115085	ndhD	-	113921	115423	ndhD	-	113338	114840	ndhD	-	114263	115768	ndhD	-	113407	114912	ndhD	-	114299
	115898	116143	psaC	-	108993	109958	ccsA	-	116332	116577	psaC	-	115869	116114	psaC	-	116537	116782	psaC	-	115500	115745	psaC	-	115281	115526	psaC	-	115206	115451	psaC	-	115544	115789	psaC	-	114961	115206	psaC	-	115886	116131	psaC	-	115030	115275	psaC	-	115922
	116587	116892	ndhE	-	110040	110119	trnL-UAG	-	117037	117342	ndhE	-	116541	116846	ndhE	-	117231	117536	ndhE	-	116200	116505	ndhE	-	115983	116288	ndhE	-	115905	116210	ndhE	-	116244	116549	ndhE	-	115656	115961	ndhE	-	116581	116886	ndhE	-	115700	116005	ndhE	-	116602
	117010	117540	ndhG	-	110707	110880	rpl32	-	117460	117990	ndhG	-	116963	117493	ndhG	-	117684	118214	ndhG	-	116652	117182	ndhG	-	116436	116966	ndhG	-	116358	116888	ndhG	-	116697	117227	ndhG	-	116109	116639	ndhG	-	117040	117570	ndhG	-	116154	116684	ndhG	-	117059
	117847	118389	ndhI	-	111360	111725	ndhI	-	118317	118859	ndhI	-	117797	118339	ndhI	-	118575	119117	ndhI	-	117543	118085	ndhI	-	117332	117874	ndhI	-	117266	117808	ndhI	-	117593	118135	ndhI	-	116996	117538	ndhI	-	117927	118469	ndhI	-	117043	117585	ndhI	-	117948
	118478	120685	ndhA	-	111692	113894	ndhA	-	118943	121133	ndhA	-	118428	120609	ndhA	-	119206	121424	ndhA	-	118174	120393	ndhA	-	117963	120186	ndhA	-	117897	120121	ndhA	-	118224	120440	ndhA	-	117656	119864	ndhA	-	118558	120782	ndhA	-	117674	119879	ndhA	-	118579
	120687	121868	ndhH	-	113896	114654	ndhH	-	121135	122316	ndhH	-	120611	121792	ndhH	-	121426	122607	ndhH	-	120395	121576	ndhH	-	120188	121369	ndhH	-	120123	121304	ndhH	-	120442	121623	ndhH	-	119866	121047	ndhH	-	120784	121965	ndhH	-	119881	121062	ndhH	-	120802
	121981	122250	rps15	-	114762	115031	rps15	-	122429	122698	rps15	-	121905	122174	rps15	-	122721	122990	rps15	-	121696	121965	rps15	-	121483	121752	rps15	-	121418	121687	rps15	-	121737	122006	rps15	-	121161	121430	rps15	-	122079	122348	rps15	-	121176	121445	rps15	-	122097
	122514	127772	ycf1	-	115335	120584	ycf1	-	123019	128337	ycf1	-	122452	127767	ycf1	-	123316	128523	ycf1	-	122303	127540	ycf1	-	122081	127360	ycf1	-	122020	127305	ycf1	-	122335	127614	ycf1	-	121748	127027	ycf1	-	122678	127960	ycf1	-	121771	127059	ycf1	-	122690
	128122	128193	trnN-GUU	+	120928	120999	trnN-GUU	+	128687	128758	trnN-GUU	+	128076	128147	trnN-GUU	+	128873	128944	trnN-GUU	+	127890	127961	trnN-GUU	+	127710	127781	trnN-GUU	+	127655	127726	trnN-GUU	+	127964	128035	trnN-GUU	+	127377	127448	trnN-GUU	+	128310	128381	trnN-GUU	+	127409	127480	trnN-GUU	+	128331
	128786	128859	trnR-ACG	-	121600	121673	trnR-ACG	-	129351	129424	trnR-ACG	-	128740	128813	trnR-ACG	-	129548	129621	trnR-ACG	-	128572	128645	trnR-ACG	-	128380	128453	trnR-ACG	-	128325	128398	trnR-ACG	-	128634	128707	trnR-ACG	-	128047	128120	trnR-ACG	-	128980	129053	trnR-ACG	-	128085	128158	trnR-ACG	-	129002
	129084	129204	rrn5	-	121893	122013	rrn5	-	129643	129763	rrn5	-	129038	129158	rrn5	-	129851	129971	rrn5	-	128868	128988	rrn5	-	128676	128796	rrn5	-	128621	128741	rrn5	-	128930	129050	rrn5	-	128338	128458	rrn5	-	129276	129396	rrn5	-	128388	128508	rrn5	-	129298
	129428	129530	rrn4.5	-	122238	122340	rrn4.5	-	129988	130090	rrn4.5	-	129382	129484	rrn4.5	-	130195	130297	rrn4.5	-	129212	129314	rrn4.5	-	129020	129122	rrn4.5	-	128965	129067	rrn4.5	-	129274	129376	rrn4.5	-	128682	128784	rrn4.5	-	129620	129722	rrn4.5	-	128732	128834	rrn4.5	-	129642
	129629	132438	rrn23	-	122439	125248	rrn23	-	130189	132998	rrn23	-	129583	132392	rrn23	-	130397	133206	rrn23	-	129414	132223	rrn23	-	129222	132031	rrn23	-	129167	131976	rrn23	-	129476	132285	rrn23	-	128884	131693	rrn23	-	129821	132626	rrn23	-	128933	131743	rrn23	-	129844
	132584	133471	trnA-UGC	-	125394	126281	trnA-UGC	-	133144	134031	trnA-UGC	-	132538	133425	trnA-UGC	-	133352	134239	trnA-UGC	-	132369	133256	trnA-UGC	-	132177	133064	trnA-UGC	-	132122	133009	trnA-UGC	-	132431	133318	trnA-UGC	-	131839	132726	trnA-UGC	-	132772	133659	trnA-UGC	-	131889	132776	trnA-UGC	-	132799
	133536	134545	trnI-GAU	-	126346	127352	trnI-GAU	-	134096	135106	trnI-GAU	-	133490	134500	trnI-GAU	-	134304	135309	trnI-GAU	-	133321	134326	trnI-GAU	-	133129	134134	trnI-GAU	-	133074	134078	trnI-GAU	-	133383	134388	trnI-GAU	-	132791	133796	trnI-GAU	-	133724	134724	trnI-GAU	-	132841	133846	trnI-GAU	-	133751
	134847	136337	rrn16	-	127654	129144	rrn16	-	135408	136898	rrn16	-	134802	136292	rrn16	-	135611	137101	rrn16	-	134628	136118	rrn16	-	134436	135926	rrn16	-	134380	135870	rrn16	-	134690	136180	rrn16	-	134098	135588	rrn16	-	135024	136515	rrn16	-	134148	135638	rrn16	-	135058
	136563	136634	trnV-GAC	-	129370	129441	trnV-GAC	-	137124	137195	trnV-GAC	-	136518	136589	trnV-GAC	-	137327	137398	trnV-GAC	-	136339	136410	trnV-GAC	-	136151	136222	trnV-GAC	-	136095	136166	trnV-GAC	-	136405	136476	trnV-GAC	-	135813	135884	trnV-GAC	-	136740	136811	trnV-GAC	-	135863	135934	trnV-GAC	-	136773
	138104	138902	rps12*	+	130911	131707	rps12*	+	138668	139467	rps12*	+	138054	138853	rps12*	+	138854	139653	rps12*	+	137902	138701	rps12*	+	138854	139653	rps12*	+	137683	138482	rps12*	+	137988	138787	rps12*	+	137404	138203	rps12*	+	138265	139064	rps12*	+	137375	138164	rps12*	+	138362
	138959	139426	rps7	+	131763	132230	rps7	+	139524	139991	rps7	+	138909	139376	rps7	+	139712	140179	rps7	+	138697	139164	rps7	+	138528	138995	rps7	+	138477	138944	rps7	+	138782	139249	rps7	+	138198	138665	rps7	+	139122	139589	rps7	+	138223	138690	rps7	+	139158
	139746	141979	ndhB	+	132549	134588	ndhB	+	140308	142541	ndhB	+	139697	141930	ndhB	+	140499	142732	ndhB	+	139439	141667	ndhB	+	139306	141539	ndhB	+	139255	141488	ndhB	+	139560	141793	ndhB	+	138976	141210	ndhB	+	139900	142133	ndhB	+	139001	141234	ndhB	+	139936
	142547	142627	trnL-CAA	+	135137	135217	trnL-CAA	+	143097	143177	trnL-CAA	+	142475	142555	trnL-CAA	+	143288	143368	trnL-CAA	+	142223	142303	trnL-CAA	+	142096	142176	trnL-CAA	+	142045	142125	trnL-CAA	+	142350	142430	trnL-CAA	+	141767	141847	trnL-CAA	+	142690	142770	trnL-CAA	+	141782	141862	trnL-CAA	+	142721
	143304	143535	ycf15	-	135908	136186	ycf15	-	143854	144085	ycf15	-	143220	143451	ycf15	-	144045	144276	ycf15	-	142980	143211	ycf15	-	142853	143084	ycf15	-	142802	143033	ycf15	-	143107	143338	ycf15	-	142524	142755	ycf15	-	143447	143678	ycf15	-	142422	142653	ycf15	-	143468
	143651	150490	ycf2	-	136246	143040	ycf2	-	144201	151025	ycf2	-	143567	150379	ycf2	-	144392	151264	ycf2	-	143327	150193	ycf2	-	143200	150072	ycf2	-	143149	150021	ycf2	-	143454	150326	ycf2	-	142871	149737	ycf2	-	143794	150660	ycf2	-	142769	149641	ycf2	-	143815
	150582	150655	trnI-CAU	+	143132	143205	trnI-CAU	+	151117	151190	trnI-CAU	+	150471	150544	trnI-CAU	+	151356	151429	trnI-CAU	+	150285	150358	trnI-CAU	+	150164	150237	trnI-CAU	+	150113	150186	trnI-CAU	+	150418	150491	trnI-CAU	+	149829	149902	trnI-CAU	+	150752	150825	trnI-CAU	+	149733	149806	trnI-CAU	+	150773
	150802	151083	rpl23	+	143376	143645	rpl23	+	151338	151619	rpl23	+	150832	150966	rpl23	+	151595	151876	rpl23	+	150524	150805	rpl23	+	150403	150690	rpl23	+	150352	150633	rpl23	+	150657	150944	rpl23	+	150068	150349	rpl23	+	150991	151272	rpl23	+	149972	150253	rpl23	+	151012
	151108	152584	rpl2	+	143670	145146	rpl2	+	151644	153120	rpl2	+	150991	152467	rpl2	+	151958	153378	rpl2	+	150887	152307	rpl2	+	150772	152191	rpl2	+	150715	152134	rpl2	+	151026	152445	rpl2	+	150431	151851	rpl2	+	151297	152774	rpl2	+	150278	151755	rpl2	+	151375
	152628	152701	trnH-GUG	-	145190	145263	trnH-GUG	-	153164	153238	trnH-GUG	-	152511	152585	trnH-GUG	-	153422	153495	trnH-GUG	-	152351	152424	trnH-GUG	-	152235	152308	trnH-GUG	-	152178	152251	trnH-GUG	-	152489	152562	trnH-GUG	-	151895	151968	trnH-GUG	-	152818	152892	trnH-GUG	-	151799	151873	trnH-GUG	-	152839
	152844	153122	rps19	+	145401	145679	rps19	+	153375	153653	rps19	+	152722	153000	rps19	+	153633	153911	rps19	+					152446	152724	rps19	+	152389	152667	rps19	+	152700	152978	rps19	+	152106	152384	rps19	+	153029	153307	rps19	+	152010	152288	rps19	+	153050
					145722	145760	rps3	+									153960	154000	rpl22	+
[truncated: 7 more columns]

## Sheet: A.oblicuum_comparing
	This work					Filyushin et al., NCBI
	Allium	obliquum	MZ019478	complete		Allium	obliquum	NC_037199.1	complete
	Start	End	Feature	Strand		Start	End	Feature	Strand
	11	1072	psbA	-
	1319	3939	trnK-UUU	-
	1602	3164	matK	-
	4181	5073	rps16	-		4131	5132	rps16	-
	5959	6030	trnQ-UUG	-
	6365	6550	psbK	+
	6992	7102	psbI	+
	7142	7229	trnS-GCU	-
	8126	8892	trnG-UCC	+
	9020	9091	trnR-UCU	+
	9211	10734	atpA	-
	10815	12134	atpF	-
	12551	12796	atpH	-
	13283	14026	atpI	-
	14227	14628	rps2	-		14286	14984	rps2	-
	15091	19260	rpoC2	-
	19456	22250	rpoC1	-
	22277	25489	rpoB	-
	26736	26806	trnC-GCA	+
	27711	27800	petN	+
	28654	28758	psbM	-
	29852	29925	trnD-GUC	-
	30237	30319	trnY-GUA	-
	30379	30451	trnE-UUC	-
	30805	30876	trnT-GGU	+
	32023	33084	psbD	+
	33068	34453	psbC	+
	34595	34681	trnS-UGA	-
	35025	35213	psbZ	+
	35486	35556	trnG-GCC	+
	35836	35909	trnfM-CAU	-
	36067	36369	rps14	-
	36496	38700	psaB	-
	38726	40978	psaA	-
	41556	43524	ycf3	-
	44039	44126	trnS-GGA	+
	44418	45023	rps4	-
	45345	45417	trnT-UGU	-
	46439	46836	trnL-UAA	+
	47130	47202	trnF-GAA	+
	47777	48253	ndhJ	-
	48360	49106	ndhK	-
	49097	49459	ndhC	-
	49945	50616	trnV-UAC	-
	50776	50848	trnM-CAU	+
	51021	51425	atpE	-
	51422	52918	atpB	-
	53724	55163	rbcL	+
	55935	57407	accD	+
	57889	57999	psaI	+
	58330	58884	ycf4	+
	59037	59726	cemA	+
	59937	60899	petA	+
	62070	62192	psbJ	-
	62310	62426	psbL	-
	62449	62568	psbF	-
	62586	62837	psbE	-
	63642	63737	petL	+
	63919	64032	petG	+
	64173	64246	trnW-CCA	-
	64426	64499	trnP-UGG	-
	64879	65007	psaJ	+
	65337	65537	rpl33	+
	65697	66002	rps18	+
	66309	66662	rpl20	-
	67406	67519	rps12*	-
	67646	69695	clpP1	-
	70096	71622	psbB	+
	71812	71913	psbT	+
	71985	72116	pbf1	-
	72232	72453	psbH	+
	72572	74017	petB	+
	74233	75417	petD	+
	75557	76576	rpoA	-
	76645	77061	rps11	-
	77180	77293	rpl36	-
	77441	77644	infA	-
	77768	78166	rps8	-
	78385	78753	rpl14	-
	78880	80321	rpl16	-
	80483	81145	rps3	-
	81204	81584	rpl22	-
	81634	81912	rps19	-
	82049	82123	trnH-GUG	+
	82167	83644	rpl2	-
	83669	83950	rpl23	-
	84116	84189	trnI-CAU	-
	84281	91153	ycf2	+
	91269	91500	ycf15	+		91306	91537	ycf15	+
	92060	92140	trnL-CAA	-
	92688	94921	ndhB	-
	95232	95699	rps7	-
	95758	96547	rps12*	-
	97988	98059	trnV-GAC	+
	98284	99774	rrn16	+
	100076	101081	trnI-GAU	+
	101146	102033	trnA-UGC	+
	102179	104989	rrn23	+
	105088	105190	rrn4.5	+
	105414	105534	rrn5	+
	105764	105837	trnR-ACG	+
	106442	106513	trnN-GUU	-
	106863	107954	ycf1	+		106894	107958	ycf1	+
	107945	110155	ndhF	-
	111163	111336	rpl32	+
	112063	112142	trnL-UAG	+
	112221	113180	ccsA	+
	113407	114912	ndhD	-
	115030	115275	psaC	-
	115700	116005	ndhE	-
	116154	116684	ndhG	-
	117043	117585	ndhI	-
	117674	119879	ndhA	-
	119881	121062	ndhH	-
	121176	121445	rps15	-
	121771	127059	ycf1	-
	127409	127480	trnN-GUU	+
	128085	128158	trnR-ACG	-
	128388	128508	rrn5	-
	128732	128834	rrn4.5	-
	128933	131743	rrn23	-
	131889	132776	trnA-UGC	-
	132841	133846	trnI-GAU	-
	134148	135638	rrn16	-
	135863	135934	trnV-GAC	-
	137375	138164	rps12*	+
	138223	138690	rps7	+
	139001	141234	ndhB	+
	141782	141862	trnL-CAA	+
	142422	142653	ycf15	-		142436	142670	ycf15	-
	142769	149641	ycf2	-
	149733	149806	trnI-CAU	+
	149972	150253	rpl23	+
	150278	151755	rpl2	+
	151799	151873	trnH-GUG	-
	152010	152288	rps19	+

## Sheet: A.victorialis_comparing
	This work					Lee et al., NCBI					Jin et al., NCBI
	Allium	victorialis	LT699702.1	complete		Allium	obliquum	NC_037240.1	complete		Allium	obliquum	MH341458.1	complete
	Start	End	Feature	Strand		Start	End	Feature	Strand		Start	End	Feature	Strand
	11	1072	psbA	-							No genes were declared as pseudogen
	1319	3969	trnK-UUU	-
	1659	3221	matK	-
	4546	5651	rps16	-
	6961	7031	trnQ-UUG	-
	7366	7551	psbK	+
	7998	8108	psbI	+
	8147	8234	trnS-GCU	-
	9346	10115	trnG-UCC	+
	10251	10322	trnR-UCU	+
	10443	11966	atpA	-
	12045	13382	atpF	-
	13802	14047	atpH	-
	14526	15269	atpI	-
	15504	16213	rps2	-
	16381	20535	rpoC2	-
	20707	23519	rpoC1	-
	23546	26758	rpoB	-
	28011	28081	trnC-GCA	+
	29053	29142	petN	+
	29983	30087	psbM	-
	31192	31265	trnD-GUC	-
	31598	31680	trnY-GUA	-
	31740	31812	trnE-UUC	-
	32078	32149	trnT-GGU	+
	33172	34233	psbD	+
	34181	35602	psbC	+
	35749	35835	trnS-UGA	-
	36183	36371	psbZ	+
	36655	36725	trnG-GCC	+
	37010	37083	trnfM-CAU	-
	37241	37543	rps14	-
	37671	39875	psaB	-
	39901	42153	psaA	-
	42800	44768	ycf3	-
	45284	45371	trnS-GGA	+
	45664	46269	rps4	-
	46600	46672	trnT-UGU	-
	47666	48059	trnL-UAA	+
	48323	48392	trnF-GAA	+
	49079	49555	ndhJ	-
	49666	50433	ndhK	-
	50403	50765	ndhC	-
	51244	51915	trnV-UAC	-
	52076	52147	trnM-CAU	+
	52321	52725	atpE	-
	52722	54218	atpB	-
	55001	56461	rbcL	+
	57126	58598	accD	+
	59021	59131	psaI	+
	59488	60042	ycf4	+
	60341	61030	cemA	+
	61238	62200	petA	+
	63372	63494	psbJ	-
	63620	63736	psbL	-
	63759	63878	psbF	-
	63896	64147	psbE	-
	65081	65176	petL	+
	65365	65478	petG	+
	65597	65670	trnW-CCA	-
	65848	65921	trnP-UGG	-
	66285	66413	psaJ	+
	66747	66947	rpl33	+
	67115	67420	rps18	+
	67686	68039	rpl20	-
	68790	68903	rps12*	-
	69030	71094	clpP1	-
	71557	73083	psbB	+
	73268	73369	psbT	+
	73441	73572	pbf1	-
	73688	73909	psbH	+
	74029	75473	petB	+
	75690	76956	petD	+
	77090	78109	rpoA	-
	78178	78594	rps11	-
	78713	78826	rpl36	-
	78944	79164	infA	-		79169	79245	infA	-
	79291	79689	rps8	-
	79906	80274	rpl14	-
	80402	80812	rpl16	-
	82020	82682	rps3	-
	82730	83122	rpl22	-
	83171	83449	rps19	-
	83587	83660	trnH-GUG	+
	83704	85124	rpl2	-
	85206	85487	rpl23	-
	85653	85726	trnI-CAU	-
	85818	92690	ycf2	+
	92806	93037	ycf15	+
	93714	93794	trnL-CAA	-
	94350	96583	ndhB	-
	96903	97370	rps7	-
	97429	98228	rps12*	-
	99684	99755	trnV-GAC	+
	99981	101471	rrn16	+
	101773	102778	trnI-GAU	+
	102843	103730	trnA-UGC	+
	103876	106685	rrn23	+
	106785	106887	rrn4.5	+
	107111	107231	rrn5	+
	107461	107534	trnR-ACG	+
	108138	108209	trnN-GUU	-
	108559	109641	ycf1	+
	109584	111797	ndhF	-
	112673	112846	rpl32	+
	113579	113658	trnL-UAG	+
	113737	114690	ccsA	+
	114914	116416	ndhD	-
	116537	116782	psaC	-
	117231	117536	ndhE	-
	117684	118214	ndhG	-
	118575	119117	ndhI	-
	119206	121424	ndhA	-
	121426	122607	ndhH	-
	122721	122990	rps15	-
	123316	128523	ycf1	-
	128873	128944	trnN-GUU	+
	129548	129621	trnR-ACG	-
	129851	129971	rrn5	-
	130195	130297	rrn4.5	-
	130397	133206	rrn23	-
	133352	134239	trnA-UGC	-
	134304	135309	trnI-GAU	-
	135611	137101	rrn16	-
	137327	137398	trnV-GAC	-
	138854	139653	rps12*	+
	139712	140179	rps7	+
	140499	142732	ndhB	+
	143288	143368	trnL-CAA	+
	144045	144276	ycf15	-
	144392	151264	ycf2	-
	151356	151429	trnI-CAU	+
	151595	151876	rpl23	+
	151958	153378	rpl2	+
	153422	153495	trnH-GUG	-
	153633	153911	rps19	+
	153960	154000	rpl22	+
