# Supplementary material for: Gene Loss, Pseudogenization in Plastomes of Genus Allium (Amaryllidaceae), and Putative Selection for Adaptation to Environmental Conditions
Source: Front Genet. 2021 Jul 8;12:674783. doi: 10.3389/fgene.2021.674783 (PMC8296844; doi:10.3389/fgene.2021.674783)
Supplement: Supplementary file 9 [file Table_4.XLSX]

## Sheet: GO (1)
Gene,Gene_symbol,Under_selection,Non_significant,Overall,Ontology,Ontology_text
acetyl-CoA_carboxylase_carboxyltransferase_beta_subunit,accD,4,476,480,1,"Fatty acid biosynthesis, Fatty acid metabolism, Lipid biosynthesis, Lipid metabolism, Translation regulation"
ATP_synthase_CF0_subunit_III,atpH,0,82,82,2, ATP synthesis
ATP_synthase_CF0_subunit_I,atpF,0,185,185,2, ATP synthesis
ATP_synthase_CF0_subunit_IV,atpI,0,248,248,2, ATP synthesis
ATP_synthase_CF1_alpha_subunit,atpA,0,508,508,2,ATP metabolic process
ATP_synthase_CF1_beta_subunit,atpB,0,499,499,2,ATP metabolic process
ATP_synthase_CF1_epsilon_subunit,atpE,0,135,135,2,ATP synthesis coupled proton transport
chloroplast_envelope_membrane_protein,cemA,0,123,123,1,"Hydrogen ion transport, Ion transport, Transport"
clp_protease_proteolytic_subunit,clpP,0,206,206,1,proteolytic subunit of the ATP-dependent Clp protease
cytochrome_b6_f_complex_subunit_VIII,petN,0,30,30,3,cytochrome complex assembly
cytochrome_b6_f_complex_subunit_VI,petL,0,32,32,3,photosynthesis
cytochrome_b6_f_complex_subunit_V,petG,0,38,38,3,cytochrome complex assembly
cytochrome_b6,petB,0,219,219,3,photosynthesis
cytochrome_f,petA,0,321,321,3,photosynthetic electron transport chain
hypothetical_chloroplast_RF21,ycf2,4,2290,2290,1,Nucleotide-binding
hypothetical_chloroplast_RF34,ycf3,0,169,169,1,predicted protein
Photosystem II reaction center protein Z,pcbZ,0,64,64,5,photosynthesis
maturase_K,matK,3,519,521,1,"mRNA processing,RNA splicing,tRNA processing"
NADH-plastoquinone_oxidoreductase_subunit_1,ndhA,1,356,366,4,"oxidoreductase activity, acting on NAD(P)H, quinone or similar compound as acceptor"
NADH-plastoquinone_oxidoreductase_subunit_2,ndhB,1,510,511,4,Oxidative phosphorylation
NADH-plastoquinone_oxidoreductase_subunit_3,ndhC,1,120,121,4,NADH dehydrogenase (ubiquinone) activity
NADH-plastoquinone_oxidoreductase_subunit_4L,ndhE,1,101,102,4,ATP synthesis coupled electron transport
NADH-plastoquinone_oxidoreductase_subunit_4,ndhD,2,505,507,4,"oxidoreductase activity, acting on NAD(P)H"
NADH-plastoquinone_oxidoreductase_subunit_5,ndhF,4,730,734,4,ATP synthesis coupled electron transport
NADH-plastoquinone_oxidoreductase_subunit_6,ndhG,1,182,183,4,NADH dehydrogenase (ubiquinone) activity
NADH-plastoquinone_oxidoreductase_subunit_7,ndhH,0,394,394,4,Oxidative phosphorylation
NADH-plastoquinone_oxidoreductase_subunit_I,ndhI,0,181,181,4,"photosynthesis, light reaction"
NADH-plastoquinone_oxidoreductase_subunit_J,ndhJ,0,159,159,4,NADH dehydrogenase (ubiquinone) activity
NADH-plastoquinone_oxidoreductase_subunit_K,ndhK,2,247,249,4,"photosynthesis, light reaction"
photosystem_I_assembly_protein_ycf4,ycf4,0,185,185,5,photosystem I assembly
photosystem_II_CP43_chlorophyll_apoprotein,psbC,0,474,474,5,photosynthetic electron transport chain
photosystem_II_CP47_chlorophyll_apoprotein,psbB,0,509,509,5,photosynthetic electron transport chain
photosystem_II_cytochrome_b559_alpha_subunit,psbE,0,84,84,5,photosynthesis
photosystem_II_cytochrome_b559_beta_subunit,psbF,0,40,40,5,"photosynthesis, light reaction"
photosystem_II_phosphoprotein,psbH,0,74,74,5,photosynthesis
photosystem_II_protein_D1,psbA,0,354,354,5,photosynthetic electron transport in photosystem II
photosystem_II_protein_D2,psbD,0,354,354,5,photosynthetic electron transport in photosystem II
photosystem_II_protein_I,psbI,0,37,37,5,photosynthesis
photosystem_II_protein_J,psbJ,0,41,41,5,photosynthesis
photosystem_II_protein_K,psbK,0,62,62,5,photosynthesis
photosystem_II_protein_L,psbL,0,39,39,5,photosynthesis
photosystem_II_protein_M,psbM,1,34,35,5,"photosynthesis, light reaction"
photosystem_II_protein_N,psbN,0,44,44,5,May play a role in photosystem I and II biogenesis
photosystem_II_protein_T,psbT,0,34,34,5,photosynthesis
photosystem_I_P700_apoprotein_A1,psaA,0,751,751,5,photosynthesis
photosystem_I_P700_apoprotein_A2,psaB,0,735,735,5,photosynthesis
photosystem_I_subunit_IX,psaJ,0,43,43,5,photosynthesis
photosystem_I_subunit_VIII,psaI,0,37,37,5,photosynthesis
photosystem_I_subunit_VII,psca,0,83,83,5,photosynthesis
ribosomal_protein_L14,rpl14,0,123,123,6,translation
ribosomal_protein_L16,rpl16,1,136,137,6,mitochondrial translation
ribosomal_protein_L20,rpl20,1,117,118,6,translation
ribosomal_protein_L23,rpl23,0,94,94,6,translation
ribosomal_protein_L2,rpl2,0,273,273,6,mitochondrial translation
ribosomal_protein_L32,rpl32,0,58,58,6,translation
ribosomal_protein_L33,rpl33,0,67,67,6,translation
ribosomal_protein_L36,rpl36,0,38,38,6,translation
ribosomal_protein_S11,rps11,0,139,139,6,translation
ribosomal_protein_S14,rps14,0,101,101,6,translation
ribosomal_protein_S15,rps15,0,90,90,6,translation
ribosomal_protein_S18,rps18,0,102,102,6,translation
ribosomal_protein_S3,rps3,0,221,221,6,translation
ribosomal_protein_S4,rps4,0,202,202,6,translation
ribosomal_protein_S7,rps7,0,156,156,6,translation
ribosomal_protein_S8,rps8,0,133,133,6,translation
ribulose_1,5-bisphosphate_carboxylase_oxygenase_large_subunit,rbcl,4,476,480,1,peptidyl-lysine monomethylation
RNA_polymerase_alpha_subunit,rpoA,1,340,341,7,					tranctripion
RNA_polymerase_beta,rpoB,3,1068,1071,7,					tranctripion
RNA_polymerase_beta_subunit,rpoC1,0,684,684,7,					tranctripion
RNA_polymerase_beta'_subunit,rpoC2,2,1361,1363,7,					tranctripion

## Sheet: Лист1
Pairwise comparisons using Pairwise comparison of proportions (Fisher)
data: totest
1 2 3 4 5 6
2 0.7692 - - - - -
3 0.8081 1.0000 - - - -
4 1.0000 0.1538 0.4103 - - -
5 0.1385 1.0000 1.0000 0.0026 - -
6 0.5850 1.0000 1.0000 0.0680 1.0000 -
7 1.0000 0.4799 0.5850 1.0000 0.1277 0.4799
P value adjustment method: holm
